# Supplementary material for: MtDNA species-level phylogeny and delimitation support significantly underestimated diversity and endemism in the largest Neotropical cichlid genus (Cichlidae: Crenicichla)
Source: PeerJ. 2021 Nov 9;9:e12283. doi: 10.7717/peerj.12283 (PMC8588857; doi:10.7717/peerj.12283)
Supplement: Supplemental Information 3 [file peerj-09-12283-s003.nex]

#NEXUS
[written 09-Aug-17 12:38:02 PM by BigBang version 3.12]

BEGIN DATA;
   DIMENSIONS NTAX=683 NCHAR=2163;
   FORMAT
      DATATYPE=DNA
      MISSING=N
      GAP=-;
   MATRIX
      OUT1_Astronotus_ocellatus                                       ATGAACCCCTACATCTTAATAATTCTTCTTTTTGGTTTAGGCTTAGGAACTACAATTACTTTTGCAAGTTCCCATTGACTACTTGCTTGAATAGGACTTGAAATCAACACTCTCGCTATTATTCCCCTGATAGCACAACACCACCACCCCCGAGCAGTCGAAGCCACAACAAAATACTTTCTTGTTCAAGCTACCGCTGCATCCACCCTACTATTTGCCAGCATTACTAACGCCTGACTTACAGGCGAATGATTCATTAATCACCTCTCCCACCCTCTTCCCCTCACCATAATCACTCTCGCCCTAGCATTAAAACTAGGTCTAGCCCCACTTCACACTTGACTCCCCGAAATCCTCCAAGGACTTGACCTCACCACCGGGCTTATCCTATCTACCTGACAAAAACTAGCTCCCCTCATCCTCCTCTACCAAATCTTTCCCGCAAACCAAAACTTATTAATCCTTCTAGCCCTCATTTCAACCCTAATAGGAGGATGAGGAGGCCTAAACCAAACCCAACTACGTAAAATCCTAGCATATTCATCCATTGCACACCTAGGATGAATAATTCTCGTCCTACAATTCTCATCCTCCCTTACACTCCTTGCCCTAATCACATATCTTATTATAACAACCTCCGCATTTCTGACCTTCAAACTAAACAAATCAACCAATATTAACATACTCGCAACCTCCTGAACAAAAGCCCCCGCCCTAACCGCCCTCACACCCCTAATTCTCCTTTCACTAGGAGGACTCCCTCCCCTTACAGGATTTATACCAAAATGACTTATTCTCCAAGAACTGACCAAACAAGACTTAGCCCCCGCTGCCACCTTAGCAGCCCTCACAGCACTCCTCAGCTTATACTTTTACCTCCGCCTATCATACGCGATAGCCCTAACTATCTCCCCCAACAACACCACAGGCACCACCCCCTGACGCCTTCCCTCACTTCAACCCACACTCCCCCTAGCCATTTCAACCTCCCTAACCATTTGCCTCCTCCCACTAACCCCAGCCATCTCCGCATTACTAACTACTTAGCACCCACTCCTCAAAATCGCAAATGATGCACTAGTTGATCTTCCCGCACCCTCCAACATCTCCGTCTGATGAAACTTCGGCTCCCTTCTAGGACTCTGCCTTGCCGCCCAAATCCTCACAGGCCTCTTCCTTGCAATACATTACACTTCTGACATCGCCACAGCCTTTTCATCCGTTGCCCACATTTGCCGAGACGTAAACTACGGCTGACTCATCCGAAGCATACATGCTAACGGCGCATCCTTTTTCTTCATCTGCATCTACCTTCACATTGGACGTGGACTTTACTACGGCTCATACCTTTACAAAGAAACATGAAACATTGGAGTCATCCTTCTTTTGCTAGTTATAATAACCGCATTCGTAGGCTACGTCCTCCCCTGAGGCCAAATATCATTCTGAGGAGCCACCGTCATCACCAACCTACTCTCTGCAGTCCCCTACATTGGCAACTCCTTAGTCCAATGAATTTGAGGCGGCTTCTCAGTAGATAACGCCACTCTAACCCGATTCTTTGCCTTCCACTTTCTCTTTCCATTTGTAATCGCTGCTATAACAATAATTCACCTAATCTTCCTTCACGAAACCGGATCAACCAATCCCACCGGTTTAAATTCAGACGCAGACAAAATCTCCTTCCACCCCTACTTCTCCTATAAAGACCTTCTAGGCTTTGCAATCCTCCTTATTGCCCTAATTACCCTAGCACTCTTCTCCCCCAATCTTCTAGGAGACCCAGACAACTTCACCCCCGCAAACCCCCTAGTCACCCCTCCCCATATTAAACCCGAGTGATACTTCTTATTCGCCTACGCCATTCTCCGATCCATTCCCAATAAACTCGGAGGTGTCCTCGCACTCCTCTTTTCCATCCTCATCCTCATACTTGTCCCTGTTCTCCATACATCAAAACAACGAGCTCTCACTTTCCGACCATTTTCCCAATTTTTATTTTGACTACTAGTTGCAAACGTGGCCATTCTAACTTGAATTGGAGGCATACCCGTTGAACATCCATTCATTATCATCGGCCAAATCGCATCCTTCCTTTACTTCTTCATTTTCCTTATTCTAGTTCCCACCACCGGACTACTAGAAAACAAAATACTCGAATGA
      OUT2_Satanoperca_jurupari                                       ATGAACCCCTTCATCTTTATAACCCTCCTATTCGGTCTAGGTTTAGGTACCACAATTACATTTGCAAGCTCCCACTGACTCCTTGCCTGAATAGGACTTGAGCTAAATACCCTCGCCATTATTCCCCTTATAGCACAGCACCACCACCCACGAGCAGTCGAAGCCACCACAAAATATTTTCTTATTCAAGCAACTGCTGCCGCTACTCTCCTATTTGCAAGCATCACCAACGCCTGGCTAACAGGCCAATGAGATATTCAACAACTGTCACACCCATTAACCGTTTCCATAGCTACCCTTGCTCTAGCACTCAAAATTGGCCTCGCCCCACTCCACGCCTGACTCCCTGAGGTCCTCCAAGGACTTGACCTAACTACCGGACTTATCCTCTCAACCTGACAAAAACTTGCTCCTTTTGCCCTCCTCCTTCAAATTCAACCTACTAACTCAAATTTACTAATTTTTTTAGGCATCTTCTCCACACTTATAGGAGGTTGAGGAGGACTAAACCAAACACAACTACGCAAAATTCTTGCCTACTCATCCATTGCTCATCTAGGGTGAATAATCTTAGTACTTCAATTCTCCCCCTCCCTTACTTTCCTCACCCTAATTATTTATTTTATTATAACAACCTCTACATTCCTAATTTTTAAACTTAACAAAGCCACTAATATCAATATACTCGCTACATCCTGAACAAAAAGTCCTACCCTAACCGCCCTTACCCCCCTCGTCCTCCTCTCACTAGGAGGCCTCCCTCCCCTCACTGGGTTTATACCAAAATGACTTATTCTCCAAGAACTAACCAAACAAGATCTGGCCCCAACAGCCACTTTAGCTGCCCTAACAGCACTCCTAAGCCTATACTTCTACCTCCGCTTATCTTACGCAATAACTCTAACAATATTTCCCAATAACCTTTCGAGCACAATCCCCTGACGTTTTACCTCATCTCAACCTACACTCCTCCTAGCTACATCAATTTCCCTAACCATTTTTCTCTTACCCCTTACTCCTGCCATCACAACACTCCTAACTACCTAGCATCCCCTACTAAAAATCGCAAACGACGCACTAGTTGATCTTCCCGCACCCTCCAATATTTCTGTTTGATGAAACTTTGGCTCTCTCCTAGGACTCTGCCTAATTGCTCAAATCCTAACAGGCCTCTTCCTTGCAATACACTACACCTCAGACATCGCTACAGCCTTCTCATCCGTTGCTCACATTTGCCGAGATGTCAACTACGGTTGACTTATCCGAAATATACACGCTAACGGAGCATCATTCTTCTTTATCTGTATTTACCTACATATCGGACGAGGCCTCTACTACGGCTCCTACCTTTATAAAGAAACATGAAACATTGGGGTAATCCTTCTTCTCTTAGTTATAATAACAGCATTCGTAGGCTACGTCCTTCCATGAGGACAAATATCATTCTGAGGAGCTACAGTCATCACCAATCTTCTTTCCGCAATTCCATACATCGGAAACTCGCTAGTTCAATGAATCTGAGGAGGATTCTCAGTTGACAATGCTACCCTAACCCGATTCTTTGCTTTCCATTTCTTATTTCCCTTTATTATTGCAGCTATAACCATAATTCACCTAATTTTCCTTCATGAAACCGGATCAACAAACCCAACAGGACTAAATTCAGACGCCGACAAAATCTCCTTTCACCCCTACTTCTCCTACAAAGACCTCCTAGGCTTCCTAGTACTACTTATTGCTCTTATCGCCCTAGCACTCTTCTCCCCTAACCTCCTCGGAGATCCAGACAACTTCACCCCTGCAAACCCCCTAGTTACTCCCCCTCACATCAAACCCGAATGATACTTCCTATTTGCATACGCTATCCTTCGATCCATTCCTAACAAACTAGGAGGTGTCCTCGCCCTCCTCTTTTCAATCCTAATCCTAATACTTGTTCCAATCCTTCACACATCCAAACAGCGGGCTCTTACCTTCCGACCATTCACACAACTCCTATTCTGACTCTTAGTTGCAGACGTAGCAATCCTTACCTGAATTGGTGGCATACCCGTCGAACACCCATTTATCATCATCGGCCAAATCGCTTCCCTTCTCTACTTCTCTATTTTCCTCATTCTTCTACCCACCACCGGATGAGTAGAAAACAAGATACTTGAATGA
      C1_Crenicichla_tesay_Deseado                                    ATGAATCCACACATCCTTCTCACCCTCCTATTTGGATTAGGCCTGGGAACAACAATTGCACTATCAAGCTCACACTGACTCCTCGCTTGAATAGGGCTAGAACTCAACACCCTGGCCATAATCCCCCTGATAGCTCAACATCATCACCCCCGAGCAGTAGAAGCCGCAACAAAATACTTCCTTACCCAAGCAGCAGCTGCCGCCACCCTCCTCTTTGCCAGCACCTATAACGCCTGACTAACAGGACAATGAGATATTTATCTCATATCAACCCCCCTCCCAACTACCCTAATCACCTTAGCCCTAGCATTTAAAATTGGACTAGCCCCACTTCATGCCTGACTACCCGAAGTCCTCCAAGGGCTTGACTATACTACAGGACTAATTCTCTCAACTTGACAAAAACTTGCCCCTTTCGCCCTACTCCTCCAAATTCAACCAACCAATTCTAGCATTATGATCTTTCTTGGCCTCTCATCTACCCTTGTGGGAGGATGGGGCGGACTTAACCAAACCCAACTACGAAAAATCCTAGCCTACTCATCTATTGCCCACCTTGGTTGAATAATTCTGGTTATACAATTTACCCCCTCCCTCTCCCTCCTTGCCCTAATCACCTACTTCTTCATAACAGCCTCCCTATTCCTAACATTTAAACTAAACATAGCCTTAAACATTAATACCCTGTCCACCTCCTGGGCGAAAGCCCCGGCCCTAACAGCCCTAACCCCCCTAATTCTTCTCTCCCTGGGGGGCCTACCACCCCTCACCGGGTTCATGCCAAAATGACTAATTCTTCAGGAACTAACCAAACAAGACTTAATCCTAACCGCCACAATTGCCGCCTTAACAGCCCTTCTTAGCCTTTACTTCTACCTACGCCTGTCTTACGCAATAGCCCTGACCCTCTCCCCCAACAACTTCTCCAATACAACCGCTTGACGAATCCCCTCAACCCAACTCTCACTCCCCCTAGCCACAATAACCTCCACCACCATTTGTCTCCTACCCATAACCCCAACTATCTCAACACTCCTGACCCTCTAGNNNNNNNNNNNNNNNNNNNNAAACGACGCCCTAATTGACCTCCCCACGCCCTTAAATATCTCGGTATGATGAAACTTCGGCTCCCTCCTAGGTCTATGCCTTATCGCACAAATCCTCACAGGCCTGTTTCTAGCAATACACTACACCTCTGATATCACCTTAGCCTTCTCATCCGTTGCCCACATTTGCCGAGACGTTAACTATGGGTGACTTATCCGAAACCTCCATGCTAATGGGGCATCCTTCTTTTTTATCTGTATTTACCTGCATATCGGTCGCGGACTCTATTACGGGTCCTACCTGTTTAAAGAGACATGAAACGTCGGGGTGGTTCTTCTCTTATTAGTAATAATAACTGCGTTCGTAGGCTATGTCCTGCCCTGAGGGCAAATGTCCTTCTGAGGGGCTACAGTAATCACCAACCTCCTCTCCGCTATTCCCTACATCGGGACCTCTCTAGTACAATGAATTTGGGGGGGCTTCTCAGTAGACAACGCTACCCTGGCCCGTTTCTTTGCCTTCCACTTTCTATTCCCCTTCATCATCGCCGCCATAGCCCTTATCCACCTGATTTTCCTCCACGAAACTGGGTCATCCAACCCAACCGGCCTAAACTCAGACACAGATAAAGTCCCGTTCCATCCCTACTTCTCCCTCAAAGACGTACTAGGCTTCGCAGTACTTTTAATTGCCCTAACCGCACTAACACTTTTTTCCCCAAACCTTCTAGGAGACCCAGACAACTTCACCCCAGCCAACCCACTTGTCACCCCCCCACACATTAAGCCAGAATGATACTTCCTATTTGCCTACGCCATCCTACGATCAATCCCGAACAAGCTAGGAGGCGTTCTCGCCCTCCTGTTCTCAATCCTCATCCTAATACTAGCCCCCATCCTACACACATCAAAACAACGGGCTATCACCTTTCGACCACTAACCCAAATCATTCTCTGACTTCTAGTAGCAGATGTAGCCATCCTTACTTGAATTGGGGGCTTGCCCGTCGAACACCCCTTCATCGTAATTGGCCAAATCGCATCAATCCNNNNNNNNNNNNNNNNNNNNNNNNNNNNNNNNNNNNNNNNNNNNNNNNNNNNNNNNNNNNNNNNNNNN
      C2_Crenicichla_tesay_Deseado                                    ATGAATCCACACATCCTTCTCACCCTCCTATTTGGATTAGGCCTGGGAACAACAATTGCACTATCAAGCTCACACTGACTCCTCGCTTGAATAGGGCTAGAACTCAACACCCTGGCCATAATCCCCCTGATAGCTCAACATCATCACCCCCGAGCAGTAGAAGCCGCAACAAAATACTTCCTTACCCAAGCAGCAGCTGCCGCCACCCTCCTCTTTGCCAGCACCTATAACGCCTGACTAACAGGACAATGAGATATTTATCTCATATCAACCCCCCTCCCAACTACCCTAATCACCTTAGCCCTAGCATTTAAAATTGGACTAGCCCCACTTCATGCCTGACTACCCGAAGTCCTCCAAGGGCTTGACTATACTACAGGACTAATTCTCTCAACTTGACAAAAACTTGCCCCTTTCGCCCTACTCCTCCAAATTCAACCAACCAATTCTAGCATTATGATCTTTCTTGGCCTCTCATCTACCCTTGTGGGAGGATGGGGCGGACTTAACCAAACCCAACTACGAAAAATCCTAGCCTACTCATCTATTGCCCACCTTGGTTGAATAATTCTGGTTATACAATTTACCCCCTCCCTCTCCCTCCTTGCCCTAATCACCTACTTCTTCATAACAGCCTCCCTATTCCTAACATTTAAACTAAACATAGCCTTAAACATTAATACCCTGTCCACCTCCTGGGCGAAAGCCCCGGCCCTAACAGCCCTAACCCCCCTAATTCTTCTCTCCCTGGGGGGCCTACCACCCCTCACCGGGTTCATGCCAAAATGACTAATTCTTCAGGAACTAACCAAACAAGACTTAATCCTAACCGCCACAATTGCCGCCTTAACAGCCCTTCTTAGCCTTTACTTCTACCTACGCCTGTCTTACGCAATAGCCCTGACCCTCTCCCCCAACAACTTCTCCAATACAACCGCTTGACGAATCCCCTCAACCCAACTCTCACTCCCCCTAGCCACAATAACCTCCACCACCATTTGTCTCCTACCCATAACCCCAACTATCTCAACACTCCTGACCCTCTAGCACCCCCTCCTAAAAATTGCAAACGACGCCCTAATTGACCTCCCCACGCCCTTAAATATCTCGGTATGATGAAACTTCGGCTCCCTCCTAGGTCTATGCCTTATCGCACAAATCCTCACAGGCCTGTTTCTAGCAATACACTACACCTCTGATATCACCTTAGCCTTCTCATCCGTTGCCCACATTTGCCGAGACGTTAACTATGGGTGACTTATCCGAAACCTCCATGCTAATGGGGCATCCTTCTTTTTTATCTGTATTTACCTGCATATCGGTCGCGGACTCTATTACGGGTCCTACCTGTTTAAAGAGACATGAAACGTCGGGGTGGTTCTTCTCTTATTAGTAATAATAACTGCGTTCGTAGGCTATGTCCTGCCCTGAGGGCAAATGTCCTTCTGAGGGGCTACAGTAATCACCAACCTCCTCTCCGCTATTCCCTACATCGGGACCTCTCTAGTACAATGAATTTGGGGGGGCTTCTCAGTAGACAACGCTACCCTGGCCCGTTTCTTTGCCTTCCACTTTCTATTCCCCTTCATCATCGCCGCCATAGCCCTTATCCACCTGATTTTCCTCCACGAAACTGGGTCATCCAACCCAACCGGCCTAAACTCAGACACAGATAAAGTCCCGTTCCATCCCTACTTCTCCCTCAAAGACGTACTAGGCTTCGCAGTACTTTTAATTGCCCTAACCGCACTAACACTTTTTTCCCCAAACCTTCTAGGAGACCCAGACAACTTCACCCCAGCCAACCCACTTGTCACCCCCCCACACATTAAGCCAGAATGATACTTCCTATTTGCCTACGCCATCCTACGATCAATCCCGAACAAGCTAGGAGGCGTTCTCGCCCTCCTGTTCTCAATCCTCATCCTAATACTAGCCCCCATCCTACACACATCAAAACAACGGGCTATCACCTTTCGACCACTAACCCAAATCATTCTCTGACTTCTAGTAGCAGATGTAGCCATCCTTACTTGAATTGGGGGCTTGCCCGTCGAACACCCCTTCATCCTAATTGGCCAAATCGCATCAATCCNNNNNNNNNNNNNNNNNNNNNNNNNNNNNNNNNNNNNNNNNNNNNNNNNNNNNNNNNNNNNNNNNNNN
      C3_Crenicichla_lepidota_Deseado                                 ATGGGCCCACTCATCCTTCTAACCTTACTCCTCGGACTCGGCCTGGGGACCTCAATCACACTCTCAAGCTCTCACTGACTTCTCGCCTGAATAGGTCTAGAACTTAACACCTTAGCAATCATCCCCCTCATAGCACAACACCACCACCCCCGAGCAGTAGAAGCAGCAACAAAATACTTCCTAACCCAAGCAGCAGCCGCTGCTACCCTCCTATTTGCCAGCACCTATAACGCCTGACTTACAGGCCAATGAGATATTTACCACATATCCTCCCCCGTACCAACAACCCTAATTACCCTCGCCTTAGCATTCAAAATTGGCCTAGCCCCGCTTCACACCTGACTCCCCGAAGTTCTTCAAGGACTCGACTATACCACAGGACTAATCCTGTCAACATGACAAAAACTCGCCCCGTTCGCCCTACTCCTACAAATTCAACCCCCCGACTCCAACATCATGATCTTTCTTGGCCTTTCCTCAACACTTATCGGGGGTTGAGGGGGGCTTAACCAAACTCAACTACGAAAAATTCTTGCCTACTCATCCATCGCTCACCTAGGTTGAATAATCCTCGTCCTACAGTTCTCCCCACCCCTCTCCCTCCTTACTCTGCTCACTTACTTTCTCATAACAGCCTCCGTATTCTTAACCTTTAAGCTAAATAAAGCCCTTAATATCAACTCACTATCTACCTCCTGAGCAAAAGCCCCCATTCTAACCGCCCTCTCACCCCTTATTCTCCTCTCTCTAGGGGGCCTACCTCCTCTTACAGGGTTTATGCCAAAATGACTTATTCTTCAAGAACTAACAAAACAAGACCTAATCCTAACCGCCACTATCGCCGCTCTAACAGCCCTACTTAGCCTCTACTTTTACCTCCGCCTGTCGTACGCACTAGCTCTAACCCTTTCCCCCAATAACTTTTCTAACACAACAACCTGACGACTTCCATCGACCCAATTTTCACTTCTCCTGGCCACAACATCATCCCTCACCATTTGCCTTCTCCCCCTTACCCCAACTATTATAACACTCCTAACCATCTAGCATCCTCTCCTAAAAATTGCAAATGACGCCCTAGTTGACCTACCTGCACCAATCAACATTTCTGCTTGATGAAACTTCGGCTCTCTGCTAGGGCTATGTCTAATTACTCAAATCTTAACAGGCCTCTTTCTAGCAATACACTACACCTCCGATATTACCTTAGCCTTCTCATCTGTAGCCCATATTTGCCGAGACGTTAACTATGGCTGACTTATCCGAAGCTTTCATGCCAACGGAGCATCATTCTTCTTTATTTGTATTTACCTTCACATCGGACGAGGACTCTACTACGGTTCCTACCTCTATAAAGAAACATGAAACATCGGAGTTGTCCTCCTCCTCCTGGTAATAATAACCGCATTCGTAGGATATGTCCTCCCTTGAGGACAAATATCCTTCTGAGGAGCTACAGTTATCACCAACCTCCTCTCCGCCATCCCATATATAGGAACTTCTCTAGTCCAATGAATTTGAGGGGGCTTTTCAGTAGATAATGCCACCCTAACTCGCTTCTTTGCCTTCCACTTCCTCTTCCCCTTTGTCATCGCCGCCATGACACTCATTCACCTCATTTTCCTCCATGAAACTGGATCCTCTAATCCCACGGGCCTTAACTCAGATGCAGAAAAAATTCCATTCCACCCCTATTTTTCCTTCAAAGATATCCTAGGGTTCATAATCCTTCTAACAGCCCTCACAACACTAGCACTCTTTTACCCCAATCTCCTTGGAGACCCAGACAACTTCACCCCGGCTAATCCTCTTGTTACCCCACCACATATTAAGCCAGAATGATACTTTCTATTTGCCTATGCTATTTTACGATCAATCCCCAATAAATTAGGAGGAGTGTTAGCCCTCCTATTCTCTATTCTTATCCTTATATTAGTCCCAATTCTCCACACATCAAAACAACGAGCCCTTACCTTCCGACCATTAACCCAACTCATCCTCTGACTTCTAGTAGCAGATGTAATTATTCTCACTTGAATTGGAGGCCTCCCTGTCGAACACCCATTCACCCTTATTGGCCAAATCGCATCACTGANNNNNNNNNNNNNNNNNNNNNNNNNNNNNNNNNNNNNNNNNNNNNNNNNNNNNNNNNNNNNNNNNNNN
      C4_Crenicichla_yaha_new_thick_lips_Deseado                      ATGAATCCACACATCCTTCTCACCCTCCTATTTGGATTAGGCCTGGGAACAACAATCGCACTATCAAGCTCACACTGACTCCTCGCTTGAATAGGGCTAGAACTCAACACCCTGGCCATAATTCCCCTGATAGCTCAACATCATCACCCCCGAGCAGTAGAAGCCGCAACAAAATACTTCCTAACCCAAGCAGCAGCTGCCGCCACCCTCCTCTTTGCCAGCACCTATAACGCCTGACTAACAGGACAATGAGATATTTATCTCATATCAACCCCCCTCCCAACTACCCTAATCACCTTAGCCCTAGCATTTAAAATTGGACTAGCCCCACTTCATGCCTGACTACCCGAAGTCCTCCAAGGGCTTGACTATACTACAGGACTAATTCTCTCAACTTGACAAAAACTTGCCCCTTTCGCCCTACTCCTCCAAATTCAACCAACCAATTCTAGTATTATGATCTTTCTTGGCCTTTCATCTACCCTTGTGGGGGGATGAGGCGGACTTAACCAAACCCAACTACGAAAAATCCTAGCCTACTCATCTATTGCCCACCTTGGTTGAATAATTCTGGTTATACAATTTACCCCCTCCCTCTCCCTCCTTGCCCTTATCACCTACTTCTTCATAACAGCCTCCCTATTCCTAACATTTAAACTAAACATAGCCTTAAACATTAATACCCTGTCCACCTCCTGGGCGAAAGCCCCAGCCCTAACAGCCCTAACCCCCCTAATCCTTCTCTCCCTGGGGGGCCTACCACCCCTCACCGGATTCATGCCAAAATGACTAATTCTTCAGGAACTAACCAAACAAGACTTAATCCTAACCGCCACAATTGCTGCCTTAACAGCCCTTCTTAGCCTTTACTTCTACCTACGCCTGTCTTACGCAATAGCCCTGACCCTCTCCCCCAACAACTTCTCCAACACAACCGCTTGACGAACCCCCTCAACCCAACTCTCACTCCCCCTAGCCACAATAACCTCTACCACCATTTGTCTCCTACCCATAACCCCAACTATCTCAACACTCCTCACCCTCTAGCACCCCCTCCTAAAAATTGCAAACGACGCCCTAATTGACCTCCCCACGCCCTTAAATATCTCGGTATGATGAAACTTCGGCTCCCTCCTAGGTCTGTGCCTTATCGCACAAATCCTCACAGGCCTGTTCCTAGCAATACACTACACCTCTGATATTACCTTAGCCTTCTCATCCGTTGCCCACATTTGCCGAGACGTTAACTATGGGTGACTTATCCGAAACCTCCATGCTAACGGGGCATCCTTCTTTTTTATCTGTATTTACCTGCATATCGGTCGCGGACTCTATTACGGGTCCTATCTGTTTAAAGAGACATGAAACGTCGGAGTGATTCTTCTCTTATTAGTAATAATAACTGCGTTCGTAGGCTATGTCCTGCCCTGAGGACAAATATCCTTCTGAGGGGCTACAGTAATCACCAACCTCCTCTCCGCCATTCCCTATATCGGGACCTCTCTAGTACAATGAATTTGAGGGGGCTTCTCAGTAGACAACGCTACCCTGGCCCGTTTCTTTGCCTTCCACTTTCTATTCCCCTTCATCATCGCCGCCATAGCCCTTATCCACCTGATCTTCCTCCACGAAACTGGGTCATCCAACCCAACAGGCCTAAACTCAGACACAGATAAAATCCCGTTCCACCCCTACTTCTCCCTCAAAGACGTACTAGGCTTCGCAGTACTTTTAATTGCCCTAACCGCACTAGCACTTTTCTCCCCAAACCTTCTAGGAGACCCAGACAACTTCACCCCAGCCAACCCACTTGTCACTCCCCCCCACATTAAGCCAGAATGATACTTCCTATTTGCCTACGCCATCCTTCGATCAATCCCAAACAAGCTAGGAGGCGTCCTCGCCCTCCTGTTCTCAATCCTCATCCTAATACTAGCCCCCATCCTACACACATCAAAACAACGGGCTATCACCTTTCGACCACTAACCCAAATTATCCTCTGACTTCTAGTAGCAGATGTAGCCATCCTTACTTGAATTGGGGGCTTGCCCGTCGAACACCCCTTCATCCTAATTGGACAAATCGCATCAATCCNNNNNNNNNNNNNNNNNNNNNNNNNNNNNNNNNNNNNNNNNNNNNNNNNNNNNNNNNNNNNNNNNNNN
      C5_Crenicichla_yaha_new_Deseado                                 ATGAATCCACACATCCTTCTCACCCTCCTATTTGGATTAGGCCTGGGAACAACAATTGCACTATCAAGCTCACACTGACTCCTCGCTTGAATAGGGCTAGAACTCAACACCCTGGCCATAATTCCCCTGATAGCTCAACATCATCACCCCCGAGCAGTAGAAGCCGCAACAAAATACTTCCTAACCCAAGCAGCAGCTGCCGCCACCCTCCTCTTTGCCAGCACCTATAACGCCTGACTAACAGGACAATGAGATATTTATCTCATATCAACCCCCCTCCCAACCACCCTAATCACCTTAGCCCTAGCATTTAAAATTGGACTAGCCCCACTTCATGCCTGACTACCCGAAGTCCTCCAAGGGCTTGACTATACTACAGGACTAATTCTCTCAACTTGACAAAAACTTGCCCCTTTCGCCCTACTCCTCCAAATTCAACCAACCAATTCTAGTATTATGATCTTTCTTGGCCTCTCATCTACCCTTGTGGGGGGATGAGGCGGACTTAACCAAACCCAACTACGAAAAATCCTAGCCTACTCATCTATTGCCCACCTTGGTTGAATAATTCTGGTTATACAATTTACCCCCTCCCTCTCCCTCCTTGCCCTTGTCACCTACTTCTTCATAACAGCCTCCCTTTTCCTAACATTTAAACTAAACATAGCCTTAAACATTAATACCCTCTCCACCTCCTGGGCGAAAGCCCCAGCCCTAACAGCCCTAACCCCCCTAATCCTTCTCTCCCTGGGGGGCCTACCACCCCTCACCGGGTTCATGCCAAAATGACTAATTCTTCAGGAACTAACCAAACAAGACTTAATCCTAACCGCCACAATTGCTGCCTTAACAGCCCTTCTTAGCCTTTACTTCTACCTACGCCTGTCTTACGCAATAGCCCTGACCCTCTCCCCCAACAACTTCTCCAACACAACCGCTTGACGAATCCCCTCAACCCAACTCTCACTCCCCCTAGCCACAATAACCTCTACCACCATTTGTCTCCTACCCATAACCCCAACTATCTCAACACTCCTCACCCTCTAGNNNNNNCTCCTAAAAATTGCAAACGACGCCCTAATTGACCTCCCCACGCCCTTAAATATCTCGGTATGATGAAACTTCGGCTCCCTCCTAGGTCTGTGCCTTATCGCACAAATCCTCACAGGCCTGTTCCTAGCAATACACTACACCTCTGATATTACCTTAGCCTTCTCATCCGTTGCCCACATTTGCCGAGACGTTAACTATGGGTGACTTATCCGAAACCTCCATGCTAACGGGGCATCCTTCTTTTTTATCTGTATTTACCTGCATATCGGTCGCGGACTCTATTACGGGTCCTATCTGTTTAAAGAGACATGAAACGTCGGAGTGATTCTTCTCTTATTAGTAATAATAACTGCGTTCGTAGGCTATGTCCTGCCCTGAGGACAAATGTCCTTCTGAGGGGCTACAGTAATCACCAACCTCCTCTCCGCCATTCCCTATATCGGGACCTCTCTAGTACAATGAATTTGAGGGGGCTTCTCAGTAGACAACGCTACCCTGGCCCGTTTCTTTGCCTTCCACTTTCTATTCCCCTTCATCATCGCCGCCATAGCCCTTATCCACCTGATCTTCCTCCACGAAACTGGGTCATCCAACCCAACCGGCCTAAACTCAGACACAGATAAAATCCCGTTCCACCCCTACTTCTCCCTCAAAGACGTACTAGGCTTCGCAGTACTTTTAATTGCCCTAGCCGCACTAGCACTTTTCTCCCCAAACCTTCTAGGAGACCCAGACAACTTCACCCCAGCCAACCCACTTGTCACTCCCCCCCACATTAAGCCAGAATGATACTTCCTATTTGCCTACGCCATCCTTCGATCAATCCCAAACAAGCTAGGAGGCGTCCTCGCCCTCCTGTTCTCAATCCTCATCCTAATACTAGCCCCCATCCTACACACATCAAAACAACGGGCTATCACCTTTCGACCACTAACCCAAATTATTCTCTGACTTCTAGTAGCAGATGTAGCCATCCTTACTTGAATTGGGGGCTTGCCCGTCGAACACCCCTTCATCCTAATTGGACAAATCGCATCAATCCNNNNNNNNNNNNNNNNNNNNNNNNNNNNNNNNNNNNNNNNNNNNNNNNNNNNNNNNNNNNNNNNNNNN
      C6_Crenicichla_yaha_new_Deseado                                 ATGAATCCACACATCCTTCTCACCCTCCTATTTGGATTAGGCCTGGGAACAACAATTGCACTATCAAGCTCACACTGACTCCTCGCTTGAATAGGGCTAGAACTCAACACCCTGGCCATAATTCCCCTGATAGCTCAACATCATCACCCCCGAGCAGTAGAAGCCGCAACAAAATACTTCCTAACCCAAGCAGCAGCTGCCGCCACCCTCCTCTTTGCCAGCACCTATAACGCCTGACTAACAGGACAATGAGATATTTATCTCATATCAACCCCCCTCCCAACCACCCTAATCACCTTAGCCCTAGCATTTAAAATTGGACTAGCCCCACTTCATGCCTGACTACCCGAAGTCCTCCAAGGGCTTGACTATACTACAGGACTAATTCTCTCAACTTGACAAAAACTTGCCCCTTTCGCCCTACTCCTCCAAATTCAACCAACCAATTCTAGTATTATGATCTTTCTTGGCCTCTCATCTACCCTTGTGGGGGGATGAGGCGGACTTAACCAAACCCAACTACGAAAAATCCTAGCCTACTCATCTATTGCCCACCTTGGTTGAATAATTCTGGTTATACAATTTACCCCCTCCCTCTCCCTCCTTGCCCTTGTCACCTACTTCTTCATAACAGCCTCCCTTTTCCTAACATTTAAACTAAACATAGCCTTAAACATTAATACCCTCTCCACCTCCTGGGNGAAAGCCCCAGCCCTAACAGCCCTAACCCCCCTAATCCTTCTCTCCCTGGGGGGCCTACCACCCCTCACCGGGTTCATGCCAAAATGACTAATTCTTCAGGAACTAACCAAACAAGACTTAATCCTAACCGCCACAATTGCTGCCTTAACAGCCCTTCTTAGCCTTTACTTCTACCTACGCCTGTCTTACGCAATAGCCCTGACCCTCTCCCCCAACAACTTCTCCAACACAACCGCTTGACGAATCCCCTCAACCCAACTCTCACTCCCCCTAGCCACAATAACCTCTACCACCATTTGTCTCCTACCCATAACCCCAACTATCTCAACACTCCTCACCCTCTAGCACCCCCTCCTAAAAATTGCAAACGACGCCCTAATTGACCTCCCCACGCCCTTAAATATCTCGGTATGATGAAACTTCGGCTCCCTCCTAGGTCTGTGCCTTATCGCACAAATCCTCACAGGCCTGTTCCTAGCAATACACTACACCTCTGATATTACCTTAGCCTTCTCATCCGTTGCCCACATTTGCCGAGACGTTAACTATGGGTGACTTATCCGAAACCTCCATGCTAACGGGGCATCCTTCTTTTTTATCTGTATTTACCTGCATATCGGTCGCGGACTCTATTACGGGTCCTATCTGTTTAAAGAGACATGAAACGTCGGAGTGATTCTTCTCTTATTAGTAATAATAACTGCGTTCGTAGGCTATGTCCTGCCCTGAGGACAAATGTCCTTCTGAGGGGCTACAGTAATCACCAACCTCCTCTCCGCCATTCCCTATATCGGGACCTCTCTAGTACAATGAATTTGAGGGGGCTTCTCAGTAGACAACGCTACCCTGGCCCGTTTCTTTGCCTTCCACTTTCTATTCCCCTTCATCATCGCCGCCATAGCCCTTATCCACCTGATCTTCCTCCACGAAACTGGGTCATCCAACCCAACCGGCCTAAACTCAGACACAGATAAAATCCCGTTCCACCCCTACTTCTCCCTCAAAGACGTACTAGGCTTCGCAGTACTTTTAATTGCCCTAGCCGCACTAGCACTTTTCTCCCCAAACCTTCTAGGAGACCCAGACAACTTCACCCCAGCCAACCCACTTGTCACTCCCCCCCACATTAAGCCAGAATGATACTTCCTAYTGGCSTACGCCRTCCTTCGATCAATCCCAAMCAAGCTAGGAGGSGTCCTCGCCCTCCTGTTCTCAATCCTCATCCTAATACTAGCCCCCATCCTACACACATCAAAACAACGGGCTATCACCTTTCGACCACTAACCCAAATTATTCTCTGACTTATAGTAGCAGATGTNNNNNNNNNNNNNNNNNNNNNNNNNNNNNNNNNNNNNNNNNNNNNNNNNNNNNNNNNNNNNNNNNNNNNNNNNNNNNNNNNNNNNNNNNNNNNNNNNNNNNNNNNNNNNNNNNNNNNNNNNNNNNNNNNNNNNNNNNNNNNN
      C7_Crenicichla_lepidota_affluent_Iguazu                         ATGGGCCCACTCATCCTTCTAACCTTACTCCTCGGACTCGGCCTGGGGACCTCAATCACACTCTCAAGCTCTCACTGACTTCTCGCCTGAATAGGACTAGAACTTAGCACCTTAGCAATCATCCCCCTCATAGCACAACACCACCACCCCCGAGCAGTCGAAGCAGCAACAAAATACTTCCTAACCCAAGCAGCAGCCGCTGCTACCCTCCTATTTGCCAGCACCTATAACGCCTGACTTACAGGCCAATGAGATATTTACCACATATCCTCCCCCGTACCAACAACCCTAATTACCCTCGCCTTAGCATTCAAAATTGGCCTAGCCCCGCTTCACACCTGACTCCCCGAAGTTCTTCAAGGACTCGACTATACCACAGGACTAATCCTGTTAACATGACAAAAACTCGCCCCGTTCGCCCTACTCCTACAAATTCAACCCCCCGACTCCAACATCATGATCTTTATTGGCCTTTCCTCAACACTTATTGGGGGTTGAGGGGGGCTTAACCAAACTCAACTACGAAAAATTCTTGCCTACTCATCCATTGCTCACCTAGGTTGAATAATCCTCGTCATACAGTTCTCCCCACCCCTCTCCCTCCTTACCCTATTCACTTACTTCCTCATAACAGCCTCCGTATTCTTAACCTTTAAGCTAAATAAAGCCCTTAATATCAACTCACTATCTACCTCCTGAGCAAAAGCCCCTATTCTAACCGCCCTCTCACCCCTTATTCTCCTCTCTCTAGGGGGCCTACCTCCTCTTACAGGGTTTATGCCAAAATGACTTATTCTTCAAGAACTAACAAAACAAGACCTAATCCTAACCGCCACTATCGCCGCTCTAACAGCCCTACTTAGCCTCTACTTTTACCTCCGCCTGTCATACGCGCTAGCTCTAACCCTTTCCCCCAATAACTTTTCCAACACAATAACCTGACGACTTCCATCAACCCAATTCTCACTTCTCCTGGCCACAACATCATCCCTCACCATTTGCCTTCTCCCCCTTACCCCAACTATTATTACACTCCTAACCATCTAGCATCCTCTCCTAAAAATTGTAAATGACGCCCTAGTCGACCTACCTGCACCAATCAACATTTCTGCTTGATGGAACTTCGGCTCTCTGCTAGGGCTATGTCTAATTACTCAAATCTTGACAGGCCTCTTTCTAGCAATACACTACACCTCCGATATTACCTTAGCCTTCTCATCTGTAGCCCATATTTGCCGAGACGTTAACTATGGCTGACTTATCCGAAGCCTTCATGCCAACGGAGCATCCTTCTTCTTTATTTGTATTTACCTTCACATCGGACGAGGACTCTACTACGGTTCCTACCTCTATAAAGAAACATGAAACATCGGAGTTGTCCTCCTCCTCCTGGTAATAATAACCGCATTCGTAGGGTATGTCCTCCCTTGAGGACAAATATCCTTCTGAGGAGCTACAGTTATCACCAACCTCCTCTCCGCCATCCCATATATAGGAACTTCTCTAGTCCAATGAATTTGAGGGGGCTTTTCAGTAGATAATGCCACCCTAACTCGCTTCTTTGCCTTCCACTTCCTCTTCCCCTTTGTCATCGCCGCCATGACACTCATCCACCTCATCTTCCTCCATGAAACTGGATCCTCCAATCCCACAGGCCTTAACTCAAATGCAGAAAAAATTCCATTCCACCCCTATTTTTCCTTCAAAGATATCCTAGGGTTCATAATTCTTCTAATAGCCCTCACGACACTAGCACTCTTTTACCCCAATCTCCTTGGAGACCCAGACAACTTCACCCCGGCTAATCCTCTTGTTACCCCGCCACATATTAAGCCAGAATGATACTTTCTATTCGCCTATGCTATTCTACGCTCAATCCCCAACAAATTAGGAGGAGTGCTAGCCCTCCTATTCTCTATCCTTATCCTTATATTAGTCCCAATTCTCCATACATCAAAACAACGAGCCCTTACCTTCCGACCATTGACCCAACTCATCCTCTGACTTCTAGTAGCAGACGTAATTATTCTCACTTGAATTGGGGGCCTCCCTGTCGAACACCCATTCACCCTTATTGGCCAAATCGCATCACTGANNNNNNNNNNNNNNNNNNNNNNNNNNNNNNNNNNNNNNNNNNNNNNNNNNNNNNNNNNNNNNNNNNNN
      C8_Crenicichla_ypo                                              ATGAATCCACACATCCTTCTCACCCTCCTATTTGGATTAGGCCTGGGAACAACAATCACACTATCAAGCTCACACTGGCTCCTCGCTTGAATAGGGCTAGAACTCAACACCCTCGCCATAATCCCCCTGATAGCTCAACATCATCACCCCCGGGCAGTAGAAGCCGCAACAAAATACTTCCTAACCCAAGCAGCAGCTGCCGCCACCCTCCTCTTTGCCACCACCTATAACGCCTGACTAACAGGACAATGAGATATTTATTACATATCAACCCCTCTCCCAACAACCCTAATCACCTTAGCCCTAGCATTTAAAATTGGACTAGCCCCCCTTCATGCCTGACTACCCGAAGTCCTCCAAGGGCTTGATTATACTACGGGACTAATTCTATCAACTTGACAAAAACTTGCCCCTTTCGCCCTACTCCTCCAAATTCAACCAACCAATTCTAGCATTATGATTTTTCTTGGCCTCTCATCTACCCTTGTCGGGGGGTGAGGCGGACTTAACCAAACCCAACTACGAAAAATCCTAGCCTACTCATCTATTGCCCACCTTGGTTGAATAATTCTGGTTATACAATTTACCCCCTCCCTCTCCCTCCTTGCCCTAATCACCTACTTCTTCATAACAACCTCCCTATTCCTAACATTTAAACTAAACATAGCCTTAAACATTAACACCCTGTCCACCTCCTGGCCGAAAGCCCCAGCCTTAACAGCTCTAACCCCCCTCATCCTCCTCTCCCTGGGAGGCCTACCACCCCTTACCGGGTTCATGCCAAAATGACTGATTCTTCAAGAACTGACCAAACAAGGCCTAATCCTAACCGCCACAATTGCTGCCTTGACAGCCCTTCTTAGCCTTTACTTCTACCTTCGCCTATCTTACACAATAGCCCTGACCCTCTCCCCTAACAACTTCTCCAACACAACCGTTTGACGAACCCCATCAGCCCAACTCTCACTACCCCTAGCCACAATAACCTCCGCTACCATTTGCCTCCTACCCATAACCCCAACTATCTCAGCACTCCTGACCATCTAGNNNNNNNNNNNNNNNNNNNNNNNNNNNNNNNNNNNNNNNNNNNNNNNNNNNNNNNNNNNNNNNNNNNNNNNNNNNNNNNNNNNNNNNNNNNNNNNNNNNNNNNNNNNNNNNNNNNNNNNNNNNNNNNNNNNNNNNNNNNNNNNNNNNNNNNNNNNNNNNNNNNNNNNNNNNNNNNNNNNNNNNNNNNNNNNNNNNNNNNNNNNNNNNNNNNNNNNNNNNNNNNNNNNNNNNNNNNNNNNNNNNNNNNNNNNNNNNNNNNNNNNNNNNNNNNNNNNNNNNNNNNNNNNNNNNNNNNNNNNNNNNNNNNNNNNNNNNNNNNNNNNNNNNNNNNNNNNNNNNNNNNNNNNNNNNNNNNNNNNNNNNNNNNNNNNNNNNNNNNNNNNNNNNNNNNNNNNNNNNNNNNNNNNNNNNNNNNNNNNNNNNNNNNNNNNNNNNNNNNNNNNNNNNNNNNNNNNNNNNNNNNNNNNNNNNNNNNNNNNNNNNNNNNNNNNNNNNNNNNNNNNNNNNNNNNNNNNNNNNNNNNNNNNNNNNNNNNNNNNNNNNNNNNNNNNNNNNNNNNNNNNNNNNNNNNNNNNNNNNNNNNNNNNNNNNNNNNNNNNNNNNNNNNNNNNNNNNNNNNNNNNNNNNNNNNNNNNNNNNNNNNNNNNNNNNNNNNNNNNNNNNNNNNNNNNNNNNNNNNNNNNNNNNNNNNNNNNNNNNNNNNNNNNNNNNNNNNNNNNNNNNNNNNNNNNNNNNNNNNNNNNNNNNNNNNNNNNNNNNNNNNNNNNNNNNNNNNNNNNNNNNNNNNNNNNNNNNNNNNNNNNNNNNNNNNNNNNNNNNNNNNNNNNNNNNNNNNNNNNNNNNNNNNNNNNNNNNNNNNNNNNNNNNNNNNNNNNNNNNNNNNNNNNNNNNNNNNNNNNNNNNNNNNNNNNNNNNNNNNNNNNNNNNNNNNNNNNNNNNNNNNNNNNNNNNNNNNNNNNNNNNNNNNNNNNNNNNNNNNNNNNNNNNNNNNNNNNNNNNNNNNNNNNNNNNNNNNNNNNNNNNNNNNNNNNNNNNNNNNNNNNNNNNNNNNNNNNNNNNNNNNNNNNNNNNNNNNNNNNNNNNNNNNNNNNNNNNNNNNNNNNNNNNNNNNNNNNN
      C9_Crenicichla_ypo                                              ATGAATCCACACATCCTTCTCACCCTCCTATTTGGATTAGGCCTGGGAACAACAATCACACTATCAAGCTCACACTGGCTCCTCGCTTGAATAGGGCTAGAACTCAACACCCTCGCCATAATCCCCCTGATAGCTCAACATCATCACCCCCGGGCAGTAGAAGCCGCAACAAAATACTTCCTAACCCAAGCAGCAGCTGCCGCCACCCTCCTCTTTGCCACCACCTATAACGCCTGACTAACAGGACAATGAGATATTTATTACATATCAACCCCTCTCCCAACAACCCTAATCACCTTAGCCCTAGCATTTAAAATTGGACTAGCCCCCCTTCATGCCTGACTACCCGAAGTCCTCCAAGGGCTTGATTATACTACGGGACTAATTCTATCAACTTGACAAAAACTTGCCCCTTTCGCCCTACTCCTCCAAATTCAACCAACCAATTCTAGCATTATGATTTTTCTTGGCCTCTCATCTACCCTTGTCGGGGGGTGAGGCGGACTTAACCAAACCCAACTACGAAAAATCCTAGCCTACTCATCTATTGCCCACCTTGGTTGAATAATTCTAGTTATACAATTTACCCCCTCCCTCTCCCTCCTTGCCCTAATCACCTACTTCTTCATAACAACCTCCCTATTCCTAACATTTAAACTAAACATAGCCTTAAACATTAACACCCTGTCCACCTCCTGGCCGAAAGCCCCAGCCTTAACAGCTCTAACCCCCCTCATCCTCCTCTCCCTGGGAGGCCTACCACCCCTTACCGGGTTCATGCCAAAATGACTGATTCTTCAAGAACTGACCAAACAAGGCCTAATCCTAACCGCCACAATTGCTGCCTTGACAGCCCTTCTTAGCCTTTACTTCTACCTTCGCCTATCTTACACAATAGCCCTGACCCTCTCCCCTAACAACTTCTCCAACACGACCGTTTGACGAACCCCATCAGCCCAACTCTCACTACCCCTAGCCACAATAACCTCCGCTACCATCTGCCTCCTACCCATAACCCCAACTATCTCAGCACTCCTGACCATCTAGCATCCCCTCCTAAAAATTGCAAACGATGCCCTAATTGACCTCCCCACACCCTTAAATATCTCTGTATGATGAAACTTCGGCTCCCTCCTAGGCCTGTGCCTCATCGCACAGATCCTCACAGGCCTATTCCTAGCAATACACTACACCTCTGATATCACCCTAGCCTTCTCATCCGTTACACATATTTGCCGAGACGTTAACTACGGGTGACTTATCCGAAACCTTCATGCTAACGGGGCATCCTTCTTTTTTATCTGTATTTACCTGCACATCGGCCGCGGACTCTACTACGGATCCTATCTATTTAAAGAGACATGAAACGTCGGAGTAGTCCTTCTCTTGCTAGTAATGATAACCGCATTCGTGGGCTATGTCCTACCCTGGGGACAAATGTCCTTCTGAGGCGCCACAGTAATCACCAACCTCCTCTCCGCCATTCCTTACATCGGAACCTCCTTAGTACAATGAATTTGGGGGGGCTTCTCAGTAGATAACGCCACCCTAGCCCGCTTCTTTGCCTTCCACTTCCTTTTTCCCTTCATCATTGCCGCTATGGCCCTTGTCCACCTCATCTTTCTCCACGAAACTGGGTCCTCCAACCCAACCGGCCTAAACTCAGACGCAGATAAAATCCCATTCCACCCCTACTTCTCCTTCAAAGACGTACTAGGCTTCGCAGTACTTTTAATCGCCCTTACCGCACTAGCACTTTTCTCCCCGAACCTCCTAGGAGACCCAGACAACTTCACCCCAGCCAACCCACTTGTAACGCCCCCCCACATTAAGCCAGAATGGTACTTCCTATTTGCCTACGCCATCCTACGATCAATCCCAAACAAACTAGGGGGTGTCCTCGCCCTCCTATTCTCAATCCTTATCCTCATGCTAGTCCCCATCCTACACACATCTAAACAACGAGCTACCACCTTTCGACCACTAACCCAAATCATTCWCTGACTCCTAGTAGCAGATGTAGCCATCCTTACTTGAATTGGAGGTTTACCCGTCGAACACCCCTTCATCCTAATCGGCCAAATCGCATCACTCCNNNNNNNNNNNNNNNNNNNNNNNNNNNNNNNNNNNNNNNNNNNNNNNNNNNNNNNNNNNNNNNNNNNN
      C10_Crenicichla_sp_Uruguai_line                                 ATGAATCCACACATCCTTCTCACCCTCCTATTTGGATTAGGCCTGGGAACAACAATCGCACTATCAAGCTCACACTGACTCCTCGCTTGAATAGGGCTGGAACTCAACACCCTGGCCATAATCCCCCTGATAGCTCAACATCACCACCCCCGAGCAGTAGAAGCCGCAACAAAATACTTCCTAACCCAAGCAGCAGCTGCCGCCACCCTCCTCTTTGCCAGCACCTATAACGCCTGACTAACAGGACAATGAGATATTTATCTCATATCAACCCCCCTCCCAACTACCCTAATCACCTTAGCCCTAGCATTTAAAATTGGACTAGCCCCACTTCATGCCTGACTACCCGAAGTCCTCCAAGGGCTTGACTATACTACAGGACTAATTCTCTCAACTTGACAAAAACTTGCCCCTTTCGCCCTACTCCTCCAAATTCAACCAACCAATTCTAGTATTATGATCTTTCTTGGCCTCTCATCTACCCTTGTGGGGGGGTGGGGCGGACTTAACCAAACCCAACTACGAAAAATCCTAGCCTACTCATCTATTGCCCACCTTGGTTGAATAATTCTGGTTATACAATTTACCCCCTCCCTCTCCCTCCTTGCCCTTATCACCTACTTCTTCATAACAGCCTCCCTATTCCTAACATTTAAACTAAACATAGCCTTAAACATTAATACCCTGTCCACCTCCTGGGCGAAAGCCCCGGCCCTAACAGCCCTAACCCCCCTAATCCTTCTCTCCCTGGGGGGCCTACCACCCCTCACCGGGTTCATGCCAAAATGACTAATTCTTCAGGAACTAACCAAACAAGACTTAATCCTAACCGCCACAATTGCTGCCTTAACAGCCCTTCTTAGCCTTTACTTCTACCTACGCCTGTCTTACGCAATAGCCCTGACCCTCTCCCCCAACAACTTCTCCAACACAACCGCTTGACGAATCCCCTCAACCCAACTCTCACTCCCCCTAGCCACAATAACCTCTACCACCATTTGTCTCCTACCCATAACCCCAACTATCTCAACACTCCTGACCCTCTAGNNNNNNNNNNNNNNNNNNNNNNNNNNNNNNNNNNNNNNNNNNNNNNNNNNNNNNNNNNNNNNNNNNNNNNNNNNNNNNNNNNNNNNNNNNNNNNNNNNNNNNNNNNNNNNNNNNNNNNNNNNNNNNNNNNNNNNNNNNNNNNNNNNNNNNNNNNNNNNNNNNNNNNNNNNNNNNNNNNNNNNNNNNNNNNNNNNNNNNNNNNNNNNNNNNNNNNNNNNNNNNNNNNNNNNNNNNNNNNNNNNNNNNNNNNNNNNNNNNNNNNNNNNNNNNNNNNNNNNNNNNNNNNNNNNNNNNNNNNNNNNNNNNNNNNNNNNNNNNNNNNNNNNNNNNNNNNNNNNNNNNNNNNNNNNNNNNNNNNNNNNNNNNNNNNNNNNNNNNNNNNNNNNNNNNNNNNNNNNNNNNNNNNNNNNNNNNNNNNNNNNNNNNNNNNNNNNNNNNNNNNNNNNNNNNNNNNNNNNNNNNNNNNNNNNNNNNNNNNNNNNNNNNNNNNNNNNNNNNNNNNNNNNNNNNNNNNNNNNNNNNNNNNNNNNNNNNNNNNNNNNNNNNNNNNNNNNNNNNNNNNNNNNNNNNNNNNNNNNNNNNNNNNNNNNNNNNNNNNNNNNNNNNNNNNNNNNNNNNNNNNNNNNNNNNNNNNNNNNNNNNNNNNNNNNNNNNNNNNNNNNNNNNNNNNNNNNNNNNNNNNNNNNNNNNNNNNNNNNNNNNNNNNNNNNNNNNNNNNNNNNNNNNNNNNNNNNNNNNNNNNNNNNNNNNNNNNNNNNNNNNNNNNNNNNNNNNNNNNNNNNNNNNNNNNNNNNNNNNNNNNNNNNNNNNNNNNNNNNNNNNNNNNNNNNNNNNNNNNNNNNNNNNNNNNNNNNNNNNNNNNNNNNNNNNNNNNNNNNNNNNNNNNNNNNNNNNNNNNNNNNNNNNNNNNNNNNNNNNNNNNNNNNNNNNNNNNNNNNNNNNNNNNNNNNNNNNNNNNNNNNNNNNNNNNNNNNNNNNNNNNNNNNNNNNNNNNNNNNNNNNNNNNNNNNNNNNNNNNNNNNNNNNNNNNNNNNNNNNNNNNNNNNNNNNNNNNNNNNNNNNNNNNNNNNNNNNNNNNNNNNNNNNNNNNNNNNNNNNNNNNNNNNNNNNNNNNNN
      C11_Crenicichla_tesay_affluent_Iguazu                           ATGAATCCACACATCCTTCTCACCCTCCTATTTGGATTAGGCCTGGGAACAACAATTGCACTATCAAGCTCACACTGACTCCTCGCTTGAATAGGGCTAGAACTCAACACCCTGGCCATAATCCCCCTGATAGCTCAACATCATCACCCCCGAGCAGTAGAAGCCGCAACAAAATACTTCCTTACCCAAGCAGCAGCTGCCGCCACCCTCCTCTTTGCCAGCACCTATAACGCCTGACTAACAGGACAATGAGATATTTATCTCATATCAACCCCCCTCCCAACTACCCTAATCACCTTAGCCCTAGCATTTAAAATTGGACTAGCCCCACTTCATGCCTGACTACCCGAAGTCCTCCAAGGGCTTGACTATACTACAGGACTAATTCTCTCAACTTGACAAAAACTTGCCCCTTTCGCCCTACTCCTCCAAATTCAACCAACCAATTCTAGCATTATGATCTTTCTTGGCCTCTCATCTACCCTTGTGGGAGGATGGGGCGGACTTAACCAAACCCAACTACGAAAAATCCTAGCCTACTCATCTATTGCCCACCTTGGTTGAATAATTCTGGTTATACAATTTACCCCCTCCCTCTCCCTCCTTGCCCTAATCACCTACTTCTTCATAACAGCCTCCCTATTCCTAACATTTAAACTAAACATAGCCTTAAACATTAATACCCTGTCCACCTCCTGGGCGAAAGCCCCGGCCCTAACAGCCCTGACCCCCCTAATTCTTCTCTCCCTGGGGGGCCTACCACCCCTCACCGGGTTCATGCCAAAATGACTAATTCTTCAGGAACTAACCAAACAAGACTTAATCCTAACCGCCACAATTGCTGCCTTAACAGCCCTTCTTAGCCTTTACTTCTACCTACGCCTGTCTTACGCAATAGCCCTGACCCTCTCCCCCAACAACTTCTCCAACACAACCGCTTGACGAATCCCCTCAACCCAACTCTCACTCCCCCTAGCCACAATAACCTCCACCACCATTTGCCTCCTACCCATAACCCCAACTATCTCAACACTCCTGACCCTCTAGCACCCCCTCCTAAAAATTGCAAACGACGCCCTAATTGACCTCCCCACGCCCTTAAATATCTCGGTATGATGAAACTTCGGCTCCCTCCTAGGTCTGTGCCTTATCGCACAAATCCTCACAGGCCTGTTTCTAGCAATACACTACACCTCTGATATCACCTTAGCCTTCTCATCCGTTGCCCACATTTGCCGAGACGTTAACTATGGGTGACTTATCCGAAACCTCCATGCTAATGGGGCATCCTTCTTTTTTATCTGTATTTACCTGCATATCGGTCGCGGACTCTATTACGGGTCCTACCTGTTTAAAGAGACATGAAACGTCGGAGTGGTTCTTCTCTTATTAGTAATAATAACTGCGTTCGTAGGCTATGTCCTGCCCTGAGGGCAAATGTCCTTCTGAGGGGCTACAGTAATCACCAACCTCCTCTCCGCTATTCCCTACATCGGGACCTCTCTAGTACAATGAATTTGAGGGGGCTTCTCAGTAGACAACGCTACCCTGGCCCGTTTCTTTGCCTTCCACTTCCTATTCCCCTTCATCATCGCCGCCATAGCCCTTATCCACCTGATTTTCCTCCACGAAACTGGGTCATCCAACCCAACCGGCCTAAACTCAGACACAGATAAAGTCCCGTTCCATCCCTACTTCTCCCTCAAAGACGTACTAGGCTTCGCAGTACTTTTAATTGCCCTAACCGCACTAACACTTTTTTCCCCTAACCTTCTAGGAGACCCAGACAACTTCACCCCAGCCAACCCACTTGTCACCCCCCCACACATTAAGCCAGAATGATACTTCCTATTTGCCTACGCCATCCTACGATCAATCCCGAACAAGCTAGGAGGCGTCCTCGCCCTCCTGTTCTCAATCCTCATCCTAATACTAGCCCCCATCCTACACACATCAAAACAACGGGCTATCACCTTTCGACCACTAACCCAAATCATTCTCTGACTTCTAGTAGCAGATGTAGCCATCCTTACTTGAATTGGGGGCTTGCCCGTCGAACACCCCTTCATCCTAATTGGCCAAATCGCATCAATCCNNNNNNNNNNNNNNNNNNNNNNNNNNNNNNNNNNNNNNNNNNNNNNNNNNNNNNNNNNNNNNNNNNNN
      C12_Crenicichla_tesay_affluent_Iguazu                           ATGAACCCACACATCCTTCTCACCCTCCTATTTGGATTAGGCCTGGGAACAACAATTGCACTATCAAGCTCACACTGACTCCTCGCTTGAATAGGGCTAGAACTCAACACCCTGGCCATAATCCCCCTGATAGCTCAACATCATCACCCCCGAGCAGTAGAAGCCGCAACAAAATACTTCCTTACCCAAGCAGCAGCTGCCGCCACCCTCCTCTTTGCCAGCACCTATAACGCCTGACTAACAGGACAATGAGATATTTATCTCATATCAACCCCCCTCCCAACTACCCTAATCACCTTAGCCCTAGCATTTAAAATTGGACTAGCCCCACTTCATGCCTGACTACCCGAAGTCCTCCAAGGGCTTGACTATACTACAGGACTAATTCTCTCAACTTGACAAAAACTTGCCCCTTTCGCCCTACTCCTCCAAATTCAACCAACCAATTCTAGCATTATGATCTTTCTTGGCCTCTCATCTACCCTTGTGGGAGGATGGGGCGGACTTAACCAAACCCAACTACGAAAAATCCTAGCCTACTCATCTATTGCCCACCTTGGTTGAATAATTCTGGTTATACAATTTACCCCCTCCCTCTCCCTCCTTGCCCTAATCACCTACTTCTTCATAACAGCCTCCCTATTCCTAACATTTAAACTAAACATAGCCTTAAACATTAATACCCTGTCCACCTCCTGGGCGAAAGCCCCGGCCCTAACAGCCCTGACCCCCCTAATTCTTCTCTCCCTGGGGGGCCTACCACCCCTCACCGGGTTCATGCCAAAATGACTAATTCTTCAGGAACTAACCAAACAAGACTTAATCCTAACCGCCACAATTGCTGCCTTAACAGCCCTTCTTAGCCTTTACTTCTACCTACGCCTGTCTTACGCAATAGCCCTGACCCTCTCCCCCAACAACTTCTCCAACACAACCGCTTGACGAATCCCCTCAACCCAACTCTCACTCCCCCTAGCCACAATAACCTCCACCACCATTTGCCTCCTACCCATAACCCCAACTATCTCAACACTCCTGACCCTCTAGCACCCCCTCCTAAAAATTGCAAACGACGCCCTAATTGACCTCCCCACGCCCTTAAATATCTCGGTATGATGAAACTTCGGCTCCCTCCTAGGTCTGTGCCTTATCGCACAAATCCTCACAGGCCTGTTTCTAGCAATACACTACACCTCTGATATCACCTTAGCCTTCTCATCCGTTGCCCACATTTGCCGAGACGTTAACTATGGGTGACTTATCCGAAACCTCCATGCTAATGGGGCATCCTTCTTTTTTATCTGTATTTACCTGCATATCGGTCGCGGACTCTATTACGGGTCCTACCTGTTTAAAGAGACATGAAACGTCGGAGTGGTTCTTCTCTTATTAGTAATAATAACTGCGTTCGTAGGCTATGTCCTGCCCTGAGGGCAAATGTCCTTCTGAGGGGCTACAGTAATCACCAACCTCCTCTCCGCTATTCCCTACATCGGGACCTCTCTAGTACAATGAATTTGAGGGGGCTTCTCAGTAGACAACGCTACCCTGGCCCGTTTCTTTGCCTTCCACTTCCTATTCCCCTTCATCATCGCCGCCATAGCCCTTATCCACCTGATTTTCCTCCACGAAACTGGGTCATCCAACCCAACCGGCCTAAACTCAGACACAGATAAAGTCCCGTTCCATCCCTACTTCTCCCTCAAAGACGTACTAGGCTTCGCAGTACTTTTAATTGCCCTAACCGCACTAACACTTTTTTCCCCGAACCTTCTAGGAGACCCAGACAACTTCACCCCAGCCAACCCACTTGTCACCCCCCCACACATTAAGCCAGAATGATACTTCCTATTTGCCTACGCCATCCTACGATCAATCCCGAACAAGCTAGGAGGCGTCCTCGCCCTCCTGTTCTCAATCCTCATCCTAATACTAGCCCCCATCCTACACACATCAAAACAACGGGCTATCACCTTTCGACCACTAACCCAAATCATTCTCTGACTTCTAGTAGCAGATGTNNNNNNNNNNNNNNNNNNNNNNNNNNNNNNNNNNNNNNNNNNNNNNNNNNNNNNNNNNNNNNNNNNNNNNNNNNNNNNNNNNNNNNNNNNNNNNNNNNNNNNNNNNNNNNNNNNNNNNNNNNNNNNNNNNNNNNNNNNNNNN
      C13_Crenicichla_hu_Piray_Mini                                   ATGAATCCACACATCCTTCTCACCCTCCTATTTGGGTTAGGCCTGGGGACAACAATCGCACTATCAAGCTCACACTGACTCCTCGCTTGGATAGGACTAGAACTCAACACCCTGGCCATAATCCCCCTCATAGCTCAACATCATCACCCACGAGCAGTAGAAGCCGCAACAAAATACTTCCTAACCCAAGCAGCAGCTGCCGCCACCCTCCTCTTTGCCAGCACCTATAACGCCTGTCTAACAGGACAATGAGATATTTATCTCATATCAACCCCCCTCCCGACCACCCTAATCACCCTAGCCTTAGCATTTAAAATTGGACTAGCCCCACTTCATGCCTGACTACCCGAAGTCCTCCAAGGGCTTGACTATACTACAGGACTAATCCTCTCAACTTGACAAAAAATTGCCCCTTTCGCCCTTCTCCTCCAAATTCAACCAACCAATTCTAGCATTATGATCTTTCTTGGCCTTTCATCTACCCTTGTGGGGGGATGGGGCGGACTTAACCAAACCCAACTACGAAAAATTCTAGCCTACTCATCTATCGCCCACCTTGGTTGAATAATTCTGGTCATACAATTTACCCCCTCCCTCTCCCTCCTTGCCCTAATCACCTACTTCTTCATAACAGCCTCCCTATTCCTGACATTTAAACTAAACATAGCCTTAAACATTAATACCCTGTCCACCTCCTGGGCGAAAGCCCCGGCCTTAACAGCCCTAACCCCCCTAATCCTCCTCTCCCTAGGGGGCCTACCACCCCTTACCGGATTCATGCCAAAATGATTAATTCTTCAAGAACTAACCAAACAAGACCTAATCCTAACCGCCACAATTGCTGCCTTAACAGCCCTCCTCAGCCTTTACTTCTACCTACGCCTGTCTTACGCAATAGCCCTAACCCTCTCCCCCAACAACTCCTTCAACACAACCGTTTGACGAACCCCCTCAACCCAACTCTCACTACCCCTAGCCACAATAACCTCCGCCACCATTTGTCTCCTACCCATAACCCCAACTATCTCAACACTCCTGACCCTCTAGCACCCCCTCCTAAAAATTGCAAACGACGCCCTAATTGACCTCCCCACACCCCTAAATATTTCTGTATGATGAAACTTCGGCTCCCTCCTAGGTTTATGCCTTATCGCACAAATCCTCACAGGCCTATTCCTAGCTATACACTACACCTCTGATATCACCTTAGCCTTCTCATCCGTTGCCCATATTTGCCGAGACGTTAACTATGGGTGACTTATCCGAAACCTCCATGCTAACGGAGCATCCTTCTTTTTTATCTGTATTTACCTGCACATCGGTCGAGGCCTCTACTACGGGTCCTACCTGTTTAAAGAGACATGAAACGTAGGAGTAATTCTTCTCTTATTAGTAATAATAACTGCGTTCGTGGGCTATGTATTACCCTGAGGACAAATGTCCTTCTGAGGGGCCACAGTAATCACCAACCTCCTCTCCGCCATTCCCTACATCGGGGCCTCTCTAGTACAATGAATTTGGGGGGGCTTCTCAGTAGATAACGCTACCCTGGCCCGTTTCTTTGCCTTCCACTTTCTATTCCCCTTCATCATCGCCGCTATAACCCTTATCCACCTAATCTTCCTCCACGAAACTGGGTCCTCCAACCCAACCGGCCTAAACTCAGACACAGATAAAATCCCGTTCCACCCCTACTTCTCCCTCAAAGACGTACTAGGCTTCGCAGTACTTTTAATTGCCCTGACCGCACTAGCACTTTTTTCCCCCAACATCCTAGGAGACCCAGACAACTTCACCCCAGCCAACCCACTTGTCACTCCCCCTCACATTAAGCCAGAATGATATTTCCTATTTGCCTACGCCATCGTACGATCCATCCCGAACAAACTAGGGGGCGTCCTCGCCCTACTATTCTCAATCCTCATCCTAATACTAGCCCCCATCCTACACACATCAAAACAACGAGCTATCACCTTTCGACCACTAACCCAAATCATTCTCTGACTTCTAGTAGCAGATGTGGCCATCCTTACTTGAATTGGGGGCTTACCCGTCGAACACCCCTTCATCCTAATTGGCCAAATCGCATCAATCCNNNNNNNNNNNNNNNNNNNNNNNNNNNNNNNNNNNNNNNNNNNNNNNNNNNNNNNNNNNNNNNNNNNN
      C14_Crenicichla_hu_Piray_Mini                                   ATGAATCCACACATCCTTCTCACCCTCCTATTTGGGTTAGGCCTGGGGACAACAATCGCACTATCAAGCTCACACTGACTCCTCGCTTGGATAGGACTAGAACTCAACACCCTGGCCATAATCCCCCTTATAGCTCAACATCATCACCCACGAGCAGTAGAAGCCGCAACAAAATACTTCCTAACCCAAGCAGCAGCTGCCGCCACCCTCCTCTTTGCCAGCACCTATAACGCCTGTCTAACAGGACAATGAGATATTTATCTCATATCAACCCCCCTCCCGACCACCCTAATCACCCTAGCCTTAGCATTTAAAATTGGACTAGCCCCACTTCATGCCTGACTACCCGAAGTCCTCCAAGGGCTTGACTATACTACAGGACTAATCCTCTCAACTTGACAAAAAATTGCCCCTTTCGCCCTTCTCCTCCAAATTCAACCAACCAATTCTAGCATTATGATCTTTCTTGGCCTTTCATCTACCCTTGTGGGGGGATGGGGCGGACTTAACCAAACCCAACTACGAAAAATTCTAGCCTACTCATCTATCGCCCACCTTGGTTGAATAATTCTGGTCATACAATTTACCCCCTCCCTCTCCCTCCTTGCCCTAATCACCTACTTCTTCATAACAGCCTCCCTATTCCTGACATTTAAACTAAACATAGCCTTAAACATTAATACCCTGTCCACCTCCTGGGCGAAAGCCCCGGCCTTAACAGCCCTAACCCCCCTAATCCTCCTCTCCCTAGGGGGCCTACCACCCCTTACCGGATTCATGCCAAAATGATTAATTCTTCAAGAACTAACCAAACAAGACCTAATCCTAACCGCCACAATTGCTGCCTTAACAGCCCTCCTCAGCCTTTACTTCTACCTACGCCTGTCTTACGCAATAGCCCTAACCCTCTCCCCCAACAACTCCTTCAACACAACCGTTTGACGAACCCCCTCAACCCAACTCTCACTACCCCTAGCCACAATAACCTCCGCCACCATTTGTCTCCTACCCATAACCCCAACTATCTCAACACTCCTGACCCTCTAGCACCCCCTCCTAAAAATTGCAAACGACGCCCTAATTGACCTCCCCACACCCCTAAATATTTCTGTATGATGAAACTTCGGCTCCCTCCTAGGTTTATGCCTTATCGCACAAATCCTCACAGGCCTATTCCTAGCTATACACTACACCTCTGATATCACCTTAGCCTTCTCATCCGTTGCCCATATTTGCCGAGACGTTAACTATGGGTGACTTATCCGAAACCTCCATGCTAACGGAGCATCCTTCTTTTTTATCTGTATTTACCTGCACATCGGTCGAGGCCTCTACTACGGGTCCTACCTGTTTAAAGAGACATGAAACGTAGGAGTAATTCTTCTCTTATTAGTAATAATAACTGCGTTCGTGGGCTATGTATTACCCTGAGGACAAATGTCCTTCTGAGGGGCCACAGTAATCACCAACCTCCTCTCCGCCATTCCCTACATCGGGGCCTCTCTAGTACAATGAATTTGGGGGGGCTTCTCAGTAGATAACGCTACCCTGGCCCGTTTCTTTGCCTTCCACTTTCTATTCCCCTTCATCATCGCCGCTATAACCCTTATCCACCTAATCTTCCTCCACGAAACTGGGTCCTCCAACCCAACCGGCCTAAACTCAGACACAGATAAAATCCCGTTCCACCCCTACTTCTCCCTCAAAGACGTACTAGGCTTCGCAGTACTTTTAATTGCCCTGACCGCACTAGCACTTTTTTCCCCCAACATCCTAGGAGACCCAGACAACTTCACCCCAGCCAACCCACTTGTCACTCCCCCTCACATTAAGCCAGAATGATATTTCCTATTTGCCTACGCCATCCTACGATCCATCCCGAACAAACTAGGGGGCGTCCTCGCCCTACTATTCTCAATCCTCATCCTAATACTAGCCCCCATCCTACACACATCAAAACAACGAGCTATCACCTTTCGACCACTAACCCAAATCATTCTCTGACTTCTAGTAGCAGATGTGGCCATCCTTACTTGAATTGGGGGCTTACCCGTCGAACACCCCTTCATCCTAATTGGCCAAATCGCATCAATCCNNNNNNNNNNNNNNNNNNNNNNNNNNNNNNNNNNNNNNNNNNNNNNNNNNNNNNNNNNNNNNNNNNNN
      C15_Crenicichla_sp_Piray_Guazu                                  ATGAATCCACACATCCTTCTCACCCTCCTATTTGGATTAGGCCTGGGAACAACAATCGCACTATCAAGCTCACACTGACTCCTCGCTTGAATAGGGCTAGAACTCAACACCCTGGCCATAATTCCTCTGATAGCTCAACATCATCACCCCCGAGCAGTAGAAGCCGCAACAAAATACTTCCTAACCCAAGCAGCAGCTGCCGCCACCCTCCTCTTTGCCAGCACCTATAACGCCTGACTAACAGGACAATGAGATATTTATCTCATATCAACCCCCCTCCCAACTACCCTAATCACCTTAGCCCTAGCATTTAAAATTGGACTAGCCCCACTTCATGCCTGACTACCCGAAGTCCTCCAAGGGCTTGACTATACTACAGGACTAATTCTCTCAACTTGACAAAAACTTGCCCCTTTCGCCCTACTCCTCCAAATTCAACCAACCAATTCTAGTATTATGATCTTTCTTGGCCTCTCATCTACCCTTGTGGGAGGATGAGGCGGACTTAACCAAACCCAACTACGAAAAATCCTAGCCTACTCATCTATTGCCCACCTTGGTTGAATAATTCTGGTTATACAATTTACCCCCTCCCTCTCCCTCCTTGCCCTTATCACCTACTTCTTCATAACAGCCTCCCTATTCCTAACATTTAAACTAAACATAGCCTTAAACATTAATACCCTGTCCACCTCCTGGGCGAAAGCCCCGGCCCTAACAGCCCTAACCCCCCTAATCCTTCTCTCCCTGGGGGGCCTACCACCCCTCACCGGGTTCATGCCAAAATGACTAATTCTTCAGGAACTAACCAAACAAGACTTAATCCTAACCGCCACAATTGCTGCCTTAACAGCCCTTCTTAGCCTTTACTTCTACCTACGCCTGTCTTACGCAATAGCCCTGACCCTCTCCCCCAACAACTTCTCCAACACAACCGCTTGACGAATCCCCTCAACCCAACTCTCACTTCCCCTAGCCACAATAACCTCTACCACCATTTGTCTCCTGCCCATAACCCCAACTATCTCAACACTCCTGACCCTCTAGCACCCCCTCCTAAAAATTGCAAACGACGCCCTAATTGACCTCCCCACGCCCTTAAATATCTCGGTATGATGAAACTTCGGCTCCCTCCTAGGTCTGTGCCTTATCGCACAAATCCTCACAGGCCTGTTCCTAGCAATACACTACACCTCTGATATCACCTTAGCCTTCTCATCCGTTGCCCACATTTGCCGAGACGTTAACTATGGATGACTTATCCGAAACCTCCATGCTAACGGGGCATCCTTCTTTTTTATCTGTATTTACCTACATATCGGTCGCGGACTCTATTACGGGTCCTATCTGTTTAAAGAGACATGAAACGTAGGAGTGATTCTTCTCTTATTAGTAATAATAACTGCGTTCGTAGGCTATGTCCTGCCCTGAGGACAAATATCCTTCTGAGGGGCTACAGTAATCACCAACCTCCTCTCCGCCATTCCCTACATCGGGACCTCGCTAGTACAATGAATTTGAGGGGGATTCTCAGTAGACAACGCTACCCTGGCCCGTTTCTTTGCCTTCCACTTTCTATTCCCCTTCATCATCGCCGCTATAGCCCTTATCCACCTAATCTTCCTCCACGAAACTGGGTCATCCAACCCAACCGGCCTAAACTCAGACACAGATAAAATCCCGTTCCACCCCTACTTCTCCCTCAAAGACGTACTAGGCTTCGCAGTACTTTTAATTGCCCTAACCGCACTAGCACTTTTCTCCCCAAACCTTCTAGGAGACCCAGACAACTTCACCCCAGCCAACCCACTTGTCACTCCCCCCCACATTAAGCCAGAATGATACTTCCTATTTGCCTACGCCATCCTTCGATCAATCCCAAACAAGCTAGGAGGCGTCCTCGCCCTCCTGTTCTCAATCCTCATCCTAATACTAGCCCCCATCCTACACACATCAAAACAACGGGCTATCACCTTTCGACCACTAACCCAAATTATTCTCTGACTTCTGGTAGCAGATGTAGCCATCCTTACTTGAATTGGGGGCTTGCCCGTAGAACACCCCTTCATCCTAATTGGACAAATCGCATCAATCCNNNNNNNNNNNNNNNNNNNNNNNNNNNNNNNNNNNNNNNNNNNNNNNNNNNNNNNNNNNNNNNNNNNN
      C16_Crenicichla_sp_Piray_Guazu_line                             ATGAATCCACACATCCTTCTCACCCTCCTATTTGGATTAGGCCTGGGAACAACAATCGCACTATCAAGCTCACACTGACTCCTAGCTTGAATAGGACTGGAACTCAACACCCTAGCCATAATCCCCCTGATAGCTCAACATCATCACCCCCGAGCAGTAGAAGCCGCAACAAAATACTTCCTAACCCAAGCAGCAGCTGCCGCCACCCTCCTCTTTGCCAGCACCTATAACGCCTGACTAACAGGACAATGAGATATTTATCTCATATCAACCCCCCTCCCAACTACCCTAATCACCTTAGCCCTAGCATTTAAAATTGGACTAGCCCCACTTCATGCCTGACTACCCGAGGTCCTCCAAGGGCTTGACTATACTACAGGACTAATTCTCTCAACTTGACAAAAACTTGCCCCTTTCGCCCTACTCCTCCAAATTCAACCAACTAATTCTAGCATTATGATCTTTCTTGGCCTCTCATCTACCCTTGTGGGGGGATGGGGCGGACTTAACCAAACCCAACTACGAAAAATCCTAGCCTACTCATCTATTGCCCACCTTGGTTGAATAATTCTGGTTATACAATTTACCCCCTCCCTCTCCCTCCTTGCCCTAATCACCTACTTCTTCATAACAGCCTCCCTATTCCTAACATTTAAACTAAACATAGCCTTAAACATTAATACCCTGTCCACCTCCTGGGCGAAAACCCCCGCCCTAACAGCCCTAACCCCCCTAGTCCTTCTCTCCCTAGGGGGCCTACCACCCCTCACCGGGTTCATGCCAAAATGACTAATTCTTCAGGAACTAACCAAACAAGACTTAATCCTAACCGCCACAATTGCTGCCTTAACAGCCCTTCTTAGCCTTTACTTCTACCTACGCCTGTCTTACGCAATAGCCCTGACCCTCTCCCCCAACAACTTCTCCAACACAACCGCTTGACGAATCCCCTCAGCCCAACTCTCACTCCCCCTAGCCACAATAACCTCCGCCACCATTTGTCTCCTACCCATAACCCCAACTATCTCAACACTCCTGACCCTCTAGCACCCCCTTCTAAAAATTGCAAACGACGCCCTAATTGACCTCCCCACGCCCTTAAATATCTCGGTATGATGAAACTTCGGCTCCCTCCTAGGTCTGTGCCTTATCGCACAAATCCTAACAGGCCTGTTCCTAGCAATACACTACACCTCAGATATCACCTTAGCCTTCTCATCCGTTGCCCACATTTGCCGAGACGTTAACTATGGGTGACTTATCCGAAACCTCCATGCTAACGGGGCATCCTTCTTTTTTATCTGTATCTACCTGCATATCGGTCGCGGACTCTATTACGGGTCCTATCTGTTTAAAGAGACATGAAACGTCGGAGTAATTCTTCTCTTATTAGTAATAATAACTGCGTTCGTAGGCTATGTCCTGCCCTGAGGACAAATGTCCTTCTGAGGGGCTACAGTAATCACCAACCTCCTATCCGCCATTCCCTACATCGGGACCTCTCTAGTACAGTGAATTTGAGGGGGCTTCTCAGTAGACAACGCTACCCTGGCCCGTTTCTTTGCCTTCCACTTCCTATTCCCCTTCATCATCGCCGCCATAGCCCTTATCCACCTGATTTTCCTCCACGAAACTGGGTCATCCAACCCAACCGGCCTAAACTCAGACACAGATAAAATCCCGTTCCACCCCTACTTCTCCCTCAAAGACGTACTAGGCTTCGCAGTACTTTTAATTGCCCTAACCGCACTAACACTTTTCTCCCCAAACCTTCTAGGAGACCCAGACAACTTCACCCCAGCCAACCCACTTGTCACTCCCCCCCACATTAAGCCAGAATGATACTTCCTATTTGCCTACGCCATCCTACGATCAATCCCAAACAAGCTAGGAGGCGTCCTCGCCCTCCTGTTCTCAATCCTCATCCTAATACTAGCCCCCATCCTACACACATCAAAACAACGGGCTATCACCTTTCGACCACTAACCCAAATCATTCTCTGACTTCTAGTAGCAGATGTAACCATCCTTACTTGAATTGGGGGCTTGCCCGTCGAACACCCCTTCGTCCTAATTGGCCAAATCGCATCAATCCNNNNNNNNNNNNNNNNNNNNNNNNNNNNNNNNNNNNNNNNNNNNNNNNNNNNNNNNNNNNNNNNNNNN
      C17_Crenicichla_sp_Piray_Guazu                                  ATGAATCCACACATCCTTCTCACCCTCCTATTTGGATTAGGCCTGGGAACAACAATCGCACTATCAAGCTCACACTGACTCCTCGCTTGAATAGGGCTAGAACTCAACACCCTGGCCATAATTCCTCTGATAGCTCAACATCATCACCCCCGAGCAGTAGAAGCCGCAACAAAATACTTCCTAACCCAAGCAGCAGCTGCCGCCACCCTCCTCTTTGCCAGCACCTATAACGCCTGACTAACAGGACAATGAGATATTTATCTCATATCAACCCCCCTCCCAACTACCCTAATCACCTTAGCCCTAGCATTTAAAATTGGACTAGCCCCACTTCATGCCTGACTACCCGAAGTCCTCCAAGGGCTTGACTATACTACAGGACTAATTCTCTCAACTTGACAAAAACTTGCCCCTTTCGCCCTACTCCTCCAAATTCAACCAACCAATTCTAGTATTATGATCTTTCTTGGCCTCTCATCTACCCTTGTGGGAGGATGAGGCGGACTTAACCAAACCCAACTACGAAAAATCCTAGCCTACTCATCTATTGCCCACCTTGGTTGAATAATTCTGGTTATACAATTTACCCCCTCCCTCTCCCTCCTTGCCCTTATCACCTACTTCTTCATAACAGCCTCCCTATTCCTAACATTTAAACTAAACATAGCCTTAAACATTAATACCCTGTCCACCTCCTGGGCGAAAGCCCCGGCCCTAACAGCCCTAACCCCCCTAATCCTTCTCTCCCTGGGGGGCCTACCACCCCTCACCGGGTTCATGCCAAAATGACTAATTCTTCAGGAACTAACCAAACAAGACTTAATCCTAACCGCCACAATTGCTGCCTTAACAGCCCTTCTTAGCCTTTACTTCTACCTACGCCTGTCTTACGCAATAGCCCTGACCCTCTCCCCCAACAACTTCTCCAACACAACCGCTTGACGAATCCCCTCAACCCAACTCTCACTTCCCCTAGCCACAATAACCTCTACCACCATTTGTCTCCTGCCCATAACCCCAACTATCTCAACACTCCTGACCCTCTAGCACCCCCTCCTAAAAATTGCAAACGACGCCCTAATTGACCTCCCCACGCCCTTAAATATCTCGGTATGATGAAACTTCGGCTCCCTCCTAGGTCTGTGCCTTATCGCACAAATCCTCACAGGCCTGTTCCTAGCAATACACTACACCTCTGATATCACCTTAGCCTTCTCATCCGTTGCCCACATTTGCCGAGACGTTAACTATGGATGACTTATCCGAAACCTCCATGCTAACGGGGCATCCTTCTTTTTTATCTGTATTTACCTGCATATCGGTCGCGGACTCTATTACGGGTCCTATCTGTTTAAAGAGACATGAAACGTAGGAGTGATTCTTCTCTTATTAGTAATAATAACTGCGTTCGTAGGCTATGTCCTGCCCTGAGGACAAATATCCTTCTGAGGGGCTACAGTAATCACCAACCTCCTCTCCGCCATTCCCTACATCGGGACCTCGCTAGTACAATGAATTTGAGGGGGATTCTCAGTAGACAACGCTACCCTGGCCCGTTTCTTTGCCTTCCACTTTCTATTCCCCTTCATCATCGCCGCTATAGCCCTTATCCACCTGATCTTCCTCCACGAAACTGGGTCATCCAACCCAACCGGCCTAAACTCAGACACAGATAAAATCCCGTTCCACCCCTACTTCTCCCTCAAAGACGTACTAGGCTTCGCAGTACTTTTAATTGCCCTAACCGCACTAGCACTTTTCTCCCCAAACCTTCTAGGAGACCCAGACAACTTCACCCCAGCCAACCCACTTGTCACTCCCCCCCACATTAAGCCAGAATGATACTTCTTATTTGCCTACGCCATCCTTCGATCAATCCCAAACAAGCTAGGAGGYGTCCTCGCCCTCCTGTTCTCAATCCTCATCCTAATACTAGCCCCCATCCTACACACATCAAAACAACGGGCTATCACCTTTCGACCACTAACCCAAATTATTCTCTGACTTCTGGTAGCAGATGTNNNNNNNNNNNNNNNNNNNNNNNNNNNNNNNNNNNNNNNNNNNNNNNNNNNNNNNNNNNNNNNNNNNNNNNNNNNNNNNNNNNNNNNNNNNNNNNNNNNNNNNNNNNNNNNNNNNNNNNNNNNNNNNNNNNNNNNNNNNNNN
      C18_Crenicichla_sp_Piray_Guazu_line                             ATGAATCCACACATCCTTCTCACCCTCCTATTTGGATTAGGCCTGGGAACAACAATCGCACTATCAAGCTCACACTGACTCCTAGCTTGAATAGGACTGGAACTCAACACCCTAGCCATAATCCCCCTGATAGCTCAACATCATCACCCCCGAGCAGTAGAAGCCGCAACAAAATACTTCCTAACCCAAGCAGCAGCTGCCGCCACCCTCCTCTTTGCCAGCACCTATAACGCCTGACTAACAGGACAATGAGATATTTATCTCATATCAACCCCCCTCCCAACTACCCTAATCACCTTAGCCCTAGCATTTAAAATTGGACTAGCCCCACTTCATGCCTGACTACCCGAGGTCCTCCAAGGGCTTGACTATACTACAGGACTAATTCTCTCAACTTGACAAAAACTTGCCCCTTTCGCCCTACTCCTCCAAATTCAACCAACTAATTCTAGCATTATGATCTTTCTTGGCCTCTCATCTACCCTTGTGGGGGGATGGGGCGGACTTAACCAAACCCAACTACGAAAAATCCTAGCCTACTCATCTATTGCCCACCTTGGTTGAATAATTCTGGTTATACAATTTACCCCCTCCCTCTCCCTCCTTGCCCTAATCACCTACTTCTTCATAACAGCCTCCCTATTCCTAACATTTAAACTAAACATAGCCTTAAACATTAATACCCTGTCCACCTCCTGGGCGAAAACCCCCGCCCTAACAGCCCTAACCCCCCTAGTCCTTCTCTCCCTAGGGGGCCTACCACCCCTCACCGGGTTCATGCCAAAATGACTAATTCTTCAGGAACTAACCAAACAAGACTTAATCCTAACCGCCACAATTGCTGCCTTAACAGCCCTTCTTAGCCTTTACTTCTACCTACGCCTGTCTTACGCAATAGCCCTGACCCTCTCCCCCAACAACTTCTCCAACACAACCGCTTGACGAATCCCCTCAGCCCAACTCTCACTCCCCCTAGCCACAATAACCTCCGCCACCATTTGTCTCCTACCCATAACCCCAACTATCTCAACACTCCTGACCCTCTAGCACCCCCTTCTAAAAATTGCAAACGACGCCCTAATTGACCTCCCCACGCCCTTAAATATCTCGGTATGATGAAACTTCGGCTCCCTCCTAGGTCTGTGCCTTATCGCACAAATCCTAACAGGCCTGTTCCTAGCAATACACTACACCTCAGATATCACCTTAGCCTTCTCATCCGTTGCCCACATTTGCCGAGACGTTAACTATGGGTGACTTATCCGAAACCTCCATGCTAACGGGGCATCCTTCTTTTTTATCTGTATCTACCTGCATATCGGTCGCGGACTCTATTACGGGTCCTATCTGTTTAAAGAGACATGAAACGTCGGAGTAATTCTTCTCTTATTAGTAATAATAACTGCGTTCGTAGGCTATGTCCTGCCCTGAGGACAAATGTCCTTCTGAGGGGCTACAGTAATCACCAACCTCCTATCCGCCATTCCCTACATCGGGACCTCTCTAGTACAGTGAATTTGAGGGGGCTTCTCAGTAGACAACGCTACCCTGGCCCGTTTCTTTGCCTTCCACTTCCTATTCCCCTTCATCATCGCCGCCATAGCCCTTATCCACCTGATTTTCCTCCACGAAACTGGGTCATCCAACCCAACCGGCCTAAACTCAGACACAGATAAAATCCCGTTCCACCCCTACTTCTCCCTCAAAGACGTACTAGGCTTCGCAGTACTTTTAATTGCCCTAACCGCACTAACACTTTTCTCCCCAAACCTTCTAGGAGACCCAGACAACTTCACCCCAGCCAACCCACTTGTCACTCCCCCCCACATTAAGCCAGAATGATACTTCCTATTTGCCTACGCCATCCTACGATCAATCCCAAACAAGCTAGGAGGCGTCCTCGCCCTCCTGTTCTCAATCCTCATCCTAATACTAGCCCCCATCCTACACACATCAAAACAACGGGCTATCACCTTTCGACCACTAACCCAAATCATTCTCTGACTTCTAGTAGCAGATGTNNNNNNNNNNNNNNNNNNNNNNNNNNNNNNNNNNNNNNNNNNNNNNNNNNNNNNNNNNNNNNNNNNNNNNNNNNNNNNNNNNNNNNNNNNNNNNNNNNNNNNNNNNNNNNNNNNNNNNNNNNNNNNNNNNNNNNNNNNNNNN
      C19_Crenicichla_missioneira_Fortaleza                           ATGAATCCACTCATTCTCCTCACCCTCCTCCTTGGACTAGGCCTAGGGACCTCAATTACACTATCAAGCTCCCACTGACTTCTCGCTTGAATAGGATTAGAACTCAACACACTAGCCATAATCCCCCTAATAGCCCAACACCACCATCCCCGGGCAGTCGAAGCCGCAACAAAATACTTCCTAACCCAAGCAGCAGCTGCCGCCACCCTCCTCTTTGCTAGCACCTATAATGCCTGACTGACAGGACAATGGGACATCTACCACATATCCACACCTATCCCAACCACCCTAATCACCCTAGCTTTGGCATTCAAAATTGGCCTAGCCCCCCTACATGCCTGACTACCTGAAGTCCTTCAAGGACTTGATTATACCACAGGACTAATTCTTTCCACTTGACAAAAACTTGCCCCCTTCGCCCTACTTCTCCAAATCCAACCCGCCAATTCCAACATCATAATCTTCCTTGGCCTTTCATCCACCCTCATTGGGGGCTGAGGAGGACTTAACCAAACCCAACTACGAAAAATCCTTGCATACTCATCTATTGCCCACTTAGGCTGAATAATTCTAATTATACAATTCACCCCCTCCCTCTCCCTCCTTGCCCTAATCACCTACTTCTTCATAACAACCTCACTATTCCTAACCTTTAAACTAAATATAGCCCTAAACATTAATACACTATCCACCTCCTGAGCAAAAGCTCCCGCCCTAACAGCCCTAACACCCCTGATCCTCCTCTCCCTCGGAGGCCTACCCCCCCTAACTGGCTTTATACCAAAATGACTTATCCTTCAAGAACTAACTAAACAAGACCTAATCCTAACCGCCACCATTGCTGCCTTAACAGCCCTCCTTAGCCTCTACTTTTACCTTCGTTTATCTTACGCCATAGCCCTAACCCTCTCCCCCAACAATTTCTCTAACAAAACCATTTGACGACTCCCCTCAACCCAAATCTCACTCCCCTTAGCAACAACAACCTCCATTACTATCTGTCTCCTACCCATGACCCCAACCATTTCAACACTCCTAACCCTCTAGCATCCTCTCCTAAAAATTGCAAATGATGCCCTAATTGACCTCCCCGCACCCTTAAACATCTCTATCTGATGAAACTTCGGTTCCCTGTTAGGCCTATGTCTTATTACTCAAATCCTTACAGGCCTCTTCCTAGCAATACACTACACCTCCGATATTACCTTGGCCTTCTCATCAGTTGCTCACATTTGTCGAGACGTTAACTACGGATGACTCATCCGAAACCTCCATGCCAACGGAGCATCTTTCTTTTTTATCTGCATTTACCTACACATTGGACGTGGGCTCTACTATGGCTCCTACCTCTATAAAGAGACATGAAACATCGGAGTCATCCTCCTGCTACTAGTAATAATAACTGCATTCGTGGGCTACGTTCTGCCCTGAGGACAAATATCCTTCTGAGGGGCCACAGTAATCACCAACCTCCTCTCCGCAATTCCTTACATCGGAACTTCTCTAGTACAGTGAATCTGAGGGGGCTTCTCAGTAGATAACGCCACCTTAACCCGCTTCTTTGCTTTCCACTTTCTCTTCCCCTTTATCATTGCCGCTATAACTCTCATTCACCTAATTTTCCTTCACGAAACTGGGTCCTCCAATCCTACCGGCCTCAACTCAGACGCAGAAAAAATCCCATTTCACCCCTACTACTCCTTTAAAGATGTACTAGGCTTCGCAGTACTCCTAGTAGCCCTTACCGCACTCGCACTCTTCTCCCCGAACCTCTTAGGAGACCCAGATAACTTCACCCCAGCTAACCCACTTGTAACTCCCCCCCACATTAAACCTGAATGATACTTCCTATTCGCCTACACCATCCTACGCTCAATTCCTAATAAACTKGGAGGAGTCCTCGCCCTTCTGTTCTCTATCCTAATCCTCATACTAGTCCCGATCCTACACACATCAAAACAACGAGCCCTAACCTTTCGACCAYTAACCCAAYTTATCYTCTGAYTTCTAGTAGCAGACGTGGCCATCCTCACCTGAATSGGAGGTTTACCTGTSGAACACCCCTTCACCCTCATTGGCCAAATCGCATCCCTCCNNNNNNNNNNNNNNNNNNNNNNNNNNNNNNNNNNNNNNNNNNNNNNNNNNNNNNNNNNNNNNNNNNNN
      C20_Crenicichla_missioneira_Fortaleza                           ATGAATCCACTCATTCTCCTCACCCTCCTCCTTGGACTAGGCCTAGGGACCTCAATTACACTATCAAGCTCCCACTGACTTCTCGCTTGAATAGGATTAGAACTCAACACACTAGCCATAATCCCCCTAATAGCCCAACACCACCATCCCCGGGCAGTCGAAGCCGCAACAAAATACTTCCTAACCCAAGCAGCAGCTGCCGCCACCCTCCTCTTTGCTAGCACCTATAATGCCTGACTGACAGGACAATGGGACATCTACCACATATCCACACCTATCCCAACCACCCTAATCACCCTAGCTTTGGCATTCAAAATTGGCCTAGCCCCCCTACATGCCTGACTACCTGAAGTCCTTCAAGGACTTGATTATACCACAGGACTAATTCTTTCCACTTGACAAAAACTTGCCCCCTTCGCCCTACTTCTCCAAATCCAACCCGCCAATTCCAACATCATAATCTTCCTTGGCCTTTCATCCACCCTCATTGGGGGCTGAGGAGGACTTAACCAAACCCAACTACGAAAAATCCTTGCATACTCATCTATTGCCCACTTAGGCTGAATAATTCTAATTATACAATTCACCCCCTCCCTCTCCCTCCTTGCCCTAATCACCTACTTCTTCATAACAACCTCACTATTCCTAACCTTTAAACTAAATATAGCCCTAAACATTAATACACTATCCACCTCCTGAGCAAAAGCTCCCGCCCTAACAGCCCTAACACCCCTGATCCTCCTCTCCCTCGGAGGCCTACCCCCCCTAACTGGCTTTATACCAAAATGACTTATCCTTCAAGAACTAACTAAACAAGACCTAATCCTAACCGCCACCATTGCTGCCTTAACAGCCCTCCTTAGCCTCTACTTTTACCTTCGTTTATCTTACGCCATAGCCCTAACCCTCTCCCCCAACAATTTCTCTAACAAAACCATTTGACGACTCCCCTCAACCCAAATCTCACTCCCCTTAGCAACAACAACCTCCATTACTATCTGTCTCCTACCCATGACCCCAACCATTTCAACACTCCTAACCCTCTAGCATCCTCTCCTAAAAATTGCAAATGATGCCCTAATTGACCTCCCCGCACCCTTAAACATCTCTATCTGATGAAACTTCGGTTCCCTGTTAGGCCTATGTCTTATTACTCAAATCCTTACAGGCCTCTTCCTAGCAATACACTACACCTCCGATATTACCTTGGCCTTCTCATCAGTTGCTCACATTTGTCGAGACGTTAACTACGGATGACTCATCCGAAACCTCCATGCCAACGGAGCATCTTTCTTTTTTATCTGCATTTACCTACACATTGGACGTGGGCTCTACTATGGCTCCTACCTCTATAAAGAGACATGAAACATCGGAGTCATCCTCCTGCTACTAGTAATAATAACTGCATTCGTGGGCTACGTTCTGCCCTGAGGACAAATATCCTTCTGAGGGGCCACAGTAATCACCAACCTCCTCTCCGCAATTCCTTACATCGGAACTTCTCTAGTACAGTGAATCTGAGGGGGCTTCTCAGTAGATAACGCCACCTTAACCCGMTTCTTTGCTTTCCACTTTCTCTTCCCCTTTATCATTGCCGCTATAACTCTCATTCACCTAATTTTCCTTCACGAAACTGGGTCCTCCAATCCTACCGGCCTCAACTCAGACGCAGAAAAAATCCCATTTCACCCCTACTACTCCTTTAAAGATGTACTAGGCTTCGCAGTACTCCTAGTAGCCCTTACCGCACTCGCACTCTTCTCCCCGAACCTCTTAGGAGACCCAGATAACTTCACCCCAGCTAACCCACTTGTAACTCCCCCCCACATTAAACCTGAATGATACTTCCTATTCGCCTACGCCATCCTACGCTCAATTCCTAATAAACTTGGAGGAGTCCTCGCCCTTCTGTTCTCTATCCTAATCCTCATACTAGTCCCGATCCTACACACATCAAAACAACGAGCCCTAACCTTTCGACCACTAACCCAACTTATCCTCTGACTTCTAGTAGCAGACGTGGCCATCCTCACCTGAATCGGAGGTTTACCTGCCGAACACCCCTTCACCCTCATTGGCCAAATCGCATCCCTCCNNNNNNNNNNNNNNNNNNNNNNNNNNNNNNNNNNNNNNNNNNNNNNNNNNNNNNNNNNNNNNNNNNNN
      C21_Crenicichla_minuano_new_Fortaleza                           ATGAATCCACTCATCCTCCTCACCCTCCTCCTTGGACTAGGCCTAGGGACCTCAATTACACTATCAAGCTCCCACTGACTTCTCGCTTGAATAGGATTAGAACTCAACACACTAGCCATAATCCCCCTAATAGCCCAACACCACCATCCCCGGGCAGTCGAAGCCGCAACAAAATACTTCCTAACCCAAGCAGCAGCTGCCGCCACCCTCCTCTTTGCTAGCACCTATAATGCCTGACTGACAGGACAATGGGACATCTACCACATATCCACACCTCTCCCAACCACCCTAATCACCCTAGCCTTGGCATTTAAAATTGGCCTAGCCCCCCTACATGCCTGACTACCTGAAGTCCTTCAAGGACTTGATTATACCACAGGACTAATTCTTTCCACTTGACAAAAACTTGCCCCCTTCGCCCTACTTCTCCAAATCCAACCCGCCAATTCCAACATCATAATCTTCCTTGGCCTTTCATCCACCCTCATTGGAGGCTGAGGAGGACTTAACCAAACCCAACTACGAAAAATCCTTGCATACTCATCTATTGCCCACTTAGGCTGAATAATTCTAATTATACAATTCACCCCCTCCCTCTCCCTCCTTGCCCTAATCACCTACTTCTTCATAACAACCTCACTATTCCTAACCTTTAAACTAAATATAGCCCTAAACATTAATACACTATCCACCTCCTGAGCAAAAGCCCCCGCCCTAACAGCCCTAACACCCCTGATTCTCCTTTCCCTCGGAGGCCTACCCCCCCTAACTGGCTTTATACCAAAATGACTTATCCTTCAAGAACTAACTAAACAAGACCTAATCCTAGCCGCCACCATTGCTGCCTTAACAGCTCTCCTTAGCCTCTACTTTTACCTTCGTTTATCTTACGCCATAGCCCTAACCCTCTCCCCCAACAATTTTTCTAACAAAACCATTTGACGACTCCCCTCAACCCAAATCTCACTCCTCTTAGCAACAACAACCTCCATTACTATCTGTCTCCTACCCATGACCCCAACCATTTCAACACTCCTAACCCTCTAGNNNNNNNNNNNNNNNNTTGCAAATGATGCCCTAATTGACCTCCCCGCACCCTTAAACATCTCCATCTGATGAAACTTCGGTTCCCTGTTAGGCCTATGTCTTATTACCCAAATCCTTACAGGCCTCTTCCTAGCAATACACTACACCTCCGATATTACCTTGGCCTTCTCATCAGTTGCTCACATTTGTCGAGACGTTAACTACGGATGACTCATCCGAAACCTCCATGCCAACGGAGCATCTTTATTTTTTATCTGTATTTACCTACACATTGGACGTGGGCTCTACTATGGCTCCTACCTCTATAAAGAGACATGAAACATCGGAGTCATCCTCCTGCTACTAGTAATAATAACTGCATTCGTGGGCTACGTTCTGCCCTGAGGACAAATATCCTTCTGAGGGGCCACAGTAATTACCAACCTCCTCTCCGCAATTCCTTACATCGGAACTTCGCTAGTACAGTGAATCTGAGGGGGCTTCTCAGTAGATAACGCCACCTTAACCCGCTTCTTTGCTTTCCACTTTCTCTTCCCCTTTATCATTGCCGCTATAACTCTTATTCACCTAATTTTCCTTCACGAAACTGGGTCCTCCAATCCTACCGGCCTCAACTCAGACGCAGAAAAAATCCCATTTCACCCCTACTACTCCTTTAAAGATGTACTAGGCTTCGCAGTACTCCTAGTAGCCCTTACCGCACTCGCACTCTTCTCCCCGAACCTCTTAGGAGACCCAGACNNNNNNNNNNNNNNNNNNNNNNNNNNNNNNNNNNNNNNNNNNNNNNNNNNNNNNNNNNNNNNNNNNNNNNNNNNNNNNNNNNNNNNNNNNNNNNNNNNNNNNNNNNNNNNNNNNNNNNNNNNNNNNNNNNNNNNNNNNNNNNNNNNNNNNNNNNNNNNNNNNNNNNNNNNNNNNNNNNNNNNNNNNNNNNNNNNNNNNNNNNNNNNNNNNNNNNNNNNNNNNNNNNNNNNNNNNNNNNNNNNNNNNNNNNNNNNNNNNNNNNNNNNNNNNNNNNNNNNNNNNNNNNNNNNNNNNNNNNNNNNNNNNNNNNNNNNNNNNNNNNNNNNNNNNNNNNNNNNNNNNNNNNNNNNNNNNNNNNNNNNNNNNNNNNNNNNN
      C22_Crenicichla_missioneira_Fortaleza                           ATGAATCCACTCATTCTCCTCACCCTCCTCCTTGGACTAGGCCTAGGGACCTCAATTACACTATCAAGCTCCCACTGACTTCTCGCTTGAATAGGATTAGAACTCAACACACTAGCCATAATCCCCCTAATAGCCCAACACCACCATCCCCGGGCAGTCGAAGCCGCAACAAAATACTTCCTAACCCAAGCAGCAGCTGCCGCCACCCTCCTCTTTGCTAGCACCTATAATGCCTGACTGACAGGACAATGGGACATCTACCACATATCCACACCTATCCCAACCACCCTAATCACCCTAGCTTTGGCATTCAAAATTGGCCTAGCCCCCCTACATGCCTGACTACCTGAAGTCCTTCAAGGACTTGATTATACCACAGGACTAATTCTTTCCACTTGACAAAAACTTGCCCCCTTCGCCCTACTTCTCCAAATCCAACCCGCCAATTCCAACATCATAATCTTCCTTGGCCTTTCATCCACCCTCATTGGGGGCTGAGGAGGACTTAACCAAACCCAACTACGAAAAATCCTTGCATACTCATCTATTGCCCACTTAGGCTGAATAATTCTAATTATACAATTCACCCCCTCCCTCTCCCTCCTTGCCCTAATCACCTACTTCTTCATAACAACCTCACTATTCCTAACCTTTAAACTAAATATAGCCCTAAACATTAATACACTATCCACCTCCTGAGCAAAAGCTCCCGCCCTAACAGCCCTAACACCCCTGATCCTCCTCTCCCTCGGAGGCCTACCCCCCCTAACTGGCTTTATACCAAAATGACTTATCCTTCAAGAACTAACTAAACAAGACCTAATCCTAACCGCCACCATTGCTGCCTTAACAGCCCTCCTTAGCCTCTACTTTTACCTTCGTTTATCTTACGCCATAGCCCTAACCCTCTCCCCCAACAATTTCTCTAACAAAACCATTTGACGACTCCCCTCAACCCAAATCTCACTCCCCTTAGCAACAACAACCTCCATTACTATCTGTCTCCTACCCATGACCCCAACCATTTCAACACTCCTAACCCTCTAGNNNNNNCTCCTAAAAATTGCAAATGATGCCCTAATTGACCTCCCCGCACCCTTAAACATCTCTATCTGATGAAACTTCGGTTCCCTGTTAGGCCTATGTCTTATTACTCAAATCCTTACAGGCCTCTTCCTAGCAATACACTACACCTCCGATATTACCTTGGCCTTCTCATCAGTTGCTCACATTTGTCGAGACGTTAACTACGGATGACTCATCCGAAACCTCCATGCCAACGGAGCATCTTTCTTTTTTATCTGCATTTACCTACACATTGGACGTGGGCTCTACTATGGCTCCTACCTCTATAAAGAGACATGAAACATCGGAGTCATCCTCCTGCTACTAGTAATAATAACTGCATTCGTGGGCTACGTTCTGCCCTGAGGACAAATATCCTTCTGAGGGGCCACAGTAATCACCAACCTCCTCTCCGCAATTCCTTACATCGGAACTTCTCTAGTACAGTGAATCTGAGGGGGCTTCTCAGTAGATAACGCCACCTTAACCCGCTTCTTTGCTTTCCACTTTCTCTTCCCCTTTATCATTGCCGCTATAACTCTCATTCACCTAATTTTCCTTCACGAAACTGGGTCCTCCAATCCTACCGGCCTCAACTCAGACGCAGAAAAAATCCCATTTCACCCCTACTACTCCTTTAAAGATGTACTAGGCTTCGCAGTACTCCTAGTAGCCCTTACCGCACTCGCACTCTTCTCCCCGAACCTCTTAGGAGACCCAGACANNNNNNNNNNNNNNNNNNNNNNNNNNNNNNNNNNNNNNNNNNNNNNNNNNNNNNNNNNNNNNNNNNNNNNNNNNNNNNNNNNNNNNNNNNNNNNNNNNNNNNNNNNNNNNNNNNNNNNNNNNNNNNNNNNNNNNNNNNNNNNNNNNNNNNNNNNNNNNNNNNNNNNNNNNNNNNNNNNNNNNNNNNNNNNNNNNNNNNNNNNNNNNNNNNNNNNNNNNNNNNNNNNNNNNNNNNNNNNNNNNNNNNNNNNNNNNNNNNNNNNNNNNNNNNNNNNNNNNNNNNNNNNNNNNNNNNNNNNNNNNNNNNNNNNNNNNNNNNNNNNNNNNNNNNNNNNNNNNNNNNNNNNNNNNNNNNNNNNNNNNNNNNNNNNNNNN
      C23_Crenicichla_minuano_new_Fortaleza                           ATGAATCCACTCATCCTCCTCACCCTCCTCCTTGGACTAGGCCTAGGGACCTCAATTACACTATCAAGCTCCCACTGACTTCTCGCTTGAATAGGATTAGAACTCAACACACTAGCCATAATCCCCCTAATAGCCCAACACCACCATCCCCGGGCAGTCGAAGCCGCAACAAAATACTTCCTAACCCAAGCAGCAGCTGCCGCCACCCTCCTCTTTGCTAGCACCTATAATGCCTGACTGACAGGACAATGGGACATCTACCACATATCCACACCTCTCCCAACCACCCTAATCACCCTAGCCTTGGCATTTAAAATTGGCCTAGCCCCCCTACATGCCTGACTACCTGAAGTCCTTCAAGGACTTGATTATACCACAGGACTAATTCTTTCCACTTGACAAAAACTTGCCCCCTTCGCCCTACTTCTCCAAATCCAACCCGCCAATTCCAACATCATAATCTTCCTTGGCCTTTCATCCACCCTCATTGGAGGCTGAGGAGGACTTAACCAAACCCAACTACGAAAAATCCTTGCATACTCATCTATTGCCCACTTAGGCTGAATAATTCTAATTATACAATTCACCCCCTCCCTCTCCCTCCTTGCCCTAATCACCTACTTCTTCATAACAACCTCACTATTCCTAACCTTTAAACTAAATATAGCCCTAAACATTAATACACTATCCACCTCCTGAGCAAAAGCCCCCGCCCTAACAGCCCTAACACCCCTGATTCTCCTTTCCCTCGGAGGCCTACCCCCCCTAACTGGCTTTATACCAAAATGACTTATCCTTCAAGAACTAACTAAACAAGACCTAATCCTAGCCGCCACCATTGCTGCCTTAACAGCTCTCCTTAGCCTCTACTTTTACCTTCGTTTATCTTACGCCATAGCCCTAACCCTCTCCCCCAACAATTTTTCTAACAAAACCATTTGACGACTCCCCTCAACCCAAATCTCACTCCTCTTAGCAACAACAACCTCCATTACTATCTGTCTCCTACCCATGACCCCAACCATTTCAACACTCCTAACCCTCTAGNNNNNNCTCTTAAAAATTGCAAATGATGCCCTAATTGACCTCCCCGCACCCYTAAACATCTCCATCTGATGAAACTTCGGTTCCCTGTTAGGCCTATGTCTTATTACCCAAATCCTTACAGGCCTCTTCCTAGCAATACACTACACCTCCGATATTACCTTGGCCTTCTCATCAGTTGCTCACATTTGTCGAGACGTTAACTACGGATGACTCATCCGAAACCTCCATGCCAACGGAGCATCTTTATTTTTTATCTGTATTTACCTACACATTGGACGTGGGCTCTACTATGGCTCCTACCTCTATAAAGAGACATGAAACATCGGAGTCATCCTCCTGCTACTAGTAATAATAACTGCATTCGTGGGCTACGTTCTGCCCTGAGGACAAATATCCTTCTGAGGGGCCACAGTAATTACCAACCTCCTCTCCGCAATTCCTTACATCGGAACTTCGCTAGTACAGTGAATCTGAGGGGGCTTCTCAGTAGATAACGCCACCTTAACCCGCTTCTTTGCTTTCCACTTTCTCTTCCCCTTTATCATTGCCGCTATAACTCTTATTCACCTAATTTTCCTTCACGAAACTGGGTCCTCCAATCCTACCGGCCTCAACTCAGACGCAGAAAAAATCCCATTTCACCCCTACTACTCCTTTAAAGATGTACTAGGCTTCGCAGTACTCCTAGTAGCCCTTACCGCACTCGCACTCTTCTCCCCGAACCTCTTAGGAGACCNNNNNNNNNNNNNNNNNNNNNNNNNNNNNNNNNNNNNNNNNNNNNNNNNNNNNNNNNNNNNNNNNNNNNNNNNNNNNNNNNNNNNNNNNNNNNNNNNNNNNNNNNNNNNNNNNNNNNNNNNNNNNNNNNNNNNNNNNNNNNNNNNNNNNNNNNNNNNNNNNNNNNNNNNNNNNNNNNNNNNNNNNNNNNNNNNNNNNNNNNNNNNNNNNNNNNNNNNNNNNNNNNNNNNNNNNNNNNNNNNNNNNNNNNNNNNNNNNNNNNNNNNNNNNNNNNNNNNNNNNNNNNNNNNNNNNNNNNNNNNNNNNNNNNNNNNNNNNNNNNNNNNNNNNNNNNNNNNNNNNNNNNNNNNNNNNNNNNNNNNNNNNNNNNNNNNNNNNNNN
      C24_Crenicichla_gaucho_Fortaleza                                ATGAACCCACACATCTTTCTAACCCTCCTCTTTGGATTAGGCCTAGGAACAACAATAACACTATCAAGCTCACACTGACTACTAGCTTGAATAGGACTAGAACTCAATACCCTAGCCATTATCCCCCTGATAGCCCAACATCACCACCCCCGAGCAGTAGAAGCCGCAACAAAATACTTCCTAACCCAAGCAGCAGCCGCCGCCACTCTCCTATTTGCCAGCACCTACAACGCCTGACTAACAGGACAATGAGATATTTATCACATATCAGCCCCCCTACCAACCACCCTAATCACCTTAGCCCTAGCATTTAAAATTGGACTAGCCCCCCTTCATGCCTGACTACCCGAAGTCCTCCAAGGACTTGATTACACCACAGGACTAATTCTATCCACTTGACAAAAGCTTGCCCCTTTCGCCCTACTACTCCAAATTCAACCAACCAACTCAAGCATTATAATCTTTCTTGGACTCTCATCTACCCTTGTTGGGGGGTGGGGCGGACTAAACCAAACCCAGCTACGGAAGATCCTGGCCTACTCATCTATTGCCCACCTGGGTTGAATAATTCTAGTTATACAATTTGCCCCATCCCTCTCCCTCCTTGCTCTAATCACCTACTTCTTCATAACAACCTCCCTTTTCCTGACATTTAAACTAAACATAGCCTTAAACATTAACACCCTGTCCACCTCCTGAGCAAAAGCACCAGCCTTAACGACCCTGACCCCCCTCATCCTACTTTCTCTAGGGGGCCTACCACCCCTTACCGGGTTCATGCCAAAATGGCTAATTCTTCAAGAACTAACCAAACAAGACCTAATCTTAACCGCCACAATCGCCGCCTTAACAGCCCTTCTTAGCCTTTACTTCTACCTGCGCCTATCTTACGCAATAGCCCTGACCCTTTCACCCAACAACTTCTCCAACACAACCGTCTGACGAATCCCCTCAACCCAACTCTCACTACCCCTAACCACAATAACCTCCGCTACCATCTGCCTCCTGCCCATAACCCCCACAATCTCAACACTCCTGACCCTCTAGCACCCCCTCTTAAAAATTGCAAACGATGCCCTAATTGACCTCCCCGCACCCTTAAATATCTCTGTATGATGGAACTTCGGCTCCCTCCTAGGTCTGKGCCTCATTGCACAAATCCTCACAGGCCTGTTCCTAGCAATACACTACACCTCTGATATCACCTTAGCCTTCTCGTCTGTTGCCCATATTTGCCGAGACGTTAACTATGGATGACTTATCCGAAACCTTCATGCTAACGGAGCATCCTTCTTTTTTATCTGTATTTACCTACATATTGGTCGCGGGCTMTATTACGGGTCCTACCTTTTTAAAGAGACATGAAACGTAGGGGTAGTTCTTCTTTTACTAGTAATAATAACTGCATTCGTGGGCTATGTCCTGCCMTGAGGACAAATGTCCTTCTGAGGCGCCACAGTAATCACCAACCTTCTCTCCGCCGTCCCCTACATCGGGACCTCCCTAGTACAATGAATTTGAGGGGGCTTCTCAGTAGACAACGCTACCCTGGCCCGTTTCTTTGCCTTCCACTTTCTCTTCCCCTTTATCATCGCCGCTATAACCCTTATCCACCTCATCTTCCTTCACGAAACTGGATCCTCTAACCCAACCGGCCTTAACTCAGACACAGATAAAATCCCGTTCCATCCGTACTACTCCTTCAAAGACGTACTAGGCTTCGCAGTACTTTTAATAGCCCTCACCGCACTAGCACTTTTCTCCCCAAACCTCTTAGGGGACCCAGACAACTTCACCCCAGCCAACCCACTTGTTACTCCCCCTCACATTAAGCCAGAATGATACTTCCTATTTGCCTACGCCATCCTACGATCAATTCCCAACAAACTAGGAGGAGTCCTCGCCCTCCTATTCTCAATCCTCATCCTCATACTAGTCCCCACCCTACACACATCAAAGCAACGTGCTATTACCTTTCGACCACTAACCCAAATTATTCTCTGACTTCTAGTAGCAGATGTGGCCATCNNNNNNNNNNNNNNNNNNNNNNNNNNNNNNNNNNNNNNNNNNNNNNNNNNNNNNNNNNNNNNNNNNNNNNNNNNNNNNNNNNNNNNNNNNNNNNNNNNNNNNNNNNNNNNNNNNNNNNNNNNNNNNNNNNNNNNN
      C25_Crenicichla_gaucho_Fortaleza                                ATGAACCCACACATCTTTCTAACCCTCCTCTTTGGATTAGGCCTAGGAACAACAATAACACTATCAAGCTCACACTGACTACTAGCTTGAATAGGACTAGAACTCAATACCCTAGCCATTATCCCCCTGATAGCCCAACATCACCACCCCCGAGCAGTAGAAGCCGCAACAAAATACTTCCTAACCCAAGCAGCAGCCGCCGCCACTCTCCTATTTGCCAGCACCTACAACGCCTGACTAACAGGACAATGAGATATTTATCACATATCAGCCCCCCTACCAACCACCCTAATCACCTTAGCCCTAGCATTTAAAATTGGACTAGCCCCCCTTCATGCCTGACTACCCGAAGTCCTCCAAGGACTTGATTACACCACAGGACTAATTCTATCCACTTGACAAAAGCTTGCCCCTTTCGCCCTACTACTCCAAATTCAACCAACCAACTCAAGCATTATAATCTTTCTTGGACTCTCATCTACCCTTGTTGGGGGGTGGGGCGGACTAAACCAAACCCAGCTACGGAAGATCCTGGCCTACTCATCTATTGCCCACCTGGGTTGAATAATTCTAGTTATACAATTTGCCCCATCCCTCTCCCTCCTTGCTCTAATCACCTACTTCTTCATAACAACCTCCCTTTTCCTGACATTTAAACTAAACATAGCCTTAAACATTAACACCCTGTCCACCTCCTGAGCAAAAGCACCAGCCTTAACGACCCTGACCCCCCTCATCCTACTTTCTCTAGGGGGCCTACCACCCCTTACCGGGTTCATGCCAAAATGGCTAATTCTTCAAGAACTAACCAAACAAGACCTAATCTTAACCGCCACAATCGCCGCCTTAACAGCCCTTCTTAGCCTTTACTTCTACCTGCGCCTATCTTACGCAATAGCCCTGACCCTTTCACCCAACAACTTCTCCAACACAACCGTCTGACGAATCCCCTCAACCCAACTCTCACTACCCCTAACCACAATAACCTCCGCTACCATCTGCCTCCTGCCCATAACCCCCACAATCTCAACACTCCTGACCCTCTAGCACCCCCTCTTAAAAATTGCAAACGATGCCCTAATTGACCTCCCCGCACCCTTAAATATCTCTGTATGATGGAACTTCGGCTCCCTCCTAGGTCTGTGCCTCATTGCACAAATCCTCACAGGCCTGTTCCTAGCAATACACTACACCTCTGATATCACCTTAGCCTTCTCGTCTGTTGCCCATATTTGCCGAGACGTTAACTATGGATGACTTATCCGAAACCTTCATGCTAACGGAGCATCCTTCTTTTTTATCTGTATTTACCTACATATTGGTCGCGGGCTCTATTACGGGTCCTACCTTTTTAAAGAGACATGAAACGTAGGGGTAGTTCTTCTTTTACTAGTAATAATAACTGCATTCGTGGGCTATGTCCTGCCCTGAGGACAAATGTCCTTCTGAGGCGCCACAGTAATCACCAACCTTCTCTCCGCCGTCCCCTACATCGGGACCTCCCTAGTACAATGAATTTGAGGGGGCTTCTCAGTAGACAACGCTACCCTGGCCCGTTTCTTTGCCTTCCACTTTCTCTTCCCCTTTATCATCGCCGCTATAACCCTTATCCACCTCATCTTCCTTCACGAAACTGGATCCTCTAACCCAACCGGCCTTAACTCAGACACAGATAAAATCCCGTTCCATCCGTACTACTCCTTCAAAGACGTACTAGGCTTCGCAGTACTTTTAATAGCCCTCACCGCACTAGCACTTTTCTCCCCAAACCTCTTAGGGGACCCAGACAACTTCACCCCAGCCAACCCACTTGTTACTCCCCCTCACATTAAGCCAGAANNNNNNNNNNNNNNNNNNNNNNNNNNNNNNNNNNNNNNNNNNNNNNNNNNNNNNNNNNNNNNNNNNNNNNNNNNNNNNNNNNNNNNNNNNNNNNNNNNNNNNNNNNNNNNNNNNNNNNNNNNNNNNNNNNNNNNNNNNNNNNNNNNNNNNNNNNNNNNNNNNNNNNNNNNNNNNNNNNNNNNNNNNNNNNNNNNNNNNNNNNNNNNNNNNNNNNNNNNNNNNNNNNNNNNNNNNNNNNNNNNNNNNNNNNNNNNNNNNNNNNNNNNNNNNNNNNNNNNNNNNNNNNNNNNNNNNNNNNNNNNNNNNNNNNNNNNNNNNNNNNNN
      C26_Crenicichla_gaucho_Paraiso_Yaboti                           ATGAACCCACACATCTTTCTAACCCTCCTCTTTGGATTAGGCCTAGGAACAACAATAACACTATCAAGCTCACACTGACTACTAGCTTGAATAGGACTAGAACTCAATACCCTAGCCATTATCCCCCTGATAGCCCAACATCACCACCCCCGAGCAGTAGAAGCCGCAACAAAATACTTCCTAACCCAAGCAGCAGCCGCCGCCACTCTCCTATTTGCCAGCACCTACAACGCCTGACTAACAGGACAATGAGATATTTATCACATATCAGCCCCCCTACCAACCACCCTAATCACCTTAGCCCTAGCATTTAAAATTGGACTAGCCCCCCTTCATGCCTGACTACCCGAAGTCCTCCAAGGACTTGATTACACCACAGGACTAATTCTATCCACTTGACAAAAGCTTGCCCCTTTCGCCCTACTACTCCAAATTCAACCAACCAACTCAAGCATTATAATCTTTCTTGGACTCTCATCTACCCTTGTTGGGGGGTGGGGCGGACTAAACCAAACCCAGCTACGGAAGATCCTGGCCTACTCATCTATTGCCCACCTGGGTTGAATAATTCTAGTTATACAATTTGCCCCATCCCTCTCCCTCCTTGCTCTAATCACCTACTTCTTCATAACAACCTCCCTTTTCCTGACATTTAAACTAAACATAGCCTTAAACATTAACACCCTGTCCACCTCCTGAGCAAAAGCACCAGCCTTAACGACCCTGACCCCCCTCATCCTACTTTCTCTAGGGGGCCTACCACCCCTTACCGGGTTCATGCCAAAATGGCTAATTCTTCAAGAACTAACCAAACAAGACCTAATCTTAACCGCCACAATCGCCGCCTTAACAGCCCTTCTTAGCCTTTACTTCTACCTGCGCCTATCTTACGCAATAGCCCTGACCCTTTCACCCAACAACTTCTCCAACACAACCGTCTGACGAATCCCCTCAACCCAACTCTCACTACCCCTAACCACAATAACCTCCGCTACCATCTGCCTCCTGCCCATAACCCCCACAATCTCAACACTCCTGACCCTCTAGCACCCCCTCTTAAAAATTGCAAACGATGCCCTAATTGACCTCCCCGCACCCTTAAATATCTCTGTATGATGGAACTTCGGCTCCCTCCTAGGTCTGTGCCTCATTGCACAAATCCTCACAGGCCTGTTCCTAGCAATACACTACACCTCTGATATCACCTTAGCCTTCTCGTCTGTTGCCCATATTTGCCGAGACGTTAACTATGGATGACTTATCCGAAACCTTCATGCTAACGGAGCATCCTTCTTTTTTATCTGTATTTACCTACATATTGGTCGCGGGCTCTATTACGGGTCCTACCTTTTTAAAGAGACATGAAACGTAGGGGTAGTTCTTCTTTTACTAGTAATAATAACTGCATTCGTGGGCTATGTCCTGCCCTGAGGACAAATGTCCTTCTGAGGCGCCACAGTAATCACCAACCTTCTCTCCGCCGTCCCCTACATCGGGACCTCCCTAGTACAATGAATTTGAGGGGGCTTCTCAGTAGACAACGCTACCCTGGCCCGTTTCTTTGCCTTCCACTTTCTCTTCCCCTTTATCATCGCCGCTATAACCCTTATCCACCTCATCTTCCTTCACGAAACTGGATCCTCTAACCCAACCGGCCTTAACTCAGACACAGATAAAATCCCATTCCATCCGTACTACTCCTTCAAAGACGTACTAGGCTTCGCAGTACTTTTAATAGCCCTCACCGCACTAGCACTTTTCTCCCCAAACCTCTTAGGGGACCCAGACAACTTCACCCCAGCCAACCCACTTGTTACTCCCCCTCACATTAAGCCAGAATGATACTTCCTATTTGCCTACGCCATCCTACGATCAATTCCCAACAAACTAGGAGGAGTCCTCGCCCTCCTATTCTCAATCCTCATCCTCATACTAGTCCCCACCCTACACACATCAAAGCAACGTGCTATTACCTTTCGACCACTAACCCAAATTATTCTCTGACTTCTAGTAGCAGATGTGGCCATCCTTACTTGAATTGGGGGCTTACCCGTCGAACACCCCTTCATCCTAATCGGCCAAATCGCATCACTCCNNNNNNNNNNNNNNNNNNNNNNNNNNNNNNNNNNNNNNNNNNNNNNNNNNNNNNNNNNNNNNNNNNNN
      C27_Crenicichla_gaucho_Paraiso_Yaboti                           ATGAACCCACACATCTTTCTAACCCTCCTCTTTGGATTAGGCCTAGGAACAACAATAACACTATCAAGCTCACACTGACTACTAGCTTGAATAGGACTAGAACTCAATACCCTAGCCATTATCCCCCTGATAGCCCAACATCACCACCCCCGAGCAGTAGAAGCCGCAACAAAATACTTCCTAACCCAAGCAGCAGCCGCCGCCACTCTCCTATTTGCCAGCACCTACAACGCCTGACTAACAGGACAATGAGATATTTATCACATATCAGCCCCCCTACCAACCACCCTAATCACCTTAGCCCTAGCATTTAAAATTGGACTAGCCCCCCTTCATGCCTGACTACCCGAAGTCCTCCAAGGACTTGATTACACCACAGGACTAATTCTATCCACTTGACAAAAGCTTGCCCCTTTCGCCCTACTACTCCAAATTCAACCAACCAACTCAAGCATTATAATCTTTCTTGGACTCTCATCTACCCTTGTTGGGGGGTGGGGCGGACTAAACCAAACCCAGCTACGGAAGATCCTGGCCTACTCATCTATTGCCCACCTGGGTTGAATAATTCTAGTTATACAATTTGCCCCATCCCTCTCCCTCCTTGCTCTAATCACCTACTTCTTCATAACAACCTCCCTTTTCCTGACATTTAAACTAAACATAGCCTTAAACATTAACACCCTGTCCACCTCCTGAGCAAAAGCACCAGCCTTAACGACCCTGACCCCCCTCATCCTACTTTCTCTAGGGGGCCTACCACCCCTTACCGGGTTCATGCCAAAATGGCTAATTCTTCAAGAACTAACCAAACAAGACCTAATCTTAACCGCCACAATCGCCGCCTTAACAGCCCTTCTTAGCCTTTACTTCTACCTGCGCCTATCTTACGCAATAGCCCTGACCCTTTCACCCAACAACTTCTCCAACACAACCGTCTGACGAATCCCCTCAACCCAACTCTCACTACCCCTAACCACAATAACCTCCGCTACCATCTGCCTCCTGCCCATAACCCCCACAATCTCAACACTCCTGACCCTCTAGCACCCCCTCTTAAAAATTGCAAACGATGCCCTAATTGACCTCCCCGCACCCTTAAATATCTCTGTATGATGGAACTTCGGCTCCCTCCTAGGTCTGTGCCTCATTGCACAAATCCTCACAGGCCTGTTCCTAGCAATACACTACACCTCTGATATCACCTTAGCCTTCTCGTCTGTTGCCCATATTTGCCGAGACGTTAACTATGGATGACTTATCCGAAACCTTCATGCTAACGGAGCATCCTTCTTTTTTATCTGTATTTACCTACATATTGGTCGCGGGCTCTATTACGGGTCCTACCTTTTTAAAGAGACATGAAACGTAGGGGTAGTTCTTCTTTTACTAGTAATAATAACTGCATTCGTGGGCTATGTCCTGCCCTGAGGACAAATGTCCTTCTGAGGCGCCACAGTAATCACCAACCTTCTCTCCGCCGTCCCCTACATCGGGACCTCCCTAGTACAATGAATTTGAGGGGGCTTCTCAGTAGACAACGCTACCCTGGCCCGTTTCTTTGCCTTCCACTTTCTCTTCCCCTTTATCATCGCCGCTATAACCCTTATCCACCTCATCTTCCTTCACGAAACTGGATCCTCTAACCCAACCGGCCTTAACTCAGACACAGATAAAATCCCATTCCATCCGTACTACTCCTTCAAAGACGTACTAGGCTTCGCAGTACTTTTAATAGCCCTCACCGCACTAGCACTTTTCTCCCCAAACCTCTTAGGGGACCCAGACAACTTCACCCCAGCCAACCCACTNNNNNNNNNNNNNNNNNNNNNNNNNNNNNNNNNNNNNNNNNNNNNNNNNNNNNNNNNNNNNNNNNNNNNNNNNNNNNNNNNNNNNNNNNNNNNNNNNNNNNNNNNNNNNNNNNNNNNNNNNNNNNNNNNNNNNNNNNNNNNNNNNNNNNNNNNNNNNNNNNNNNNNNNNNNNNNNNNNNNNNNNNNNNNNNNNNNNNNNNNNNNNNNNNNNNNNNNNNNNNNNNNNNNNNNNNNNNNNNNNNNNNNNNNNNNNNNNNNNNNNNNNNNNNNNNNNNNNNNNNNNNNNNNNNNNNNNNNNNNNNNNNNNNNNNNNNNNNNNNNNNNNNNNNNNNNNNNNNNNNNNNNNNNNNNN
      C28_Crenicichla_minuano_Paraiso_Yaboti                          ATGAATCCACTCATCCTCCTCACCCTCCTCCTTGGACTAGGCCTAGGGACCTCAATTACACTATCAAGCTCCCACTGACTTCTCGCTTGAATAGGATTAGAACTCAACACACTAGCCATAATCCCCCTAATAGCCCAACACCACCATCCCCGGGCAGTCGAAGCCGCAACAAAATACTTCCTAACCCAAGCAGCAGCTGCCGCCACCCTCCTCTTTGCTAGCACCTATAATGCCTGACTGACAGGACAATGGGACATCTACCACATATCCACACCTCTCCCAACCACCCTAATCACCCTAGCCTTGGCATTTAAAATTGGCCTAGCCCCCCTACATGCCTGACTACCTGAAGTCCTTCAAGGACTTGATTATACCACAGGACTAATTCTTTCCACTTGACAAAAACTTGCCCCCTTCGCCCTACTTCTCCAAATCCAACCCGCCAATTCCAACATCATAATCTTCCTTGGCCTTTCATCCACCCTCATTGGAGGCTGAGGAGGACTTAACCAAACCCAACTACGAAAAATCCTTGCATACTCATCTATTGCCCACTTAGGCTGAATAATTCTAATTATACAATTCACCCCCTCCCTCTCCCTCCTTGCCCTAATCACCTACTTCTTCATAACAACCTCGCTATTCCTAACCTTTAAACTAAATATAGCCCTAAACATTAATACACTATCCACCTCCTGAGCAAAAGCCCCCGCCCTAACAGCCCTAACACCCCTGATTCTCCTTTCCCTCGGAGGCCTACCCCCCCTAACTGGCTTTATACCAAAATGACTTATCCTTCAAGAACTAACTAAACAAGACCTAATCCTAACCGCCACCATTGCTGCCTTAACAGCTCTCCTTAGCCTCTACTTTTACCTTCGTTTATCTTACGCCATAGCCCTAACCCTCTCCCCCAACAATTTTTCTAACAAAACCATTTGACGACTCCCCTCAACCCAAATCTCACTCCCCTTAGCAACAACAACCTCCATTACTATCTGTCTCCTACCCATGACCCCAACCATTTCAACACTCCTAACCCTCTAGCATCCTCTCTTAAAAATTGCAAATGATGCCCTAATTGACCTCCCCGCACCCTTAAACATCTCCRTCTGATGAAACTTCGGTTCCCTGTTAGGCCTATGTCTTATTACCCAAATCCTTACAGGCCTCTTCCTAGCAATACACTACACCTCCGATATTACCTTGGCCTTCTCATCAGTTGCTCACATTTGTCGAGACGTTAACTACGGATGACTCATCCGAAACCTCCATGCCAACGGAGCATCTTTCTTTTTTATCTGTATTTACCTACACATTGGACGWGGGCTCTACTATGGCTCCTACCTCTATAAAGAAACTTGAAACATCGGAGTCATCCTCCTGCTACTAGTAATAATAACTGCATTCGTGGGCTACGTTCTGCCCTGAGGACAAATATCCTTCTGAGGGGCCACAGTAATTACCAACCTCCTCTCCGCAATTCCTTACATCGGAACTTCGCTAGTACAGTGAATCTGAGGGGGCTTCTCAGTAGATAACGCCACCTTAACCCGCTTCTTTGCTTTCCACTTTCTCTTCCCCTTTATCATTGCCGCTATAACTCTCATTCACCTAATTTTCCTTCACGAAACTGGGTCCTCCAATCCTACCGGCCTCAACTCGGACGCAGAAAAAATCCCATTTCACCCCTACTACTCCTTTAAAGATGTACTAGGCTTCGCAGTACTCCTAGTAGCCCTTACCGCACTCGCACTCTTCTCCCCGAACCTCTTAGGAGACCCAGATAACTTTACCCCAGCTAACCCACTTGTAACTCCCCCCCACATTAAACCTGAATGATACTTCCTATTCGCCTACGCCATCCTACGCTCAATTCCTAATAAACTTGGAGGGGTCCTCGCCCTTCTGTTCTCTATCCTTATCCTCATACTAGTCCCAATCCTACACACATCAAAACAACGAGCCCTCACCTTTCGACCACTAACCCAACTTATCCTCTGACTTCTAGTAGCAGACGTGGCCATCCTCACCTGAATTGGGGGTTTACCTGTCGAACACCCCTTCACCCTCATTGGCCAAATCGCATCCCTCCNNNNNNNNNNNNNNNNNNNNNNNNNNNNNNNNNNNNNNNNNNNNNNNNNNNNNNNNNNNNNNNNNNNN
      C29_Crenicichla_missioneira_Paraiso_Yaboti                      ATGAATCCACTCATTCTCCTCACCCTCCTCCTTGGACTAGGCCTAGGGACCTCAATTACACTATCAAGCTCCCACTGACTTCTCGCTTGAATAGGATTAGAACTCAACACACTAGCCATAATCCCCCTAATAGCCCAACACCACCATCCCCGGGCAGTCGAAGCCGCAACAAAATACTTCCTAACCCAAGCAGCAGCTGCCGCCACCCTCCTCTTTGCTAGCACCTATAATGCCTGACTGACAGGACAATGGGACATCTACCACATATCCACACCTCTCCCAACCACCCTAATCACCCTAGCTTTGGCATTCAAAATTGGCCTAGCCCCCCTACATGCCTGACTACCTGAAGTCCTTCAAGGACTTGATTATACCACAGGACTAATTCTTTCCACTTGACAAAAACTTGCCCCCTTCGCCCTACTTCTCCAAATCCAACCCGCCAATTCCAACATCATAATCTTCCTTGGCCTTTCATCCACCCTCATTGGGGGCTGAGGAGGACTTAACCAAACCCAACTACGAAAAATCCTTGCATACTCATCTATTGCCCACTTAGGCTGAATAATTCTAATTATACAATTCACCCCCTCCCTCTCCCTCCTTGCCCTAATCACCTACTTCTTCATAACAACCTCACTATTCCTAACCTTTAAACTAAATATAGCCCTAAACATTAATACACTATCCACCTCCTGAGCAAAAGCCCCCGCCCTAACAGCCCTAACACCCCTGATCCTCCTCTCCCTCGGAGGCCTACCCCCCCTAACTGGCTTTATACCAAAATGACTTATCCTTCAAGAACTAACTAAACAAGACCTAATCCTAACCGCCACCATTGCTGCCTTAACAGCCCTCCTTAGCCTCTACTTTTACCTTCGTTTATCTTACGCCATAGCCCTAACCCTCTCCCCCAACAATTTCTCTAACAAAACCATTTGACGACTCCCCTCAACCCAAATCTCACTCCCCTTAGCAACAACAACCTCCATTACTATCTGTCTCCTACCCATGACCCCAACCATTTCAACACTCCTAACCCTCTAGCATCCTCTCCTAAAAATTGCAAATGATGCCCTAATTGACCTCCCCGCACCCTTAAACATCTCTATCTGATGAAACTTCGGTTCCCTGTTAGGCCTATGTCTTATTACTCAAATCCTTACAGGACTCTTCCTAGCAATACACTACACCTCCGATATTACCTTGGCCTTCTCATCAGTTGCTCACATTTGTCGAGACGTTAACTACGGATGACTCATCCGAAACCTCCATGCCAACGGAGCATCTTTCTTTTTTATCTGCATTTACCTACACATTGGACGTGGGCTCTACTATGGCTCCTACCTCTATAAAGAGACATGAAACATCGGAGTCATCCTCCTGCTACTAGTAATAATAACTGCATTCGTGGGCTACGTTCTGCCCTGAGGACAAATATCCTTCTGAGGGGCCACAGTAATCACCAACCTCCTCTCCGCAATTCCTTACATCGGAACTTCTCTAGTACAGTGAATCTGAGGGGGCTTCTCAGTAGATAACGCCACCTTAACCCGCTTCTTTGCTTTCCACTTTCTCTTCCCCTTTATCATTGCCGCTATAACTCTCATTCACCTAATTTTCCTTCACGAAACTGGGTCCTCCAATCCTACCGGCCTCAACTCAGACGCAGAAAAAATCCCATTTCACCCCTACTACTCCTTTAAAGATGTACTAGGCTTCGCAGTACTCCTAGTAGCCCTTACCGCACTCGCACTCTTCTCCCCGAACCTCTTAGGAGACCCAGATAACTTCACCCCAGCTAACCCACTTGTAACTCCCCCCCACATTAAACCTGAATGATACTTCCTATTCGCCTACGCCATCCTACGCTCAATTCCTAATAAACTTGGAGGAGTCCTCGCCCTTCTGTTCTCTATCCTAATCCTCATACTAGTCCCGATCCTACACACATCAAAACAACGAGCCCTAACCTTTCGACCACTAACCCAACTTATCCTCTGACTTCTAGTAGCAGACGTGGCCATCCTCACCTGAATCGGAGGTTTACCTGTCGAACACCCCTTCACCCTCATTGGCCAAATCGCATCCCTCCNNNNNNNNNNNNNNNNNNNNNNNNNNNNNNNNNNNNNNNNNNNNNNNNNNNNNNNNNNNNNNNNNNNN
      C30_Crenicichla_missioneira_Shangai                             ATGAATCCACTCATCCTCCTCACCCTCCTCCTTGGACTAGGCCTAGGGACCTCAATTACACTATCAAGCTCCCACTGACTTCTCGCTTGAATAGGATTAGAACTCAACACACTAGCCATAATCCCCCTAATAGCCCAACACCACCATCCCCGGGCAGTCGAAGCCGCAACAAAATACTTCCTAACCCAAGCAGCAGCTGCCGCCACCCTCCTCTTTGCTAGCACCTATAATGCCTGACTGACAGGACAATGGGACATCTACCACATATCCACACCTCTCCCAACCACCCTAATCACCCTAGCCTTGGCATTCAAAATTGGCCTAGCCCCCCTACATGCCTGACTACCTGAAGTCCTTCAAGGACTTGATTATACCACAGGACTAATTCTTTCCACTTGACAAAAACTTGCCCCCTTCGCCCTACTTCTCCAAATCCAACCCGCCAATTCCAACATCATAATCTTCCTTGGCCTTTCATCCACCCTCATTGGAGGCTGAGGAGGACTTAACCAAACCCAACTACGAAAAATCCTTGCATACTCATCTATTGCCCACTTAGGCTGAATAATTCTAATTATACAATTCACCCCCTCCCTCTCCCTCCTTGCCCTAATCACCTACTTCTTCATAACAACCTCACTATTCCTAACCTTTAAACTAAATATAGCCCTAAACATTAATACACTATCCACCTCCTGAGCAAAAGCCCCCGCCCTAACAGCCCTAACACCCCTGATTCTCCTTTCCCTCGGAGGCCTACCCCCCCTAACTGGCTTTATACCAAAATGACTTATCCTTCAAGAACTAACTAAACAAGACCTAATCCTAACCGCCACCATTGCTGCCTTAACAGCTCTCCTTAGCCTCTACTTTTACCTTCGTTTATCTTACGCCATAGCCCTAACCCTCTCCCCCAACAATTTTTCTAACAAAACCATTTGACGACTCCCCTCAACCCAAATCTCACTCCCCTTAGCAACAACAACCTCCATTACTATCTGTCTCCTACCCATGACCCCAACCATTTCAACACTCCTAACCCTCTAGCATCCTCTCTTAAAAATTGCAAATGATGCCCTAATTGACCTCCCCGCACCCTTAAACATCTCCATCTGATGAAACTTCGGTTCCCTGTTAGGCCTATGTCTTATTACCCAAATCCTTACAGGCCTCTTCCTAGCAATACACTACACCTCCGATATTACCTTGGCCTTCTCATCAGTTGCTCACATTTGTCGAGACGTTAACTACGGATGACTCATCCGAAACCTCCATGCCAACGGAGCATCTTTCTTTTTTATCTGTATTTACCTACACATTGGACGTGGGCTCTACTATGGCTCCTACCTCTATAAAGAGACATGAAACATCGGAGTCATCCTCCTGCTACTAGTAATAATAACTGCATTCGTGGGCTACGTTCTGCCCTGAGGACAAATATCCTTCTGAGGGGCCACAGTAATTACCAACCTCCTCTCCGCAATTCCTTACATCGGAACTTCGCTAGTACAGTGAATCTGAGGGGGCTTCTCAGTAGATAACGCCACCTTAACCCGCTTCTTTGCTTTCCACTTTCTCTTCCCCTTTATCATTGCCGCTATAACTCTCATTCACCTAATTTTCCTTCACGAAACTGGGTCCTCCAATCCTACCGGCCTCAACTCGGACGCAGAAAAAATCCCATTTCACCCCTACTACTCCTTTAAAGATGTACTAGGCTTCGCAGTACTCCTAGTAGCCCTTACCGCACTCGCACTCTTCTCCCCGAACCTCTTAGGAGACCCAGATAACTTTACCCCAGCTAACCCACTTGTAACTCCCCCCCACATTAAACCTGAATGATACTTCCTATTCGCCTACGCCATCCTACGCTCAATTCCTAATAAACTTGGAGGGGTCCTCGCCCTTCTGTTCTCTATCCTTATCCTCATACTAGTCCCAATCCTACACACATCAAAACAACGAGCCCTCACCTTTCGACCACTAACCCAACTTATCCTCTGACTTCTAGTAGCAGACGTGGCCGTCCTCACCTGAATTGGAGGTTTACCTGTCGAACACCCCTTCACCCTCATTGGCCAAATCGCATCCCTCCNNNNNNNNNNNNNNNNNNNNNNNNNNNNNNNNNNNNNNNNNNNNNNNNNNNNNNNNNNNNNNNNNNNN
      C31_Crenicichla_gaucho_Shangai                                  ATGAACCCACACATCTTTCTAACCCTCCTCTTTGGATTAGGCCTAGGAACAACAATAACACTATCAAGCTCACACTGACTACTAGCTTGAATAGGACTAGAACTCAATACCCTAGCCATTATCCCCCTGATAGCCCAACATCACCACCCCCGAGCAGTAGAAGCCGCAACAAAATACTTCCTAACCCAAGCAGCAGCCGCCGCCACTCTCCTATTTGCCAGCACCTACAACGCCTGACTAACAGGACAATGAGATATTTATCACATATCAGCCCCCCTACCAACCACCCTAATCACCTTAGCCCTAGCATTTAAAATTGGACTAGCCCCCCTTCATGCCTGACTACCCGAAGTCCTCCAAGGACTTGATTACACCACAGGACTAATTCTATCCACTTGACAAAAGCTTGCCCCTTTCGCCCTACTACTCCAAATTCAACCAACCAACTCAAGCATTATAATCTTTCTTGGACTCTCATCTACCCTTGTTGGGGGGTGGGGCGGACTAAACCAAACCCAGCTACGGAAGATCCTGGCCTACTCATCTATTGCCCACCTGGGTTGAATAATTCTAGTTATACAATTTGCCCCATCCCTCTCCCTCCTTGCTCTAATCACCTACTTCTTCATAACAACCTCCCTTTTCCTGACATTTAAACTAAACATAGCCTTAAACATTAACACCCTGTCCACCTCCTGAGCAAAAGCACCAGCCTTAACGACCCTGACCCCCCTCATCCTACTTTCTCTAGGGGGCCTACCACCCCTTACCGGGTTCATGCCAAAATGACTAATTCTTCAAGAACTAACCAAACAAGACCTAATCTTAACCGCCACAATCGCCGCCTTGACAGCCCTTCTTAGCCTTTACTTCTACCTGCGCCTATCTTACGCAATAGCCCTGACCCTTTCACCCAACAACTTCTCCAACACAACCGTCTGACGAATCCCCTCAACCCAACTCTCACTACCCCTAACCACAATAACCTCCGCTACCATCTGCCTCCTGCCCATAACCCCCACAATCTCAACACTCCTGACCCTCTAGCACCCCCTCCTAAAAATTGCAAACGATGCCCTAATTGACCTCCCCGCACCCTTAAATATCTCTGTATGATGGAACTTTGGCTCCCTCCTAGGTCTGTGCCTCATTGCACAAATCCTCACAGGCCTGTTCCTAGCAATACACTACACCTCTGATATCACCTTAGCCTTCTCGTCTGTTGCCCATATTTGCCGAGACGTTAACTATGGATGACTTATCCGAAACCTTCATGCTAACGGAGCATCCTTCTTTTTTATCTGTATTTACCTACATATTGGTCGCGGGCTCTATTACGGGTCCTACCTTTTTAAAGAGACATGAAACGTAGGGGTAGTTCTTCTTTTACTAGTAATAATAACTGCATTCGTGGGCTATGTCCTGCCCTGAGGACAAATGTCCTTCTGAGGCGCCACAGTAATCACCAACCTTCTCTCCGCCGTCCCCTACATCGGGACCTCCCTAGTACAATGAATTTGAGGGGGCTTCTCAGTAGACAACGCTACCCTGGCCCGTTTCTTTGCCTTCCACTTTCTCTTCCCCTTTATCATCGCCGCTATAACCCTTATCCACCTCATCTTCCTTCACGAAACTGGATCCTCTAACCCAACCGGCCTTAACTCAGACACAGATAAAATCCCATTCCACCCGTACTACTCCTTCAAAGACGTACTAGGCTTCGCAGTACTTTTAATAGCCCTCACCGCACTAGCACTTTTCTCCCCAAACCTCTTAGGGGACCCAGACAACTTCACCCCAGCCAACCCACTTGTTACTCCCCCTCACATTAAGCCAGAATGATACTTCCTATTTGCCTACGCCATCCTACGATCAATTCCCAACAAACTAGGAGGAGTCCTCGCCCTCCTATTCTCAATCCTCATCCTCATACTAGTCCCCACCCTACACACATCAAAGCAACGTGCTATTACCTTTCGACCACTAACCCAAATTATTCTCTGACTTCTAGTAGCAGATGTGGCCATCCTTACTTGAATTGGGGGCTTACCCGTCGAACACCCCTTCATCCTAATCGGCCAAATCGCATCACTCCNNNNNNNNNNNNNNNNNNNNNNNNNNNNNNNNNNNNNNNNNNNNNNNNNNNNNNNNNNNNNNNNNNNN
      C32_Crenicichla_gaucho_Shangai                                  ATGAACCCACACATCTTTCTAACCCTCCTCTTTGGATTAGGCCTAGGAACAACAATAACACTATCAAGCTCACACTGACTACTAGCTTGAATAGGACTAGAACTCAATACCCTAGCTATTATCCCCCTGATAGCCCAACATCACCACCCCCGAGCAGTAGAAGCCGCAACAAAATACTTCCTAACCCAAGCAGCAGCCGCCGCCACTCTCCTATTTGCCAGCACCTACAACGCCTGACTAACAGGACAATGAGATATTTATCACATATCAGCCCCCCTACCAACCACCCTAATCACCTTAGCCCTAGCATTTAAAATTGGACTAGCCCCCCTTCATGCCTGACTACCCGAAGTCCTCCAAGGACTTGATTACACCACAGGACTAATTCTATCCACTTGACAAAAGCTTGCCCCTTTCGCCCTACTACTCCAAATTCAACCAACCAACTCAAGCATTATAATCTTTCTTGGACTCTCATCTACCCTTGTTGGAGGGTGGGGCGGACTAAACCAAACCCAGCTACGGAAGATCCTGGCCTACTCATCTATTGCCCACCTGGGTTGAATAATTCTAGTTATACAATTTGCCCCATCCCTCTCCCTCCTTGCTCTAATCACCTACTTCTTCATAACAACCTCCCTTTTCCTGACATTTAAACTAAACATAGCCTTAAACATTAACACCCTGTCCACCTCCTGAGCAAAAGCACCAGCCTTAACGACCCTGACCCCCCTCATCCTACTTTCTCTAGGGGGCCTACCACCCCTTACCGGGTTCATGCCAAAATGACTAATTCTTCAAGAACTAACCAAACAAGACCTAATCTTAACCGCCACAATCGCCGCCTTGACAGCCCTTCTTAGCCTTTACTTCTACCTGCGCCTATCTTACGCAATAGCCCTGACCCTTTCACCCAACAACTTCTCCAACACAACCGTCTGACGAATCCCCTCAACCCAACTCTCACTACCCCTAACCACAATAACCTCCGCTACCATCTGCCTCCTGCCCATAACCCCCACAATCTCAACACTCCTGACCCTCTAGCACCCCCTCCTAAAAATTGCAAACGATGCCCTAATTGACCTCCCCGCACCCTTAAATATCTCTGTATGATGGAACTTCGGCTCCCTCCTAGGTCTGTGCCTCATTGCACAAATCCTCACAGGCCTGTTCCTAGCAATACACTACACCTCTGATATCACCTTAGCCTTCTCGTCTGTTGCCCATATTTGCCGAGACGTTAACTATGGATGACTTATCCGAAACCTTCATGCTAACGGAGCATCCTTCTTTTTTATCTGTATTTACCTACATATTGGTCGCGGGCTCTATTACGGGTCCTACCTTTTTAAAGAGACATGAAACGTAGGGGTAGTTCTTCTTTTACTAGTAATAATAACTGCATTCGTGGGCTATGTCCTGCCCTGAGGACAAATGTCCTTCTGAGGCGCCACAGTAATCACCAACCTTCTCTCCGCCGTCCCCTACATCGGGACCTCCCTAGTACAATGAATTTGAGGGGGCTTCTCAGTAGACAACGCTACCCTGGCCCGTTTCTTTGCCTTCCACTTTCTCTTCCCCTTTATCATCGCCGCTATAACCCTTATTCACCTCATCTTCCTTCACGAAACTGGATCCTCTAACCCAACCGGCCTTAACTCAGACACAGATAAAATCCCATTCCACCCGTACTACTCCTTCAAAGACGTACTAGGCTTCGCAGTACTTTTAATAGCCCTCACCGCACTAGCACTTTTCTCCCCAAACCTCTTAGGGGACCCAGACAACTTCACCCCAGCCAACCCACTTGTTACTCCCCCTCACATTAAGCCAGAATGNNNNNNNNNNNNNNNNNNNNNNNNNNNNNNNNNNNNNNNNNNNNNNNNNNNNNNNNNNNNNNNNNNNNNNNNNNNNNNNNNNNNNNNNNNNNNNNNNNNNNNNNNNNNNNNNNNNNNNNNNNNNNNNNNNNNNNNNNNNNNNNNNNNNNNNNNNNNNNNNNNNNNNNNNNNNNNNNNNNNNNNNNNNNNNNNNNNNNNNNNNNNNNNNNNNNNNNNNNNNNNNNNNNNNNNNNNNNNNNNNNNNNNNNNNNNNNNNNNNNNNNNNNNNNNNNNNNNNNNNNNNNNNNNNNNNNNNNNNNNNNNNNNNNNNNNNNNNNNNNNN
      C33_Crenicichla_missioneira_Shangai                             ATGAATCCACTCATCCTCCTCACCCTCCTCCTTGGACTAGGCCTAGGGACCTCAATTACACTATCAAGCTCCCACTGACTTCTCGCTTGAATAGGATTAGAACTCAACACACTAGCCATAATCCCCCTAATAGCCCAACACCACCATCCCCGGGCAGTCGAAGCCGCAACAAAATACTTCCTAACCCAAGCAGCAGCTGCCGCCACCCTCCTCTTTGCTAGCACCTATAATGCCTGACTGACAGGACAATGGGACATCTACCACATATCCACACCTCTCCCAACCACCCTAATCACCCTAGCCTTGGCATTCAAAATTGGCCTAGCCCCCCTACATGCCTGACTACCTGAAGTCCTTCAAGGACTTGATTATACCACAGGACTAATTCTTTCCACTTGACAAAAACTTGCCCCCTTCGCCCTACTTCTCCAAATCCAACCCGCCAATTCCAACATCATAATCTTCCTTGGCCTTTCATCCACCCTCATTGGAGGCTGAGGAGGACTTAACCAAACCCAACTACGAAAAATCCTTGCATACTCATCTATTGCCCACTTAGGCTGAATAATTCTAATTATACAATTCACCCCCTCCCTCTCCCTCCTTGCCCTAATCACCTACTTCTTCATAACAACCTCACTATTCCTAACCTTTAAACTAAATATAGCCCTAAACATTAATACACTATCCACCTCCTGAGCAAAAGCCCCCGCCCTAACAGCCCTAACACCCCTGATTCTCCTTTCCCTCGGAGGCCTACCCCCCCTAACTGGCTTTATACCAAAATGACTTATCCTTCAAGAACTAACTAAACAAGACCTAATCCTAACCGCCACCATTGCTGCCTTAACAGCTCTCCTTAGCCTCTACTTTTACCTTCGTTTATCTTACGCCATAGCCCTAACCCTCTCCCCCAACAATTTTTCTAACAAAACCATTTGACGACTCCCCTCAACCCAAATCTCACTCCCCTTAGCAACAACAACCTCCATTACTATCTGTCTCCTACCCATGACCCCAACCATTTCAACACTCCTAACCCTCTAGCATCCTCTCTTAAAAATTGCAAATGATGCCCTAATTGACCTCCCCGCACCCTTAAACATCTCCATCTGATGAAACTTCGGTTCCCTGTTAGGCCTATGTCTTATTACCCAAATCCTTACAGGCCTCTTCCTAGCAATACACTACACCTCCGATATTACCTTGGCCTTCTCATCAGTTGCTCACATTTGTCGAGACGTTAACTACGGATGACTCATCCGAAACCTCCATGCCAACGGAGCATCTTTCTTTTTTATCTGTATTTACCTACACATTGGACGTGGGCTCTACTATGGCTCCTACCTCTATAAAGAGACATGAAACATCGGAGTCATCCTCCTGCTACTAGTAATAATAACTGCATTCGTGGGCTACGTTCTGCCCTGAGGACAAATATCCTTCTGAGGGGCCACAGTAATTACCAACCTCCTCTCCGCAATTCCTTACATCGGAACTTCGCTAGTACAGTGAATCTGAGGGGGCTTCTCAGTAGATAACGCCACCTTAACCCGCTTCTTTGCTTTCCACTTTCTCTTCCCCTTTATCATTGCCGCTATAACTCTCATTCACCTAATTTTCCTTCACGAAACTGGGTCCTCCAATCCTACCGGCCTCAACTCGGACGCAGAAAAAATCCCATTTCACCCCTACTACTCCTTTAAAGATGTACTAGGCTTCGCAGTACTCCTAGTAGCCCTTACCGCACTCGCACTCTTCTCCCCGAACCTCTTAGGAGACCCAGATAACTTTACCCCAGCTAACCCACTTGTAACTCCCCCCCACATTAAACCTGAATGATACTTCCTATTCGCCTACGCCATCCTACGCTCAATTCCTAATAAACTTGGAGGGGTCCTCGCCCTTCTGTTCTCTATCCTTATCCTCATACTAGTCCCAATCCTACACACATCAAAACAACGAGCCCTCACCTTTCGACCACTAACCCAACTTATCCTCTGACTTCTAGTAGCAGACGTGGCCGTCCTCACCTGAATTGGAGGTTTACCTGTCGAACACCCCTTCACCCTCATTGGCCAAATCGCATCCCTCCNNNNNNNNNNNNNNNNNNNNNNNNNNNNNNNNNNNNNNNNNNNNNNNNNNNNNNNNNNNNNNNNNNNN
      C34_Crenicichla_lepidota_Guerrero                               ATGGGCCCACTCATCCTTCTAACCTTACTCCTCGGACTCGGCCTGGGGACCTCAATCACACTCTCAAGCTCTCACTGACTTCTCGCCTGAATAGGGCTCGAACTTAACACCTTAGCAATCATCCCCCTCATAGCACAACACCACCACCCCCGAGCAGTCGAAGCAGCAACAAAATACTTCCTAACCCAAGCAGCAGCCGCTGCTACCCTCCTATTTGCCAGCACCTATAACGCCTGACTTACAGGCCAATGAGATATTTACCACATATCCTCCCCCGTACCAACAACCCTAATTACCCTCGCCTTAGCATTCAAAATTGGCCTAGCCCCACTTCACACATGACTCCCCGAAGTTCTTCAAGGACTCGACTACACCACAGGACTAATCCTGTCAACATGACAAAAACTCGCCCCGTTCGCCCTACTCCTACAAATTCAACCCCCCGACTCCAACATCATGATCTTTCTTGGCCTTTCCTCAACACTTATTGGGGGTTGAGGAGGGCTTAACCAAACTCAACTACGAAAAATTCTTGCCTACTCATCCATTGCTCACCTAGGTTGAATAATCCTCGTCCTACAGTTCTCCCCACCCCTCTCCCTCCTTACTCTACTCACTTACTTCCTCATAACAGCCTCCGTATTCTTAACCTTTAAGCTAAATAAAGCCCTTAATATCAACTCACTATCTACCTCCTGAGCAAAAGCCCCTATTCTAACCGCCCTCTCACCCCTTATTCTCCTCTCTCTAGGGGGCCTACCTCCTCTTACAGGGTTTATGCCAAAATGACTTATTCTTCAAGAACTAACAAAACAAGACCTAATCCTAACCGCCACTATCGCCGCTCTAACAGCCCTACTTAGCCTCTACTTTTACCTCCGCCTGTCATACGCGCTAGCTCTAACCCTTTCCCCCAATAACTTTTCCAACACAATAACCTGACGACTTCCATCAACCCAATTTTCACTTCTCCTGGCCACAACATCATCCCTCACCATTTGCCTTCTCCCCCTTACCCCAACTATTATCACACTCCTAACCATCTAGCATCCTCTCCTAAAAATTGCAAACGACGCCCTAGTCGACCTACCTGCACCAATCAACATTTCTGCTTGATGGAACTTCGGCTCTCTGCTAGGGCTATGTCTAATTACTCAAATCTTGACAGGCCTCTTTCTAGCAATACACTACACCTCCGATATTACCTTAGCCTTCTCATCTGTAGCCCATATTTGCCGAGACGTTAACTATGGCTGACTTATCCGAAGCCTTCATGCCAACGGAGCATCCTTCTTCTTTATTTGTATTTACCTTCACATCGGACGAGGACTCTACTACGGTTCCTACCTCTATAAAGAAACATGAAACATCGGAGTTGCCCTCCTCCTCCTAGTAATAATAACCGCATTCGTAGGGTATGTCCTCCCTTGAGGACAAATATCCTTCTGAGGAGCCACAGTTATCACCAACCTCCTCTCCGCCATCCCATATATAGGAACTTCTCTAGTCCAATGAATTTGAGGGGGCTTTTCAGTAGATAATGCCACCCTAACTCGCTTCTTTGCCTTCCACTTCCTCTTCCCCTTTGTCATCGCCGCCATGACACTCATCCACCTCATTTTCCTCCATGAAACTGGATCCTCCAATCCCACAGGCCTTAACTCAGATGCAGAAAAAATTCCATTCCACCCCTATTTTTCCTTCAAAGATATCCTAGGGTTCATAATCCTTCTAATAGCCCTCACAACACTAGCACTCTTTTACCCCAATCTCCTTGGAGACCCAGACAACTTCACCCCGGCTAATCCTCTTGTTACCCCACCACATATTAAGCCAGAATGATACTTTCTATTCGCCTATGCTATTCTACGCTCAATCCCCAACAAATTAGGAGGGGTGCTAGCCCTCCTATTCTCTATCCTTATCCTTATATTAGTCCCAATTCTCCACACATCAAAACAACGAGCCCTTACCTTCCGACCACTAACCCAACTCATCCTCTGACTTCTAGTAGCAGACGTAATTATTCTCACTTGAATTGGAGGTCTCCCTGTCGAACACCCATTCACCCTTATTGGCCAAATCGCATCACTGANNNNNNNNNNNNNNNNNNNNNNNNNNNNNNNNNNNNNNNNNNNNNNNNNNNNNNNNNNNNNNNNNNNN
      C35_Crenicichla_lepidota_Guerrero                               ATGGGCCCACTCATCCTTCTAACCTTACTCCTCGGACTCGGCCTGGGGACCTCAATCACACTCTCAAGCTCTCACTGACTTCTCGCCTGAATAGGGCTCGAACTTAACACCTTAGCAATCATCCCCCTCATAGCACAACACCACCACCCCCGAGCAGTCGAAGCAGCAACAAAATACTTCCTAACCCAAGCAGCAGCCGCTGCTACCCTCCTATTTGCCAGCACCTATAACGCCTGACTTACAGGCCAATGAGATATTTACCACATATCCTCCCCCGTACCAACAACCCTAATTACCCTCGCCTTAGCATTCAAAATTGGCCTAGCCCCACTTCACACATGACTCCCCGAAGTTCTTCAAGGACTCGACTACACCACAGGACTAATCCTGTCAACATGACAAAAACTCGCCCCGTTCGCCCTACTCCTACAAATTCAACCCCCCGACTCCAACATCATGATCTTTCTTGGCCTTTCCTCAACACTTATTGGGGGTTGAGGAGGGCTTAACCAAACTCAACTACGAAAAATTCTTGCCTACTCATCCATTGCTCACCTAGGTTGAATAATCCTCGTCCTACAGTTCTCCCCACCCCTCTCCCTCCTTACTCTACTCACTTACTTCCTCATAACAGCCTCCGTATTCTTAACCTTTAAGCTAAATAAAGCCCTTAATATCAACTCACTATCTACCTCCTGAGCAAAAGCCCCTATTCTAACCGCCCTCTCACCCCTTATTCTCCTCTCTCTAGGGGGCCTACCTCCTCTTACAGGGTTTATGCCAAAATGACTTATTCTTCAAGAACTAACAAAACAAGACCTAATCCTAACCGCCACTATCGCCGCTCTAACAGCCCTACTTAGCCTCTACTTTTACCTCCGCCTGTCATACGCGCTAGCTCTAACCCTTTCCCCCAATAACTTTTCCAACACAATAACCTGACGACTTCCATCAACCCAATTTTCACTTCTCCTGGCCACAACATCATCCCTCACCATTTGCCTTCTCCCCCTTACCCCAACTATTATCACACTCCTAACCATCTAGNNNNNNNNNNNNNNNNNNNNNNNNNNNNNNNNNNNNNNNNNNNNNNNNNNNNNNNNNNNNNNNNNNNNNNNNNNNNNNNNNNNNNNNNNNNNNNNNNNNNNNNNNNNNNNNNNNNNNNNNNNNNNNNNNNNNNNNNNNNNNNNNNNNNNNNNNNNNNNNNNNNNNNNNNNNNNNNNNNNNNNNNNNNNNNNNNNNNNNNNNNNNNNNNNNNNNNNNNNNNNNNNNNNNNNNNNNNNNNNNNNNNNNNNNNNNNNNNNNNNNNNNNNNNNNNNNNNNNNNNNNNNNNNNNNNNNNNNNNNNNNNNNNNNNNNNNNNNNNNNNNNNNNNNNNNNNNNNNNNNNNNNNNNNNNNNNNNNNNNNNNNNNNNNNNNNNNNNNNNNNNNNNNNNNNNNNNNNNNNNNNNNNNNNNNNNNNNNNNNNNNNNNNNNNNNNNNNNNNNNNNNNNNNNNNNNNNNNNNNNNNNNNNNNNNNNNNNNNNNNNNNNNNNNNNNNNNNNNNNNNNNNNNNNNNNNNNNNNNNNNNNNNNNNNNNNNNNNNNNNNNNNNNNNNNNNNNNNNNNNNNNNNNNNNNNNNNNNNNNNNNNNNNNNNNNNNNNNNNNNNNNNNNNNNNNNNNNNNNNNNNNNNNNNNNNNNNNNNNNNNNNNNNNNNNNNNNNNNNNNNNNNNNNNNNNNNNNNNNNNNNNNNNNNNNNNNNNNNNNNNNNNNNNNNNNNNNNNNNNNNNNNNNNNNNNNNNNNNNNNNNNNNNNNNNNNNNNNNNNNNNNNNNNNNNNNNNNNNNNNNNNNNNNNNNNNNNNNNNNNNNNNNNNNNNNNNNNNNNNNNNNNNNNNNNNNNNNNNNNNNNNNNNNNNNNNNNNNNNNNNNNNNNNNNNNNNNNNNNNNNNNNNNNNNNNNNNNNNNNNNNNNNNNNNNNNNNNNNNNNNNNNNNNNNNNNNNNNNNNNNNNNNNNNNNNNNNNNNNNNNNNNNNNNNNNNNNNNNNNNNNNNNNNNNNNNNNNNNNNNNNNNNNNNNNNNNNNNNNNNNNNNNNNNNNNNNNNNNNNNNNNNNNNNNNNNNNNNNNNNNNNNNNNNNNNNNNNNNNNNNNNNNNNNNNNNNNNNNNNNNNNNNNNNNNNNNNNN
      C36_Crenicichla_missioneira_Guerrero                            ATGAATCCACTCATCCTCCTCACCCTCCTCCTTGGACTAGGCCTAGGGACCTCAATTACACTATCAAGCTCCCACTGACTTCTCGCTTGAATAGGATTAGAACTCAACACACTAGCCATAATTCCCCTAATAGCCCAACACCACCATCCCCGGGCAGTCGAAGCCGCAACAAAATACTTCCTAACCCAAGCAGCAGCTGCCGCCACCCTCCTCTTTGCTAGCACCTATAATGCCTGACTGACAGGACAATGGGATATCTACCACATATCCACACCTCTCCCAACCACCCTAATCACCCTAGCCTTGGCATTTAAAATTGGCCTAGCCCCCCTACATGCCTGACTACCTGAAGTCCTTCAAGGACTTGATTATACCACAGGACTAATTCTTTCCACTTGACAAAAACTTGCCCCCTTCGCCCTACTTCTCCAAATCCAACCCGCCAATTCCAACATCATAATCTTCCTTGGCCTTTCATCCACCCTCATTGGAGGCTGAGGAGGACTTAACCAAACCCAACTACGAAAAATCCTTGCATACTCATCTATTGCCCACTTAGGCTGAATAATTCTAATTATACAATTCACCCCCTCCCTCTCCCTCCTTGCCCTAATCACCTACTTCTTCATAACAACCTCACTATTCCTAACCTTTAAACTAAATATAGCCCTAAACATTAATACACTATCCACCTCCTGAGCGAAAGCCCCCGCCCTAACAGCCCTAACACCCCTGATTCTCCTTTCCCTCGGAGGCCTACCCCCCCTAACTGGCTTTATACCAAAATGACTTATCCTTCAAGAACTAACTAAACAAGACCTAATCCTAGCCGCCACCATTGCTGCCTTAACAGCTCTCCTTAGCCTCTACTTTTACCTTCGTTTATCTTACGCCATAGCCCTAACCCTCTCCCCCAACAATTTTTCTAACAAAACCATTTGACGACTCCCCTCAACCCAAATCTCACTCCCCTTAGCAACAACAACCTCCATTACTATCTGTCTCCTACCCATGACCCCAACCATTTCAACACTCCTAACCCTCTAGCATCCTCTCTTAAAAATTGCAAATGATGCCCTAATTGACCTCCCCGCACCCTTAAACATCTCCATCTGATGAAACTTCGGTTCCCTGTTAGGCCTATGTCTTATTACCCAAATCCTTACAGGCCTCTTCCTAGCAATACACTACACCTCCGATATTACCTTGGCCTTCTCATCAGTTGCTCACATTTGTCGAGACGTTAACTACGGATGACTCATCCGAAACCTCCATGCCAACGGAGCATCTTTCTTTTTTATCTGTATTTACCTACACATTGGACGTGGACTCTACTATGGCTCATACCTCTATAAAGAGACATGAAACATCGGAGTCATCCTCCTGCTACTAGTAATAATAACTGCATTCGTGGGCTACGTTCTGCCCTGAGGACAAATATCCTTCTGAGGGGCCACAGTAATTACCAACCTCCTCTCCGCAATTCCTTACATCGGAACTTCGCTAGTACAGTGAATCTGAGGGGGCTTCTCAGTAGATAACGCCACCTTAACCCGCTTCTTTGCTTTCCACTTTCTCTTCCCCTTTATCATTGCCGCTATAACTCTCATTCACCTAATTTTCCTTCACGAAACTGGGTCCTCCAATCCTACCGGCCTCAACTCAGACGCAGAAAAAATCCCATTTCACCCCTACTACTCCTTTAAAGATGTACTAGGCTTCGCAGTACTCCTAGTAGCCCTTACCGCACTCGCACTCTTCTCCCCGAACCTCTTAGGGGACCCAGATAACTTTACCCCAGCTAACCCACTTGTAACTCCCCCCCACATTAAACCTGAATGATACTTCCTATTCGCCTACGCCATCCTACGCTCAATTCCTAATAAACTGGGAGGGGTCCTCGCCCTTCTGTTCTCTATCCTAATCCTCATACTAGTCCCAATCCTACACACATCAAAACAACGAGCCCTCACCTTTCGACCACTAACCCAACTTATCCTCTGACTTCTAGTAGCAGACGTGGCCATCCTCACCTGAATTGGAGGTTTACCTGTCGAACACCCCTTCACCCTCATTGGCCAAATCGCATCCCTCCNNNNNNNNNNNNNNNNNNNNNNNNNNNNNNNNNNNNNNNNNNNNNNNNNNNNNNNNNNNNNNNNNNNN
      C37_Crenicichla_gaucho_Guerrero                                 ATGAACCCACACATCTTTCTAACCCTCCTCTTTGGATTAGGCCTAGGAACAACAATAACACTATCAAGCTCACACTGACTACTAGCTTGAATAGGACTAGAACTCAATACCCTAGCCATTATCCCCCTGATAGCCCAACATCACCACCCCCGAGCAGTAGAAGCCGCAACAAAATACTTCCTAACCCAAGCAGCAGCCGCCGCCACTCTCCTATTTGCCAGCACCTACAACGCCTGACTAACAGGACAATGAGATATTTATCACATATCAGCCCCCCTACCAACCACCCTAATCACCTTAGCCCTAGCATTTAAAATTGGACTAGCCCCCCTTCATGCCTGACTACCCGAAGTCCTCCAAGGACTTGATTACACCACAGGACTAATTCTATCCACTTGACAAAAGCTTGCCCCTTTCGCCCTACTACTCCAAATTCAACCAACCAACTCAAGCATTATAATCTTTCTTGGACTCTCATCTACCCTTGTTGGGGGGTGGGGCGGACTAAACCAAACCCAGCTACGGAAGATCCTGGCCTACTCATCTATTGCCCACCTGGGTTGAATAATTCTAGTTATACAATTTGCCCCATCCCTCTCCCTCCTTGCTCTAATCACCTACTTCTTCATAACAACCTCCCTTTTCCTGACATTTAAACTAAACATAGCCTTAAACATTAACACCCTGTCCACCTCCTGAGCAAAAGCACCAGCCTTAACGACCCTGACCCCCCTCATCCTACTTTCTCTAGGGGGCCTACCACCCCTTACCGGGTTCATGCCAAAATGACTAATTCTTCAAGAACTAACCAAACAAGACCTAATCTTAACCGCCACAATCGCCGCCTTGACAGCCCTTCTTAGCCTTTACTTCTACCTGCGCCTATCTTACGCAATAGCCCTGACCCTTTCACCCAACAACTTCTCCAACACAACCGTCTGACGAATCCCCTCAACCCAACTCTCACTACCCCTAACCACAATAACCTCCGCTACCATCTGCCTCCTGCCCATAACCCCCACAATCTCAACACTCCTGACCCTCTAGCACCCCCTCCTAAAAATTGCAAACGATGCCCTAATTGACCTCCCCGCACCCTTAAATATCTCTGTATGATGGAACTTCGGCTCCCTCCTAGGTCTGTGCCTCATTGCACAAATCCTCACAGGCCTGTTCCTAGCAATACACTACACCTCTGATATCACCTTAGCCTTCTCGTCTGTTGCCCATATTTGCCGAGACGTTAACTATGGATGACTTATCCGAAACCTTCATGCTAACGGAGCATCCTTCTTTTTTATCTGTATTTACCTACATATTGGTCGCGGGCTCTATTACGGGTCCTACCTTTTTAAAGAGACATGAAACGTAGGGGTAGTTCTTCTTTTACTAGTAATAATAACTGCATTCGTGGGCTATGTCCTGCCCTGAGGACAAATGTCCTTCTGAGGCGCCACAGTAATCACCAACCTTCTCTCCGCCGTCCCCTACATCGGGACCTCCCTAGTACAATGAATTTGAGGGGGCTTCTCAGTAGACAACGCTACCCTGGCCCGTTTCTTTGCCTTCCACTTTCTCTTCCCCTTTATCATCGCCGCTATAACCCTTATCCACCTCATCTTCCTTCACGAAACTGGATCCTCTAACCCAACCGGCCTTAACTCAGACACAGATAAAATCCCATTCCACCCGTACTACTCCTTCAAAGACGTACTAGGCTTCGCAGTACTTTTAATAGCCCTCACCGCACTAGCACTTTTCTCCCCAAACCTCTTAGGGGACCCAGACAACTTCACCCCAGCCAACCCACTTGTTACTCCCCCTCACATTAAGCCAGAATGATACTTCCTATTTGCCTACGCCATCCTACGATCAATTCCCAACAAACTGGGAGGAGTCCTCGCCCTCCTATTCTCAATCCTCATCCTCATACTAGTCCCCACCCTACACACATCAAAGCAACGTGCTATTACCTTTCGACCACTAACCCAAATTATTCTCTGACTTCTAGTAGCAGATGTGGCCATCCTTACTTGAATTGGGGGCTTACCCGTCGAACACCCCTTCATCCTAATCGGCCAAATCGCATCACTCCNNNNNNNNNNNNNNNNNNNNNNNNNNNNNNNNNNNNNNNNNNNNNNNNNNNNNNNNNNNNNNNNNNNN
      C38_Crenicichla_gaucho_Guerrero                                 ATGAACCCACACATCTTTCTAACCCTCCTCTTTGGATTAGGCCTAGGAACAACAATAACACTATCAAGCTCACACTGACTACTAGCTTGAATAGGACTAGAACTCAATACCCTAGCCATTATCCCCCTGATAGCCCAACATCACCACCCCCGAGCAGTAGAAGCCGCAACAAAATACTTCCTAACCCAAGCAGCAGCCGCCGCCACTCTCCTATTTGCCAGCACCTACAACGCCTGACTAACAGGACAATGAGATATTTATCACATATCAGCCCCCCTACCAACCACCCTAATCACCTTAGCCCTAGCATTTAAAATTGGACTAGCCCCCCTTCATGCCTGACTACCCGAAGTCCTCCAAGGACTTGATTACACCACAGGACTAATTCTATCCACTTGACAAAAGCTTGCCCCTTTCGCCCTACTACTCCAAATTCAACCAACCAACTCAAGCATTATAATCTTTCTTGGACTCTCATCTACCCTTGTTGGGGGGTGGGGCGGACTAAACCAAACCCAGCTACGGAAGATCCTGGCCTACTCATCTATTGCCCACCTGGGTTGAATAATTCTAGTTATACAATTTGCCCCATCCCTCTCCCTCCTTGCTCTAATCACCTACTTCTTCATAACAACCTCCCTTTTCCTGACATTTAAACTAAACATAGCCTTAAACATTAACACCCTGTCCACCTCCTGAGCAAAAGCACCAGCCTTAACGACCCTGACCCCCCTCATCCTACTTTCTCTAGGGGGCCTACCACCCCTTACCGGGTTCATGCCAAAATGACTAATTCTTCAAGAACTAACCAAACAAGACCTAATCTTAACCGCCACAATCGCCGCCTTGACAGCCCTTCTTAGCCTTTACTTCTACCTGCGCCTATCTTACGCAATAGCCCTGACCCTTTCACCCAACAACTTCTCCAACACAACCGTCTGACGAATCCCCTCAACCCAACTCTCACTACCCCTAACCACAATAACCTCCGCTACCATCTGCCTCCTGCCCATAACCCCCACAATCTCAACACTCCTGACCCTCTAGCACCCCCTCCTAAAAATTGCAAACGATGCCCTAATTGACCTCCCCGCACCCTTAAATATCTCTGTATGATGGAACTTCGGCTCCCTCCTAGGTCTGTGCCTCATTGCACAAATCCTCACAGGCCTGTTCCTAGCAATACACTACACCTCTGATATCACCTTAGCCTTCTCGTCTGTTGCCCATATTTGCCGAGACGTTAACTATGGATGACTTATCCGAAACCTTCATGCTAACGGAGCATCCTTCTTTTTTATCTGTATTTACCTACATATTGGTCGCGGGCTCTATTACGGGTCCTACCTTTTTAAAGAGACATGAAACGTAGGGGTAGTTCTTCTTTTACTAGTAATAATAACTGCATTCGTGGGCTATGTCCTGCCCTGAGGACAAATGTCCTTCTGAGGCGCCACAGTAATCACCAACCTTCTCTCCGCCGTCCCCTACATCGGGACCTCCCTAGTACAATGAATTTGAGGGGGCTTCTCAGTAGACAACGCTACCCTGGCCCGTTTCTTTGCCTTCCACTTTCTCTTCCCCTTTATCATCGCCGCTATAACCCTTATCCACCTCATCTTCCTTCACGAAACTGGATCCTCTAACCCAACCGGCCTTAACTCAGACACAGATAAAATCCCATTCCACCCGTACTACTCCTTCAAAGACGTACTAGGCTTCGCAGTACTTTTAATAGCCCTCACCGCACTAGCACTTTTCTCCCCAAACCTCTTAGGGGACCCAGACAACTTCACCCCAGCCAACCCACTNNNNNNNNNNNNNNNNNNNNNNNNNNNNNNNNNNNNNNNNNNNNNNNNNNNNNNNNNNNNNNNNNNNNNNNNNNNNNNNNNNNNNNNNNNNNNNNNNNNNNNNNNNNNNNNNNNNNNNNNNNNNNNNNNNNNNNNNNNNNNNNNNNNNNNNNNNNNNNNNNNNNNNNNNNNNNNNNNNNNNNNNNNNNNNNNNNNNNNNNNNNNNNNNNNNNNNNNNNNNNNNNNNNNNNNNNNNNNNNNNNNNNNNNNNNNNNNNNNNNNNNNNNNNNNNNNNNNNNNNNNNNNNNNNNNNNNNNNNNNNNNNNNNNNNNNNNNNNNNNNNNNNNNNNNNNNNNNNNNNNNNNNNNNNNNN
      C39_Crenicichla_missioneira_Guerrero                            ATGAATCCACTCATCCTCCTCACCCTCCTCCTTGGACTAGGCCTAGGGACCTCAATTACACTATCAAGCTCCCACTGACTTCTCGCTTGAATAGGATTAGAACTCAACACACTAGCCATAATTCCCCTAATAGCCCAACACCACCATCCCCGGGCAGTCGAAGCCGCAACAAAATACTTCCTAACCCAAGCAGCAGCTGCCGCCACCCTCCTCTTTGCTAGCACCTATAATGCCTGACTGACAGGACAATGGGATATCTACCACATATCCACACCTCTCCCAACCACCCTAATCACCCTAGCCTTGGCATTTAAAATTGGCCTAGCCCCCCTACATGCCTGACTACCTGAAGTCCTTCAAGGACTTGATTATACCACAGGACTAATTCTTTCCACTTGACAAAAACTTGCCCCCTTCGCCCTACTTCTCCAAATCCAACCCGCCAATTCCAACATCATAATCTTCCTTGGCCTTTCATCCACCCTCATTGGAGGCTGAGGAGGACTTAACCAAACCCAACTACGAAAAATCCTTGCATACTCATCTATTGCCCACTTAGGCTGAATAATTCTAATTATACAATTCACCCCCTCCCTCTCCCTCCTTGCCCTAATCACCTACTTCTTCATAACAACCTCACTATTCCTAACCTTTAAACTAAATATAGCCCTAAACATTAATACACTATCCACCTCCTGAGCGAAAGCCCCCGCCCTAACAGCCCTAACACCCCTGATTCTCCTTTCCCTCGGAGGCCTACCCCCCCTAACTGGCTTTATACCAAAATGACTTATCCTTCAAGAACTAACTAAACAAGACCTAATCCTAGCCGCCACCATTGCTGCCTTAACAGCTCTCCTTAGCCTCTACTTTTACCTTCGTTTATCTTACGCCATAGCCCTAACCCTCTCCCCCAACAATTTTTCTAACAAAACCATTTGACGACTCCCCTCAACCCAAATCTCACTCCCCTTAGCAACAACAACCTCCATTACTATCTGTCTCCTACCCATGACCCCAACCATTTCAACACTCCTAACCCTCTAGCATCCTCTCTTAAAAATTGCAAATGATGCCCTAATTGACCTCCCCGCACCCTTAAACATCTCCATCTGATGAAACTTCGGTTCCCTGTTAGGCCTATGTCTTATTACCCAAATCCTTACAGGCCTCTTCCTAGCAATACACTACACCTCCGATATTACCTTGGCCTTCTCATCAGTTGCTCACATTTGTCGAGACGTTAACTACGGATGACTCATCCGAAACCTCCATGCCAACGGAGCATCTTTCTTTTTTATCTGTATTTACCTACACATTGGACGTGGACTCTACTATGGCTCATACCTCTATAAAGAGACATGAAACATCGGAGTCATCCTCCTGCTACTAGTAATAATAACTGCATTCGTGGGCTACGTTCTGCCCTGAGGACAAATATCCTTCTGAGGGGCCACAGTAATTACCAACCTCCTCTCCGCAATTCCTTACATCGGAACTTCGCTAGTACAGTGAATCTGAGGGGGCTTCTCAGTAGATAACGCCACCTTAACCCGCTTCTTTGCTTTCCACTTTCTCTTCCCCTTTATCATTGCCGCTATAACTCTCATTCACCTAATTTTCCTTCACGAAACTGGGTCCTCCAATCCTACCGGCCTCAACTCAGACGCAGAAAAAATCCCATTTCACCCCTACTACTCCTTTAAAGATGTACTAGGCTTCGCAGTACTCCTAGTAGCCCTTACCGCACTCGCACTCTTCTCCCCGAACCTCTTAGGGGACCCAGATAACTTTACCCCAGCTAACCCACTTGTAACTCCCCCCCACATTAAACCTGAATGATACTTCCTATTCGCCTACGCCATCCTACGCTCAATTCCTAATAAACTTGGAGGGGTCCTCGCCCTTCTGTTCTCTATCCTAATCCTCATACTAGTCCCAATCCTACACACATCAAAACAACGAGCCCTCACCTTTCGACCACTAACCCAACTTATCCTCTGACTTCTAGTAGCAGACGTGGCCATCCTCACCTGAATTGGAGGTTTACCTGTCGAACACCCCTTCACCCTCATTGGCCAAATCGCATCCCTCCNNNNNNNNNNNNNNNNNNNNNNNNNNNNNNNNNNNNNNNNNNNNNNNNNNNNNNNNNNNNNNNNNNNN
      C40_Crenicichla_mandelburgeri_Paranay_Guazu                     ATGAATCCACACATCCTTCTCACCCTCCTATTTGCATTAGGCCTGGGAACAACAATCGCACTATCAAGCTCACACTGACTCCTCGCTTGAATAGGGCTGGAACTCAACACCCTAGCCATAATCCCCCTGATAGCTCAACATCACCACCCCCGAGCAGTAGAAGCCGCAACAAAATACTTCCTAACCCAAGCAGCAGCTGCCGCCACCCTCCTCTTTGCCAGCACCTATAACGCCTGACTAACAGGACAATGAGATATTTATCTCATATCAACCCCCCTCCCAACTACCCTAATCACCTTAGCCCTAGCATTTAAAATTGGACTAGCCCCACTTCATGCCTGACTACCCGAAGTCCTCCAAGGGCTTGACTATACTACAGGACTAATTCTCTCAACTTGACAAAAACTTGCCCCTTTCGCCCTACTCCTCCAAATTCAACCAACCAATTCTAGTATTATGATCTTTCTTGGCCTCTCATCTACCCTTGTGGGGGGGTGGGGCGGACTTAACCAAACCCAACTACGAAAAATCCTAGCCTACTCATCTATTGCCCACCTTGGTTGAATAATTCTGGTTATACAATTTACCCCCTCCCTCTCCCTCCTTGCCCTTATCACCTACTTCTTCATAACAGCCTCCCTATTCCTAACATTTAAACTAAACATAGCCTTAAACATTAATACCCTGTCCACCTCCTGGGCGAAAGCCCCGGCCCTAACAGCCCTAACCCCCCTAATCCTTCTCTCCCTGGGGGGCCTACCACCCCTCACCGGGTTCATGCCAAAATGACTAATTCTTCAGGAACTAACCAAACAAGACTTAATCCTAACCGCCACAATTGCTGCCTTAACAGCCCTTCTTAGCCTTTACTTCTACCTACGCCTGTCTTACGCAATAGCCCTGACCCTCTCCCCCAACAACTTCTCCAACACAACCGCTTGACGAATCCCCTCAACCCAACTCTCACTCCCCCTAGCCACAATAACCTCTACCACCATTTGTCTCCTACCCATAACCCCAACTATCTCAACACTCCTGACCCTCTAGCACCCCCTCCTAAAAATTGCAAACGACGCCCTAATTGACCTCCCCACGCCCTTAAATATCTCGGTATGATGAAACTTCGGCTCCCTCCTAGGTCTGTGCCTTATCGCACAAATCCTCACAGGCCTGTTTCTAGCAATACACTACACCTCTGATATCACCTTAGCCTTCTCATCCGTTGCCCACATTTGCCGAGACGTTAACTATGGGTGACTTATCCGAAACCTCCATGCTAATGGAGCATCCTTCTTTTTTATCTGTATTTACCTGCATATCGGTCGCGGACTCTATTACGGGTCCTATCTGTTTAAAGAGACATGAAACGTCGGAGTGATTCTTCTCTTATTAGTAATAATAACTGCATTCGTAGGCTATGTCCTGCCCTGAGGACAAATGTCCTTCTGAGGGGCYACAGTAATCACCAACCTCCTCTCCGCCATTCCCTACATCGGGACCTCTCTAGTACAATGAATTTGAGGGGGCTTCTCAGTAGATAACGCTACCCTGGCCCGTTTCTTTGCCTTCCACTTTCTATTCCCCTTCATCATCGCCGCCATAGCCCTTATCCACCTGATCTTCCTCCACGAAACTGGGTCATCCAACCCAACCGGCCTAAACTCAGACACAGATAAAATCCCGTTCCACCCCTATTTCTCCCTCAAAGACGTACTAGGCTTCGCAGTACTTCTAATTGCCCTAACCGCACTAGCACTTTTCTCCCCAAACCTTCTAGGAGACCCAGACAACTTCACCCCAGCCAACCCACTTGTCACTCCCCCCCACATTAAACCAGAATGGTACTTCCTATTTGCCTACGCCATCCTGCGATCAATCCCAAACAAGCTAGGAGGCGTCCTCGCCCTCCTGTTCTCAATCCTCATCCTAATACTAGCCCCCATCCTACACACATCAAAACAACGGGCTATCACCTTTCGACCACTAACCCAAATTATTCTCTGACTTCTAGTAGCAGATGTNNNNNNNNNNNNNNNNNNNNNNNNNNNNNNNNNNNNNNNNNNNNNNNNNNNNNNNNNNNNNNNNNNNNNNNNNNNNNNNNNNNNNNNNNNNNNNNNNNNNNNNNNNNNNNNNNNNNNNNNNNNNNNNNNNNNNNNNNNNNNN
      C41_Crenicichla_mandelburgeri_Paranay_Guazu                     ATGAATCCACACATCCTTCTCACCCTCCTATTTGGATTAGGCCTGGGAACAACAATCGCACTATCAAGCTCACACTGACTCCTCGCTTGAATAGGGCTGGAACTCAACACCCTAGCCATAATCCCCCTGATAGCTCAACATCACCACCCCCGAGCAGTAGAAGCCGCAACAAAATACTTCCTAACCCAAGCAGCAGCTGCCGCCACCCTCCTCTTTGCCAGCACCTATAACGCCTGACTAACAGGACAATGAGATATTTATCTCATATCAACCCCCCTCCCAACTACCCTAATCACCTTAGCCCTAGCATTTAAAATTGGACTAGCCCCACTTCATGCCTGACTACCCGAAGTCCTCCAAGGGCTTGACTATACTACAGGACTAATTCTCTCAACTTGACAAAAACTTGCCCCTTTCGCCCTACTCCTCCAAATTCAACCAACCAATTCTAGTATTATGATCTTTCTTGGCCTCTCATCTACCCTTGTGGGGGGGTGGGGCGGACTTAACCAAACCCAACTACGAAAAATCCTAGCCTACTCATCTATTGCCCACCTTGGTTGAATAATTCTGGTTATACAATTTACCCCCTCCCTCTCCCTCCTTGCCCTTATCACCTACTTCTTCATAACAGCCTCCCTATTCCTAACATTTAAACTAAACATAGCCTTAAACATTAATACCCTGTCCACCTCCTGGGCGAAAGCCCCGGCCCTAACAGCCCTAACCCCCCTAATCCTTCTCTCCCTGGGGGGCCTACCACCCCTCACCGGGTTCATGCCAAAATGACTAATTCTTCAGGAACTAACCAAACAAGACTTAATCCTAACCGCCACAATTGCTGCCTTAACAGCCCTTCTTAGCCTTTACTTCTACCTACGCCTGTCTTACGCAATAGCCCTGACCCTCTCCCCCAACAACTTCTCCAACACAACCGCTTGACGAATCCCCTCAACCCAACTCTCACTCCCCCTAGCCACAATAACCTCTACCACCATTTGTCTCCTACCCATAACCCCAACTATCTCAACACTCCTGACCCTCTAGCACCCCCTCCTAAAAATTGCAAACGACGCCCTAATTGACCTCCCCACGCCCTTAAATATCTCGGTATGATGAAACTTCGGCTCCCTCCTAGGTCTGTGCCTTATCGCACAAATCCTCACAGGCCTGTTCCTAGCAATACACTACACCTCTGATATCACCTTAGCCTTCTCATCCGTTGCCCACATTTGCCGAGACGTTAACTATGGGTGACTTATCCGAAACCTCCATGCTAATGGAGCATCCTTCTTTTTTATCTGTATTTACCTGCATATCGGTCGCGGACTCTATTACGGGTCCTATCTGTTTAAAGAGACATGAAACGTCGGAGTGATTCTTCTCTTATTAGTAATAATAACTGCATTCGTAGGCTATGTCCTGCCCTGAGGACAAATGTCCTTCTGAGGGGCTACAGTAATCACCAACCTCCTCTCCGCCATTCCCTACATCGGGACCTCTCTAGTACAATGAATTTGAGGGGGCTTCTCAGTAGATAACGCTACCCTGGCCCGTTTCTTTGCCTTCCACTTTCTATTCCCCTTCATCATCGCCGCCATAGCCCTTATCCACCTGATCTTCCTCCACGAAACTGGGTCATCCAACCCAACCGGCCTAAACTCAGACACAGATAAAATCCCGTTCCACCCCTATTTCTCCCTCAAAGACGTACTAGGCTTCGCAGTACTTTTAATTGCCCTAACCGCACTAGCACTTTTCTCCCCAAACCTTCTAGGAGACCCAGACAACTTCACCCCAGCCAACCCACTTGTCACTCCCCCCCACATTAAACCAGAATGGTACTTCCTATTTGCCTACGCCATCCTACGATCAATCCCAAACAAGCTGGGGGGCGTCCTCGCCCTCCTGTTCTCAATCCTCATCCTAATACTAGCCCCCATCCTACACACATCAAAACAACGGGCTATCACCTTTCGACCACTAACCCAAATTATTCTCTGACTTCTAGTAGCAGATGTAGCCATCCTTACTTGAATTGGGGGCTTGCCCGTCGAACACCCCTTCATCCTAATTGGCCAAATCGCATCAATCCNNNNNNNNNNNNNNNNNNNNNNNNNNNNNNNNNNNNNNNNNNNNNNNNNNNNNNNNNNNNNNNNNNNN
      C42_Crenicichla_lepidota_Paranay_Guazu                          ATGGGCCCACTCATCCTTCTAACCTTACTCCTCGGACTCGGCCTGGGGACCTCAATCACACTCTCAAGCTCTCACTGACTTCTCGCCTGAATAGGTCTAGAACTTAACACCTTAGCAATCATCCCCCTCATAGCACAACACCACCACCCCCGAGCAGTAGAAGCAGCAACAAAATACTTCCTAACCCAAGCAGCAGCCGCTGCTACCCTCCTATTTGCCAGCACCTATAACGCCTGACTTACAGGCCAATGAGATATTTACCACATATCCTCCCCCGTACCAACAACCCTAATTACCCTCGCCTTAGCATTCAAAATTGGCCTAGCCCCGCTTCACACCTGACTCCCCGAAGTTCTTCAAGGACTCGACTATACCACAGGACTAATCCTGTCAACATGACAAAAACTCGCCCCGTTCGCCCTACTCCTACAAATTCAACCCCCCGACTCCAACATCATGATCTTTCTTGGCCTTTCCTCAACACTTATCGGGGGTTGAGGGGGGCTTAACCAAACTCAACTACGAAAAATTCTTGCCTACTCATCCATCGCTCACCTAGGTTGAATAATCCTCGTCCTACAGTTCTCCCCACCCCTCTCCCTCCTTACTCTGCTCACTTACTTTCTCATAACAGCCTCCGTATTCTTAACCTTTAAGCTAAATAAAGCCCTTAATATCAACTCACTATCTACCTCCTGAGCAAAAGCCCCCATTCTAACCGCCCTCTCACCCCTTATCCTCCTCTCTCTAGGGGGCCTACCTCCTCTTACAGGGTTTATGCCAAAATGACTTATTCTTCAAGAACTAACAAAACAAGACCTAATCCTAACCGCCACTATCGCCGCTCTAACAGCCCTACTTAGCCTCTACTTTTACCTCCGCCTGTCGTACGCACTAGCTCTAACCCTTTCCCCCAATAACTTTTCTAACACAACAACCTGACGACTTCCATCGACCCAATTTTCACTTCTCCTGGCCACAACATCATCCCTCACCATTTGCCTTCTCCCCCTTACCCCAACTATTATAACACTCCTAACCATCTAGNNNNNNNNNNNNNNNNNNNNNNNNNNNNNNNNNNNNNNNNNNNNNNNNNNNNNNNNNNNNNNNNNNNNNNNNNNNNNNNNNNNNNNNNNNNNNNNNNNNNNNNNNNNNNNNNNNNNNNNNNNNNNNNNNNNNNNNNNNNNNNNNNNNNNNNNNNNNNNNNNNNNNNNNNNNNNNNNNNNNNNNNNNNNNNNNNNNNNNNNNNNNNNNNNNNNNNNNNNNNNNNNNNNNNNNNNNNNNNNNNNNNNNNNNNNNNNNNNNNNNNNNNNNNNNNNNNNNNNNNNNNNNNNNNNNNNNNNNNNNNNNNNNNNNNNNNNNNNNNNNNNNNNNNNNNNNNNNNNNNNNNNNNNNNNNNNNNNNNNNNNNNNNNNNNNNNNNNNNNNNNNNNNNNNNNNNNNNNNNNNNNNNNNNNNNNNNNNNNNNNNNNNNNNNNNNNNNNNNNNNNNNNNNNNNNNNNNNNNNNNNNNNNNNNNNNNNNNNNNNNNNNNNNNNNNNNNNNNNNNNNNNNNNNNNNNNNNNNNNNNNNNNNNNNNNNNNNNNNNNNNNNNNNNNNNNNNNNNNNNNNNNNNNNNNNNNNNNNNNNNNNNNNNNNNNNNNNNNNNNNNNNNNNNNNNNNNNNNNNNNNNNNNNNNNNNNNNNNNNNNNNNNNNNNNNNNNNNNNNNNNNNNNNNNNNNNNNNNNNNNNNNNNNNNNNNNNNNNNNNNNNNNNNNNNNNNNNNNNNNNNNNNNNNNNNNNNNNNNNNNNNNNNNNNNNNNNNNNNNNNNNNNNNNNNNNNNNNNNNNNNNNNNNNNNNNNNNNNNNNNNNNNNNNNNNNNNNNNNNNNNNNNNNNNNNNNNNNNNNNNNNNNNNNNNNNNNNNNNNNNNNNNNNNNNNNNNNNNNNNNNNNNNNNNNNNNNNNNNNNNNNNNNNNNNNNNNNNNNNNNNNNNNNNNNNNNNNNNNNNNNNNNNNNNNNNNNNNNNNNNNNNNNNNNNNNNNNNNNNNNNNNNNNNNNNNNNNNNNNNNNNNNNNNNNNNNNNNNNNNNNNNNNNNNNNNNNNNNNNNNNNNNNNNNNNNNNNNNNNNNNNNNNNNNNNNNNNNNNNNNNNNNNNNNNNNNNNNNNNNNNNNNNNNNNNNNNNN
      C43_Crenicichla_lepidota_Paranay_Guazu                          ATGGGCCCACTCATCCTTCTAACCTTACTCCTCGGACTCGGCCTGGGGACCTCAATCACACTCTCAAGCTCTCACTGACTTCTCGCCTGAATAGGTCTAGAACTTAACACCTTAGCAATCATCCCCCTCATAGCACAACACCACCACCCCCGAGCAGTAGAAGCAGCAACAAAATACTTCCTAACCCAAGCAGCAGCCGCTGCTACCCTCCTATTTGCCAGCACCTATAACGCCTGACTTACAGGCCAATGAGATATTTACCACATATCCTCCCCCGTACCAACAACCCTAATTACCCTCGCCTTAGCATTCAAAATTGGCCTAGCCCCGCTTCACACCTGACTCCCCGAAGTTCTTCAAGGACTCGACTATACCACAGGACTAATCCTGTCAACATGACAAAAACTCGCCCCGTTCGCCCTACTCCTACAAATTCAACCCCCCGACTCCAACATCATGATCTTTCTTGGCCTTTCCTCAACACTTATCGGGGGTTGAGGGGGGCTTAACCAAACTCAACTACGAAAAATTCTTGCCTACTCATCCATCGCTCACCTAGGTTGAATAATCCTCGTCCTACAGTTCTCCCCACCCCTCTCCCTCCTTACTCTGCTCACTTACTTTCTCATAACAGCCTCCGTATTCTTAACCTTTAAGCTAAATAAAGCCCTTAATATCAACTCACTATCTACCTCCTGAGCAAAAGCCCCCATTCTAACCGCCCTCTCACCCCTTATCCTCCTCTCTCTAGGGGGCCTACCTCCTCTTACAGGGTTTATGCCAAAATGACTTATTCTTCAAGAACTAACAAAACAAGACCTAATCCTAACCGCCACTATCGCCGCTCTAACAGCCCTACTTAGCCTCTACTTTTACCTCCGCCTGTCGTACGCACTAGCTCTAACCCTTTCCCCCAATAACTTTTCTAACACAACAACCTGACGACTTCCATCGACCCAATTTTCACTTCTCCTGGCCACAACATCATCCCTCACCATTTGCCTTCTCCCCCTTACCCCAACTATTATAACACTCCTAACCATCTAGCATCCTCTCCTAAAAATTGCAAATGACGCCCTAGTTGACCTACCTGCACCAATCAACATTTCTGCTTGATGAAACTTCGGCTCTCTGCTAGGGCTATGTCTAATTACTCAAATCTTAACAGGCCTCTTTCTAGCAATACACTACACCTCCGATATTACCTTAGCCTTCTCATCTGTAGCCCATATTTGCCGAGACGTTAACTATGGCTGACTTATCCGAAGCTTTCATGCCAACGGAGCATCATTCTTCTTTATTTGTATTTACCTTCACATCGGACGAGGACTCTACTACGGTTCCTACCTCTATAAAGAAACATGAAACATCGGAGTTGTCCTCCTCCTCCTGGTAATAATAACCGCATTCGTAGGATATGTCCTCCCTTGAGGACAAATATCCTTCTGAGGAGCTACAGTTATCACCAACCTCCTCTCCGCCATCCCATATATAGGAACTTCTCTAGTCCAATGAATTTGAGGGGGCTTTTCAGTAGATAATGCCACCCTAACTCGCTTCTTTGCCTTCCACTTCCTCTTCCCCTTTGTCATCGCCGCCATGACACTCATTCACCTCATTTTCCTCCATGAAACTGGATCCTCTAATCCCACGGGCCTTAACTCAGATGCAGAAAAAATTCCATTCCACCCCTATTTTTCCTTCAAAGATATCCTAGGGTTCATAATCCTTCTAACAGCCCTCACAACACTAGCACTCTTTTACCCCAATCTCCTTGGAGACCCAGACAACTTCACCCCGGCTAATCCTCTTGWTACCCCACCACATATTAAGCCAGAATGNNNNNNNNNNNNNNNNNNNNNNNNNNNNNNNNNNNNNNNNNNNNNNNNNNNNNNNNNNNNNNNNNNNNNNNNNNNNNNNNNNNNNNNNNNNNNNNNNNNNNNNNNNNNNNNNNNNNNNNNNNNNNNNNNNNNNNNNNNNNNNNNNNNNNNNNNNNNNNNNNNNNNNNNNNNNNNNNNNNNNNNNNNNNNNNNNNNNNNNNNNNNNNNNNNNNNNNNNNNNNNNNNNNNNNNNNNNNNNNNNNNNNNNNNNNNNNNNNNNNNNNNNNNNNNNNNNNNNNNNNNNNNNNNNNNNNNNNNNNNNNNNNNNNNNNNNNNNNNNNNN
      C44_Crenicichla_aff_mandelburgeri_Cunapiru                      ATGAATCCACACATCCTTCTCACCCTCCTATTTGGATTAGGCCTGGGAACAACAATCGCACTATCAAGCTCACACTGACTCCTCGCTTGAATAGGGCTGGAACTCAACACCCTGGCCATAATCCCCCTGATAGCTCAACATCATCACCCCCGAGCAGTAGAAGCCGCAACAAAATACTTCCTAACCCAAGCAGCAGCTGCCGCCACCCTCCTCTTTGCCAGCACCTATAACGCCTGACTAACAGGACAATGAGATATTTATCTCATATCAACCCCCCTCCCAACTACCCTAATCACCTTAGCCCTAGCATTTAAAATTGGACTAGCCCCACTTCATGCCTGACTACCCGAAGTCCTCCAAGGGCTTGACTATACTACAGGACTAATTCTCTCAACTTGACAAAAACTTGCCCCTTTCGCCCTACTCCTCCAAATTCAACCAACCAATTCTAGTATTATGATTTTTCTTGGCCTCTCATCTACCCTTGTGGGGGGATGGGGCGGACTTAACCAAACCCAACTACGAAAAATCCTAGCCTACTCATCTATTGCCCACCTTGGTTGAATAATTCTGGTTATACAATTTACCCCCTCCCTCTCCCTCCTTGCCCTTATCACCTACTTCTTCATAACAGCCTCCCTATTCCTAACATTTAAACTAAACATAGCCTTAAACATTAATACCCTGTCCACCTCCTGGGCGAAAGCCCCGGCCCTAACAGCCCTAACCCCCCTAATCCTTCTCTCCCTAGGGGGCCTACCACCCCTCACCGGGTTCATGCCAAAATGACTAATTCTTCAGGAACTAACCAAACAAGACTTAATCCTAACCGCCACAATTGCTGCCTTAACAGCCCTTCTTAGCCTTTACTTCTACCTACGCCTGTCTTACGCAATAACCCTGACCCTCTCCCCCAACAACTTCTCCAACACAACCGCTTGACGAATCCCCTCAACCCAACTCTCACTCCCCCTAGCCACAATAACCTCTACCACCATTTGTCTCCTACCCATAACCCCAACTATCTCAACACTCCTGACCCTCTAGCACCCCCTCCTAAAAATTGCAAACGACGCCCTAATTGACCTCCCCACGCCCTTAAATATCTCAGTATGATGAAACTTCGGCTCCCTCCTAGGTCTGTGCCTTATCGCACAAATCCTCACAGGCCTGTTCCTAGCAATACACTACACCTCTGATATCACCTTAGCCTTCTCATCCGTTGCCCACATTTGCCGAGACGTTAACTATGGGTGACTTATCCGAAACCTCCATGCTAACGGGGCATCCTTCTTTTTTATCTGTATTTACCTGCATATCGGTCGCGGACTCTATTACGGGTCCTATCTGTTTAAAGAGACATGAAACGTCGGAGTGATTCTTCTCTTATTAGTAATAATAACTGCGTTCGTAGGCTATGTCCTGCCCTGAGGACAAATGTCCTTCTGAGGGGCTACAGTAATCACCAACCTCCTCTCCGCCATTCCCTACATCGGGACCTCTCTAGTACAATGAATTTGAGGGGGCTTCTCAGTAGACAACGCTACCCTAGCCCGTTTCTTTGCCTTCCACTTTCTATTCCCCTTCATCATCGCCGCCATAGCCCTTATCCACCTGATCTTCCTCCACGAAACTGGGTCATCCAACCCAACCGGCCTAAACTCAGACACAGATAAAATCCCGTTCCACCCCTATTTCTCCCTCAAAGACGTACTAGGCTTCGCAGTACTTTTAATTGCCCTAACTGCACTAGCACTTTTCTCCCCAAACCTTCTAGGAGACCCAGACAACTTCACCCCAGCCAACCCACTTGTCACTCCCCCCCACATTAAGCCAGAATGATACTTCCTATTTGCCTACGCCATCCTACGATCAATCCCAAACAAGCTAGGAGGCGTCCTCGCCCTCCTGTTCTCAATCCTCATCCTAATACTAGCCCCCATCCTACACACATCAAAACAACGGGCTATCACCTTTCGACCACTAACCCAAATTATTCTCTGACTTCTAGTAGCAGATGTAGCCATCCTTACTTGAATTGGGGGCTTGCCCGTCGAACACCCCTTCATCCTAATTGGCCAAATCGCATCAATCCNNNNNNNNNNNNNNNNNNNNNNNNNNNNNNNNNNNNNNNNNNNNNNNNNNNNNNNNNNNNNNNNNNNN
      C45_Crenicichla_aff_mandelburgeri_Cunapiru                      ATGAATCCACACATCCTTCTCACCCTCCTATTTGGATTAGGCCTGGGAACAACAATCGCACTATCAAGCTCACACTGACTCCTCGCTTGAATAGGGCTGGAACTCAACACCCTGGCCATAATCCCCCTGATAGCTCAACATCATCACCCCCGAGCAGTAGAAGCCGCAACAAAATACTTCCTAACCCAAGCAGCAGCTGCCGCCACCCTCCTCTTTGCCAGCACCTATAACGCCTGACTAACAGGACAATGAGATATTTATCTCATATCAACCCCCCTCCCAACTACCCTAATCACCTTAGCCCTAGCATTTAAAATTGGACTAGCCCCACTTCATGCCTGACTACCCGAAGTCCTCCAAGGGCTTGACTATACTACAGGACTAATTCTCTCAACTTGACAAAAACTTGCCCCTTTCGCCCTACTCCTCCAAATTCAACCAACCAATTCTAGTATTATGATTTTTCTTGGCCTCTCATCTACCCTTGTGGGGGGATGGGGCGGACTTAACCAAACCCAACTACGAAAAATCCTAGCCTACTCATCTATTGCCCACCTTGGTTGAATAATTCTGGTTATACAATTTACCCCCTCCCTCTCCCTCCTTGCCCTTATCACCTACTTCTTCATAACAGCCTCCCTATTCCTAACATTTAAACTAAACATAGCCTTAAACATTAATACCCTGTCCACCTCCTGGGCGAAAGCCCCGGCCCTAACAGCCCTAACCCCCCTAATCCTTCTCTCCCTAGGGGGCCTACCACCCCTCACCGGGTTCATGCCAAAATGACTAATTCTTCAGGAACTAACCAAACAAGACTTAATCCTAACCGCCACAATTGCTGCCTTAACAGCCCTTCTTAGCCTTTACTTCTACCTACGCCTGTCTTACGCAATAACCCTGACCCTCTCCCCCAACAACTTCTCCAACACAACCGCTTGACGAATCCCCTCAACCCAACTCTCACTCCCCCTAGCCACAATAACCTCTACCACCATTTGTCTCCTACCCATAACCCCAACTATCTCAACACTCCTGACCCTCTAGCACCCCCTCCTAAAAATTGCAAACGACGCCCTAATTGACCTCCCCACGCCCTTAAATATCTCAGTATGATGAAACTTCGGCTCCCTCCTAGGTCTGTGCCTTATCGCACAAATCCTCACAGGCCTGTTCCTAGCAATACACTACACCTCTGATATCACCTTAGCCTTCTCATCCGTTGCCCACATTTGCCGAGACGTTAACTATGGGTGACTTATCCGAAACCTCCATGCTAACGGGGCATCCTTCTTTTTTATCTGTATTTACCTGCATATCGGTCGCGGACTCTATTACGGGTCCTATCTGTTTAAAGAGACATGAAACGTCGGAGTGATTCTTCTCTTATTAGTAATAATAACTGCGTTCGTAGGCTATGTCCTGCCCTGAGGACAAATGTCCTTCTGAGGGGCTACAGTAATCACCAACCTCCTCTCCGCCATTCCCTACATCGGGACCTCTCTAGTACAATGAATTTGAGGGGGCTTCTCAGTAGACAACGCTACCCTAGCCCGTTTCTTTGCCTTCCACTTTCTATTCCCCTTCATCATCGCCGCCATAGCCCTTATCCACCTGATCTTCCTCCACGAAACTGGGTCATCCAACCCAACCGGCCTAAACTCAGACACAGATAAAATCCCGTTCCACCCCTATTTCTCCCTCAAAGACGTACTAGGCTTCGCAGTACTTTTAATTGCCCTAACTGCACTAGCACTTTTCTCCCCAAACCTTCTAGGAGACCCAGACAACTTCACCCCAGCCAACCCACTTGTCACTCCCCCCCACATTAAGCCAGAATGATACTTCCTATTTGCCTACGCCATCCTACGATCAATCCCAAACAAGCTAGGAGGCGTCCTCGCCCTCCTGTTCTCAATCCTCATCCTAATACTAGCCCCCATCCTACACACATCAAAACAACGGGCTATCACCTTTCGACCACTAACCCAAATTATTCTCTGACTTCTAGTAGCAGATGTAGCCATCCTTACTTGAATTGGGGGCTTGCCCGTCGAACACCCCTTCATCCTAATTGGCCAAATCGCATCAATCCTGTACTTCTCCATCTTCCTCATTTTTATACCCGCCGCCGGATGACTAGAAAATAAACTACTCAAATAA
      C46_Crenicichla_lepidota_Cunapiru                               ATGGGCCCACTCATCCTTCTAACCTTACTCCTCGGACTCGGCCTGGGGACCTCAATCACACTCTCAAGCTCTCACTGACTTCTCGCCTGAATAGGTCTAGAACTTAACACCTTAGCAATCATCCCCCTCATAGCACAACACCACCACCCCCGAGCAGTAGAAGCAGCAACAAAATACTTCCTAACCCAAGCAGCAGCCGCTGCTACCCTCCTATTTGCCAGCACCTATAACGCCTGACTTACAGGCCAATGAGATATTTACCACATATCCTCCCCCGTACCAACAACCCTAATTACCCTCGCCTTAGCATTCAAAATTGGCCTAGCCCCGCTTCACACCTGACTCCCCGAAGTTCTTCAAGGACTCGACTATACCACAGGACTAATCCTGTCAACATGACAAAAACTCGCCCCGTTCGCCCTACTCCTACAAATTCAACCCCCCGACTCCAACATCATGATCTTTCTTGGCCTTTCCTCAACACTTATCGGGGGTTGAGGGGGGCTTAACCAAACTCAACTACGAAAAATTCTTGCCTACTCATCCATCGCTCACCTAGGTTGAATAATCCTCGTCCTACAGTTCTCCCCACCCCTCTCCCTCCTTACTCTGCTCACTTACTTTCTCATAACAGCCTCCGTATTCTTAACCTTTAAGCTAAATAAAGCCCTTAATATCAACTCACTATCTACCTCCTGAGCAAAAGCCCCCATTCTAACCGCCCTCTCACCCCTTATTCTCCTCTCTCTAGGGGGCCTACCTCCTCTTACAGGGTTTATGCCAAAATGACTTATTCTTCAAGAACTAACAAAACAAGACCTAATCCTAACCGCCACTATCGCCGCTCTAACAGCCCTACTTAGCCTCTACTTTTACCTCCGCCTGTCGTACGCACTAGCTCTAACCCTTTCCCCCAATAACTTTTCTAACACAACAACCTGACGACTTCCATCGACCCAGTTTTCACTTCTCCTGGCCACAACATCATCCCTCACCATTTGCCTTCTCCCCCTTACCCCAACTATTATAACACTCCTAACCATCTAGCATCCTCTCCTAAAAATTGCAAATGACGCCCTAGTTGACCTACCTGCACCAATCAACATTTCTGCTTGATGAAACTTCGGCTCTCTGCTAGGGCTATGTCTAATTACTCAAATCTTAACAGGCCTCTTTCTAGCAATACACTACACCTCCGATATTACCTTAGCCTTCTCATCTGTAGCCCATATTTGCCGAGACGTTAACTATGGCTGACTTATCCGAAGCTTTCATGCCAACGGAGCATCATTCTTCTTTATTTGTATTTACCTTCACATCGGACGAGGACTCTACTACGGTTCCTACCTCTATAAAGAAACATGAAACATCGGAGTTGTCCTCCTCCTCCTGGTAATAATAACCGCATTCGTAGGATATGTCCTCCCTTGAGGACAAATATCCTTCTGAGGAGCTACAGTTATCACCAACCTCCTCTCCGCCATCCCATATATAGGAACTTCTCTAGTCCAATGAATTTGAGGGGGCTTTTCAGTAGATAATGCCACCCTAACTCGCTTCTTTGCCTTCCACTTCCTCTTCCCCTTTGTCATCGCCGCCATGACACTCATTCACCTCATTTTCCTCCATGAAACTGGATCCTCTAATCCCACGGGCCTTAACTCAGATGCAGAAAAAATTCCATTCCACCCCTATTTTTCCTTCAAAGATATCCTAGGGTTCATAATCCTTCTAACAGCCCTCACAACACTAGCACTCTTTTACCCCAATCTCCTTGGAGACCCAGACAACTTCACCCCGGCTAATCCTCTTGTTACCCCACCACATATTAAGCCAGAATGATACTTTCTATTTGCCTATGCTATTTTACGCTCAATCCCCAACAAATTAGGAGGAGTGTTAGCCCTCCTATTCTCTATTCTTATCCTTATATTAGTCCCAATTCTCCACACATCAAAACAACGAGCCCTTACCTTCCGACCATTAACCCAACTCATCCTCTGACTTCTAGTAGCAGATGTAATTATTCTCACTTGAATTGGAGGCCTCCCTGTCGAACACCCATTCACCCTTATTGGCCAAATCGCATCACTGANNNNNNNNNNNNNNNNNNNNNNNNNNNNNNNNNNNNNNNNNNNNNNNNNNNNNNNNNNNNNNNNNNNN
      C47_Crenicichla_lepidota_Cunapiru                               ATGGGCCCACTCATCCTTCTAACCTTACTCCTCGGACTCGGCCTGGGGACCTCAATCACACTCTCAAGCTCTCACTGACTTCTCGCCTGAATAGGTCTAGAACTTAACACCTTAGCAATCATCCCCCTCATAGCACAACACCACCACCCCCGAGCAGTAGAAGCAGCAACAAAATACTTCCTAACCCAAGCAGCAGCCGCTGCTACCCTCCTATTTGCCAGCACCTATAACGCCTGACTTACAGGCCAATGAGATATTTACCACATATCCTCCCCCGTACCAACAACCCTAATTACCCTCGCCTTAGCATTCAAAATTGGCCTAGCCCCGCTTCACACCTGACTCCCCGAAGTTCTTCAAGGACTCGACTATACCACAGGACTAATCCTGTCAACATGACAAAAACTCGCCCCGTTCGCCCTACTCCTACAAATTCAACCCCCCGACTCCAACATCATGATCTTTCTTGGCCTTTCCTCAACACTTATCGGGGGTTGAGGGGGGCTTAACCAAACTCAACTACGAAAAATTCTTGCCTACTCATCCATCGCTCACCTAGGTTGAATAATCCTCGTCCTACAGTTCTCCCCACCCCTCTCCCTCCTTACTCTGCTCACTTACTTTCTCATAACAGCCTCCGTATTCTTAACCTTTAAGCTAAATAAAGCCCTTAATATCAACTCACTATCTACCTCCTGAGCAAAAGCCCCCATTCTAACCGCCCTCTCACCCCTTATTCTCCTCTCTCTAGGGGGCCTACCTCCTCTTACAGGGTTTATGCCAAAATGACTTATTCTTCAAGAACTAACAAAACAAGACCTAATCCTAACCGCCACTATCGCCGCTCTAACAGCCCTACTTAGCCTCTACTTTTACCTCCGCCTGTCGTACGCACTAGCTCTAACCCTTTCCCCCAATAACTTTTCTAACACAACAACCTGACGACTTCCATCGACCCAGTTTTCACTTCTCCTGGCCACAACATCATCCCTCACCATTTGCCTTCTCCCCCTTACCCCAACTATTATAACACTCCTAACCATCTAGCATCCTCTCCTAAAAATTGCAAATGACGCCCTAGTTGACCTACCTGCACCAATCAACATTTCTGCTTGATGAAACTTCGGCTCTCTGCTAGGGCTATGTCTAATTACTCAAATCTTAACAGGCCTCTTTCTAGCAATACACTACACCTCCGATATTACCTTAGCCTTCTCATCTGTAGCCCATATTTGCCGAGACGTTAACTATGGCTGACTTATCCGAAGCTTTCATGCCAACGGAGCATCATTCTTCTTTATTTGTATTTACCTTCACATCGGACGAGGACTCTACTACGGTTCCTACCTCTATAAAGAAACATGAAACATCGGAGTTGTCCTCCTCCTCCTGGTAATAATAACCGCATTCGTAGGATATGTCCTCCCTTGAGGACAAATATCCTTCTGAGGAGCTACAGTTATCACCAACCTCCTCTCCGCCATCCCATATATAGGAACTTCTCTAGTCCAATGAATTTGAGGGGGCTTTTCAGTAGATAATGCCACCCTAACTCGCTTCTTTGCCTTCCACTTCCTCTTCCCCTTTGTCATCGCCGCCATGACACTCATTCACCTCATTTTCCTCCATGAAACTGGATCCTCTAATCCCACGGGCCTTAACTCAGATGCAGAAAAAATTCCATTCCACCCCTATTTTTCCTTCAAAGATATCCTAGGGTTCATAATCCTTCTAACAGCCCTCACAACACTAGCACTCTTTTACCCCAATCTCCTTGGAGACCCAGACAACTTCACCCCGGCTAATCCTCTTGTTACCCCACCACATATTAAGCCAGAATGNNNNNNNNNNNNNNNNNNNNNNNNNNNNNNNNNNNNNNNNNNNNNNNNNNNNNNNNNNNNNNNNNNNNNNNNNNNNNNNNNNNNNNNNNNNNNNNNNNNNNNNNNNNNNNNNNNNNNNNNNNNNNNNNNNNNNNNNNNNNNNNNNNNNNNNNNNNNNNNNNNNNNNNNNNNNNNNNNNNNNNNNNNNNNNNNNNNNNNNNNNNNNNNNNNNNNNNNNNNNNNNNNNNNNNNNNNNNNNNNNNNNNNNNNNNNNNNNNNNNNNNNNNNNNNNNNNNNNNNNNNNNNNNNNNNNNNNNNNNNNNNNNNNNNNNNNNNNNNNNNN
      C48_Crenicichla_aff_mandelburgeri_Tucangua                      ATGAATCCACACATCCTTCTCACCCTCCTATTTGGATTAGGCCTGGGAACAACAATCGCACTATCAAGCTCACACTGACTCCTCGCTTGAATAGGGCTGGAACTCAACACCCTGGCCATAATCCCCCTGATAGCTCAACATCATCACCCCCGAGCAGTAGAAGCCGCAACAAAATACTTCCTAACCCAAGCAGCAGCTGCCGCCACCCTCCTCTTTGCCAGCACCTATAACGCCTGACTAACAGGACAATGAGATATTTATCTCATATCAACCCCCCTCCCAACTACCCTAATCACCTTAGCCCTAGCATTTAAAATTGGACTAGCCCCACTTCATGCCTGACTACCCGAAGTCCTCCAAGGGCTTGACTATACTACAGGACTAATTCTCTCAACTTGACAAAAACTTGCCCCTTTCGCCCTACTCCTCCAAATTCAACCAACCAATTCTAGTATTATGATTTTTCTTGGCCTCTCATCTACCCTTGTGGGGGGATGGGGCGGACTTAACCAAACCCAACTACGAAAAATCCTAGCCTACTCATCTATTGCCCACCTTGGTTGAATAATTCTGGTTATACAATTTACCCCCTCCCTCTCCCTCCTTGCCCTTATCACCTACTTCTTCATAACAGCCTCCCTATTCCTAACATTTAAACTAAACATAGCCTTAAACATTAATACCCTATCCACCTCCTGGGCAAAAGCCCCGGCCCTAACAGCCCTAACCCCCCTAATCCTTCTCTCCCTAGGGGGCCTACCACCCCTCACCGGGTTCATGCCAAAATGACTAATTCTTCAGGAACTAACCAAACAAGACTTAATCCTAACCGCCACAATTGCTGCCTTAACAGCCCTTCTTAGCCTTTACTTCTACCTACGCCTGTCTTACGCAATAGCCCTGACCCTCTCCCCCAACAACTTCTCCAACACAACCGCTTGACGAATCCCCTCAACCCAACTCTCACTCCCCCTAGCCACAATAACCTCTACCACCATTTGTCTCCTACCCATAACCCCAACTATCTCAACACTCCTGACCCTCTAGCACCCCCTCCTAAAAATTGCAAACGACGCCCTAATTGACCTCCCCACGCCCTTAAATATCTCAGTATGATGAAACTTCGGCTCCCTCCTAGGTCTGTGCCTTATCGCACAAATCCTCACAGGCCTGTTCCTAGCAATACACTACACCTCTGATATCACCTTAGCCTTCTCATCCGTTGCCCACATTTGCCGAGACGTTAACTATGGGTGACTTATCCGAAACCTCCATGCTAACGGGGCATCCTTCTTTTTTATCTGTATTTACCTGCATATCGGTCGCGGACTCTATTACGGGTCCTATCTGTTTAAAGAGACATGAAACGTCGGAGTGATTCTTCTCTTATTAGTAATAATAACTGCGTTCGTAGGCTATGTCCTGCCCTGAGGACAAATGTCCTTCTGAGGGGCTACAGTAATCACCAACCTCCTCTCCGCCATTCCCTACATCGGGACCTCTCTAGTACAATGAATTTGAGGGGGCTTCTCAGTAGACAACGCTACCCTAGCCCGTTTCTTTGCCTTCCACTTTCTATTCCCCTTCATCATCGCCGCCATAGCCCTTATCCACCTGATCTTCCTCCACGAAACTGGGTCATCCAACCCAACCGGCCTAAACTCAGACACAGATAAAATCCCGTTCCACCCCTATTTCTCCCTCAAAGACGTACTAGGCTTCGCAGTACTTTTAATTGCCCTAACTGCACTAGCACTTTTCTCCCCAAACCTTCTAGGAGACCCAGACAACTTCACCCCAGCCAACCCACTTGTCACTCCCCCCCACATTAAGCCAGAATGATACTTCCTATTTGCCTACGCCATCCTACGATCAATCCCAAACAAGCTAGGAGGCGTCCTCGCCCTCCTGTTCTCAATCCTCATCCTAATACTAGCCCCCATCCTACACACATCAAAACAACGGGCTATCACCTTTCGACCACTAACCCAAATTATTCTCTGACTTCTAGTAGCAGATGTAGCCATCCTTACTTGAATTGGGGGCTTGCCCGTCGAACACCCCTTCATCCTAATTGGCCAAATCGCATCAATCCNNNNNNNNNNNNNNNNNNNNNNNNNNNNNNNNNNNNNNNNNNNNNNNNNNNNNNNNNNNNNNNNNNNN
      C49_Crenicichla_aff_mandelburgeri_Tucangua                      ATGAATCCACACATCCTTCTCACCCTCCTATTTGGATTAGGCCTGGGAACAACAATCGCACTATCAAGCTCACACTGACTCCTCGCTTGAATAGGGCTGGAACTCAACACCCTGGCCATAATCCCCCTGATAGCTCAACATCATCACCCCCGAGCAGTAGAAGCCGCAACAAAATACTTCCTAACCCAAGCAGCAGCTGCCGCCACCCTCCTCTTTGCCAGCACCTATAACGCCTGACTAACAGGACAATGAGATATTTATCTCATATCAACCCCCCTCCCAACTACCCTAATCACCTTAGCCCTAGCATTTAAAATTGGACTAGCCCCACTTCATGCCTGACTACCCGAAGTCCTCCAAGGGCTTGACTATACTACAGGACTAATTCTCTCAACTTGACAAAAACTTGCCCCTTTCGCCCTACTCCTCCAAATTCAACCAACCAATTCTAGTATTATGATTTTTCTTGGCCTCTCATCTACCCTTGTGGGGGGATGGGGCGGACTTAACCAAACCCAACTACGAAAAATCCTAGCCTACTCATCTATTGCCCACCTTGGTTGAATAATTCTGGTTATACAATTTACCCCCTCCCTCTCCCTCCTTGCCCTTATCACCTACTTCTTCATAACAGCCTCCCTATTCCTAACATTTAAACTAAACATAGCCTTAAACATTAATACCCTATCCACCTCCTGGGCAAAAGCCCCGGCCCTAACAGCCCTAACCCCCCTAATCCTTCTCTCCCTAGGGGGCCTACCACCCCTCACCGGGTTCATGCCAAAATGACTAATTCTTCAGGAACTAACCAAACAAGACTTAATCCTAACCGCCACAATTGCTGCCTTAACAGCCCTTCTTAGCCTTTACTTCTACCTACGCCTGTCTTACGCAATAGCCCTGACCCTCTCCCCCAACAACTTCTCCAACACAACCGCTTGACGAATCCCCTCAACCCAACTCTCACTCCCCCTAGCCACAATAACCTCTACCACCATTTGTCTCCTACCCATAACCCCAACTATCTCAACACTCCTGACCCTCTAGCACCCCCTCCTAAAAATTGCAAACGACGCCCTAATTGACCTCCCCACGCCCTTAAATATCTCAGTATGATGAAACTTCGGCTCCCTCCTAGGTCTGTGCCTTATCGCACAAATCCTCACAGGCCTGTTCCTAGCAATACACTACACCTCTGATATCACCTTAGCCTTCTCATCCGTTGCCCACATTTGCCGAGACGTTAACTATGGGTGACTTATCCGAAACCTCCATGCTAACGGGGCATCCTTCTTTTTTATCTGTATTTACCTGCATATCGGTCGCGGACTCTATTACGGGTCCTATCTGTTTAAAGAGACATGAAACGTCGGAGTGATTCTTCTCTTATTAGTAATAATAACTGCGTTCGTAGGCTATGTCCTGCCCTGAGGACAAATGTCCTTCTGAGGGGCTACAGTAATCACCAACCTCCTCTCCGCCATTCCCTACATCGGGACCTCTCTAGTACAATGAATTTGAGGGGGCTTCTCAGTAGACAACGCTACCCTAGCCCGTTTCTTTGCCTTCCACTTTCTATTCCCCTTCATCATCGCCGCCATAGCCCTTATCCACCTGATCTTCCTCCACGAAACTGGGTCATCCAACCCAACCGGCCTAAACTCAGACACAGATAAAATCCCGTTCCACCCCTATTTCTCCCTCAAAGACGTACTAGGCTTCGCAGTACTTTTAATTGCCCTAACTGCACTAGCACTTTTCTCCCCAAACCTTCTAGGAGACCCAGACAACTTCACCCCAGCCAACCCACTTGTCACTCCCCCCCACATTAAGCCAGAATGATACTTCCTATTTGCCTACGCCATCCTACGATCAATCCCAAACAAGCTAGGAGGCGTCCTCGCCCTCCTGTTCTCAATCCTCATCCTAATACTAGCCCCCATCCTACACACATCAAAACAACGGGCTATCACCTTTCGACCACTAACCCAAATTATTCTCTGACTTCTAGTAGCAGATGTAGCCATCCTTACTTGAATTGGGGGCTTGCCCGTCGAACACCCCTTCATCCTAATTGGCCAAATCGCATCAATCCTGTACTTCTCCATCTTCCTCATTTTTATACCCGCCGCCGGATGACTAGAAAATAAACTACTCAAATAA
      C50_Crenicichla_lepidota_Tucangua                               ATGGGCCCACTCATCCTTCTAACCTTACTCCTCGGACTCGGCCTGGGGACCTCAATCACACTCTCAAGCTCTCACTGACTTCTCGCCTGAATAGGTCTAGAACTTAACACCTTAGCAATCATCCCCCTCATAGCACAACACCACCACCCCCGAGCAGTAGAAGCAGCAACAAAATACTTCCTAACCCAAGCAGCAGCCGCTGCTACCCTCCTATTTGCCAGCACCTATAACGCCTGACTTACAGGCCAATGAGATATTTACCACATATCCTCCCCCGTACCAACAACCCTAATTACCCTCGCCTTAGCATTCAAAATTGGCCTAGCCCCGCTTCACACCTGACTCCCCGAAGTTCTTCAAGGACTCGACTATACCACAGGACTAATCCTGTCAACATGACAAAAACTCGCCCCGTTCGCCCTACTCCTACAAATTCAACCCCCCGACTCCAACATCATGATCTTTCTTGGCCTTTCCTCAACACTTATCGGGGGTTGAGGGGGGCTTAACCAAACTCAACTACGAAAAATTCTTGCCTACTCATCCATCGCTCACCTAGGTTGAATAATCCTCGTCCTACAGTTCTCCCCACCCCTCTCCCTCCTTACTCTGCTCACTTACTTTCTCATAACAGCCTCCGTATTCTTAACCTTTAAGCTAAATAAAGCCCTTAATATCAACTCACTATCTACCTCCTGAGCAAAAGCCCCCATTCTAACCGCCCTCTCACCCCTTATTCTCCTCTCTCTAGGGGGCCTACCTCCTCTTACAGGGTTTATGCCAAAATGACTTATTCTTCAAGAACTAACAAAACAAGACCTAATCCTAACCGCCACTATCGCCGCTCTAACAGCCCTACTTAGCCTCTACTTTTACCTCCGCCTGTCGTACGCACTAGCTCTAACCCTTTCCCCCAATAACTTTTCTAACACAACAACCTGACGACTTCCATCGACCCAGTTTTCACTTCTCCTGGCCACAACATCATCCCTCACCATTTGCCTTCTCCCCCTTACCCCAACTATTATAACACTCCTAACCATCTAGNNNNNNNNNNNNNNNNNNNNNNNNNNNNNNNNNNNNNNNNNNNNNNNNNNNNNNNNNNNNNNNNNNNNNNNNNNNNNNNNNNNNNNNNNNNNNNNNNNNNNNNNNNNNNNNNNNNNNNNNNNNNNNNNNNNNNNNNNNNNNNNNNNNNNNNNNNNNNNNNNNNNNNNNNNNNNNNNNNNNNNNNNNNNNNNNNNNNNNNNNNNNNNNNNNNNNNNNNNNNNNNNNNNNNNNNNNNNNNNNNNNNNNNNNNNNNNNNNNNNNNNNNNNNNNNNNNNNNNNNNNNNNNNNNNNNNNNNNNNNNNNNNNNNNNNNNNNNNNNNNNNNNNNNNNNNNNNNNNNNNNNNNNNNNNNNNNNNNNNNNNNNNNNNNNNNNNNNNNNNNNNNNNNNNNNNNNNNNNNNNNNNNNNNNNNNNNNNNNNNNNNNNNNNNNNNNNNNNNNNNNNNNNNNNNNNNNNNNNNNNNNNNNNNNNNNNNNNNNNNNNNNNNNNNNNNNNNNNNNNNNNNNNNNNNNNNNNNNNNNNNNNNNNNNNNNNNNNNNNNNNNNNNNNNNNNNNNNNNNNNNNNNNNNNNNNNNNNNNNNNNNNNNNNNNNNNNNNNNNNNNNNNNNNNNNNNNNNNNNNNNNNNNNNNNNNNNNNNNNNNNNNNNNNNNNNNNNNNNNNNNNNNNNNNNNNNNNNNNNNNNNNNNNNNNNNNNNNNNNNNNNNNNNNNNNNNNNNNNNNNNNNNNNNNNNNNNNNNNNNNNNNNNNNNNNNNNNNNNNNNNNNNNNNNNNNNNNNNNNNNNNNNNNNNNNNNNNNNNNNNNNNNNNNNNNNNNNNNNNNNNNNNNNNNNNNNNNNNNNNNNNNNNNNNNNNNNNNNNNNNNNNNNNNNNNNNNNNNNNNNNNNNNNNNNNNNNNNNNNNNNNNNNNNNNNNNNNNNNNNNNNNNNNNNNNNNNNNNNNNNNNNNNNNNNNNNNNNNNNNNNNNNNNNNNNNNNNNNNNNNNNNNNNNNNNNNNNNNNNNNNNNNNNNNNNNNNNNNNNNNNNNNNNNNNNNNNNNNNNNNNNNNNNNNNNNNNNNNNNNNNNNNNNNNNNNNNNNNNNNNNNNNNNNNNNNNNNNNNNNNNNNNNNNNNNNNNNN
      C51_Crenicichla_mandelburgeri_Guaruhape_E1_57                   ATGAATCCACACATCCTTCTCACCCTCCTATTTGGATTAGGCCTGGGAACAACAATCGCACTATCAAGCTCACACTGACTCCTCGCTTGAATAGGGCTGGAACTCAACACCCTAGCCATAATCCCCCTGATAGCTCAACATCACCACCCCCGAGCAGTAGAAGCCGCAACAAAATACTTCCTAACCCAAGCAGCAGCTGCCGCCACCCTCCTCTTTGCCAGCACCTATAACGCCTGACTAACAGGACAATGAGATATTTATCTCATATCAACCCCCCTCCCAACTACCCTAATCACCTTAGCCCTAGCATTTAAAATTGGACTAGCCCCACTTCATGCCTGACTACCCGAAGTCCTCCAAGGGCTTGACTATACTACAGGACTAATTCTCTCAACTTGACAAAAACTTGCCCCTTTCGCCCTACTCCTCCAAATTCAACCAACCAATTCTAGTATTATGATCTTTCTTGGCCTCTCATCTACCCTTGTGGGAGGGTGGGGCGGACTTAACCAAACCCAACTACGAAAAATCCTAGCCTACTCATCTATTGCCCACCTTGGTTGAATAATTCTGGTTATACAATTTACCCCCTCCCTCTCCCTCCTTGCCCTTATCACCTACTTCTTCATAACAGCCTCCCTATTCCTAACATTTAAACTAAACATAGCCTTAAACATTAATACCCTGTCCACCTCCTGGGCGAAAGCCCCGGCCCTAACAGCCCTAACCCCCCTAATCCTTCTCTCCCTGGGGGGCCTACCACCCCTCACCGGGTTCATGCCAAAATGACTAATTCTTCAGGAACTAACCAAACAAGACTTAATCCTAACCGCCACAATTGCTGCCTTAACAGCCCTTCTTAGCCTTTACTTCTACCTACGCCTGTCTTACGCAATAGCCCTGACCCTCTCCCCCAACAACTTCTCCAACACAACCGCTTGACGAATCCCCTCAACCCAACTCTCACTCCCCCTAGCCACAATAACCTCTACCACCATTTGTCTCCTACCCATAACCCCAACTATCTCAACACTCCTGACCCTCTAGCACCCCCTCCTAAAAATTGCAAACGACGCCCTAATTGACCTCCCCACGCCCTTAAATATCTCGGTATGATGAAACTTCGGCTCCCTCCTAGGTCTGTGCCTTATCGCACAAATCCTCACAGGCCTGTTCCTAGCAATACACTACACCTCTGATATCACCTTAGCCTTCTCATCCGTTGCCCACATTTGCCGAGACGTTAACTATGGGTGACTTATCCGAAACCTCCATGCTAATGGAGCATCCTTCTTTTTTATCTGTATTTACCTGCATATCGGTCGCGGACTCTATTACGGGTCCTATCTGTTTAAAGAGACATGAAACGTCGGAGTGATTCTTCTCTTATTAGTAATAATAACTGCATTCGTAGGCTATGTCCTGCCCTGAGGACAAATGTCCTTCTGAGGGGCTACAGTAATCACCAACCTCCTCTCCGCCATTCCCTACATCGGGACCTCTCTAGTACAATGAATTTGAGGGGGCTTCTCAGTAGATAACGCTACCCTGGCCCGTTTCTTTGCCTTCCACTTTCTATTCCCCTTCATCATCGCCGCCATAGCCCTTATCCACCTGATCTTCCTCCACGAAACTGGGTCATCCAACCCAACCGGCCTAAACTCAGACACAGATAAAATCCCGTTCCACCCCTATTTCTCCCTCAAAGACGTACTAGGCTTCGCAGTACTTTTAATTGCCCTAACCGCACTAGCACTTTTCTCCCCAAACCTTCTAGGAGACCCNNNNNNNNNNNNNNNNNNNNNNNNNNNNNNNNNNNNNNNNNNNNNNNNNNNNNNNNNNNNNNNNNNNNNNNNNNNNNNNNNNNNNNNNNNNNNNNNNNNNNNNNNNNNNNNNNNNNNNNNNNNNNNNNNNNNNNNNNNNNNNNNNNNNNNNNNNNNNNNNNNNNNNNNNNNNNNNNNNNNNNNNNNNNNNNNNNNNNNNNNNNNNNNNNNNNNNNNNNNNNNNNNNNNNNNNNNNNNNNNNNNNNNNNNNNNNNNNNNNNNNNNNNNNNNNNNNNNNNNNNNNNNNNNNNNNNNNNNNNNNNNNNNNNNNNNNNNNNNNNNNNNNNNNNNNNNNNNNNNNNNNNNNNNNNNNNNNNNNNNNNNNNNNNNNNNNNNNNNN
      C52_Crenicichla_mandelburgeri_Guaruhape                         ATGAATCCACACATCCTTCTCACCCTCCTATTTGGATTAGGCCTGGGAACAACAATCGCACTATCAAGCTCACACTGACTCCTCGCTTGAATAGGGCTGGAACTCAACACCCTAGCCATAATCCCCCTGATAGCTCAACATCACCACCCCCGAGCAGTAGAAGCCGCAACAAAATACTTCCTAACCCAAGCAGCAGCTGCCGCCACCCTCCTCTTTGCCAGCACCTATAACGCCTGACTAACAGGACAATGAGATATTTATCTCATATCAACCCCCCTCCCAACTACCCTAATCACCTTAGCCCTAGCATTTAAAATTGGACTAGCCCCACTTCATGCCTGACTACCCGAAGTCCTCCAAGGGCTTGACTATACTACAGGACTAATTCTCTCAACTTGACAAAAACTTGCCCCTTTCGCCCTACTCCTCCAAATTCAACCAACCAATTCTAGTATTATGATCTTTCTTGGCCTCTCATCTACCCTTGTGGGAGGGTGGGGCGGACTTAACCAAACCCAACTACGAAAAATCCTAGCCTACTCATCTATTGCCCACCTTGGTTGAATAATTCTGGTTATACAATTTACCCCCTCCCTCTCCCTCCTTGCCCTTATCACCTACTTCTTCATAACAGCCTCCCTATTCCTAACATTTAAACTAAACATAGCCTTAAACATTAATACCCTGTCCACCTCCTGGGNGAAAGCCCCGGCCCTAACAGCCCTAACCCCCCTAATCCTTCTCTCCCTGGGGGGCCTACCACCCCTCACCGGGTTCATGCCAAAATGACTAATTCTTCAGGAACTAACCAAACAAGACTTAATCCTAACCGCCACAATTGCTGCCTTAACAGCCCTTCTTAGCCTTTACTTCTACCTACGCCTGTCTTACGCAATAGCCCTGACCCTCTCCCCCAACAACTTCTCCAACACAACCGCTTGACGAATCCCCTCAACCCAACTCTCACTCCCCCTAGCCACAATAACCTCTACCACCATTTGTCTCCTACCCATAACCCCAACTATCTCAACACTCCTGACCCTCTAGCACCCCCTCCTAAAAATTGCAAACGACGCCCTAATTGACCTCCCCACGCCCTTAAATATCTCGGTATGATGAAACTTCGGCTCCCTCCTAGGTCTGTGCCTTATCGCACAAATCCTCACAGGCCTGTTCCTAGCAATACACTACACCTCTGATATCACCTTAGCCTTCTCATCCGTTGCCCACATTTGCCGAGACGTTAACTATGGGTGACTTATCCGAAACCTCCATGCTAATGGAGCATCCTTCTTTTTTATCTGTATTTACCTGCATATCGGTCGCGGACTCTATTACGGGTCCTATCTGTTTAAAGAGACATGAAACGTCGGAGTGATTCTTCTCTTATTAGTAATAATAACTGCATTCGTAGGCTATGTCCTGCCCTGAGGACAAATGTCCTTCTGAGGGGCTACAGTAATCACCAACCTCCTCTCCGCCATTCCCTACATCGGGACCTCTCTAGTACAATGAATTTGAGGGGGCTTCTCAGTAGATAACGCTACCCTGGCCCGTTTCTTTGCCTTCCACTTTCTATTCCCCTTCATCATCGCCGCCATAGCCCTTATCCACCTGATCTTCCTCCACGAAACTGGGTCATCCAACCCAACCGGCCTAAACTCAGACACAGATAAAATCCCGTTCCACCCCTATTTCTCCCTCAAAGACGTACTAGGCTTCGCAGTACTTTTAATTGCCCTAACCGCACTAGCACTTTTCTCCCCAAACCTTCTAGGAGACCCAGACAACTTCACCCCAGCCAACCCACTTGTCACTCCCCCCCACATTAAACCAGAATGGTACTTCCTATTTGCCTACGCYATCCTACGATCRATCCCAAACAAGCTAGGAGGCGTCCTCGCCCTCCTGTTCTCAATCCTCATCCTAATACTAGCCCCCATCCTACACACATCAAAACAACGGGCTATCACCTTTCGACCACTAACCCAAATTATTCTCTGACTTCTAGTAGCAGATGTAGCCATCCTTACTTGAATTGGGGGCTTGCCCGTCGAACACCCCTTCATCCTAATTGGCCAAATCGCATCAATCCNNNNNNNNNNNNNNNNNNNNNNNNNNNNNNNNNNNNNNNNNNNNNNNNNNNNNNNNNNNNNNNNNNNN
      C53_Crenicichla_lepidota_Guaruhape                              ATGGGCCCACTCATCCTTCTAACCTTACTCCTCGGACTCGGCCTGGGGACCTCAATCACACTCTCAAGCTCTCACTGACTTCTCGCCTGAATAGGTCTAGAACTTAACACCTTAGCAATCATCCCCCTCATAGCACAACACCACCACCCCCGAGCAGTAGAAGCAGCAACAAAATACTTCCTAACCCAAGCAGCAGCCGCTGCTACCCTCCTATTTGCCAGCACCTATAACGCCTGACTTACAGGCCAATGAGATATTTACCACATATCCTCCCCCGTACCAACAACCCTAATTACCCTCGCCTTAGCATTCAAAATTGGCCTAGCCCCGCTTCACACCTGACTCCCCGAAGTTCTTCAAGGACTCGACTATACCACAGGACTAATCCTGTCAACATGACAAAAACTCGCCCCGTTCGCCCTACTCCTACAAATTCAACCCCCCGACTCCAACATCATGATCTTTCTTGGCCTTTCCTCAACACTTATCGGGGGTTGAGGGGGGCTTAACCAAACTCAACTACGAAAAATTCTTGCCTACTCATCCATCGCTCACCTAGGTTGAATAATCCTCGTCCTACAGTTCTCCCCACCCCTCTCCCTCCTTACTCTGCTCACTTACTTTCTCATAACAGCCTCCGTATTCTTAACCTTTAAGCTAAATAAAGCCCTTAATATCAACTCACTATCTACCTCCTGAGCAAAAGCCCCCATTCTAACCGCCCTCTCACCCCTTATTCTCCTCTCTCTAGGGGGCCTACCTCCTCTTACAGGGTTTATGCCAAAATGACTTATTCTTCAAGAACTAACAAAACAAGACCTAATCCTAACCGCCACTATCGCCGCTCTAACAGCCCTACTTAGCCTCTACTTTTACCTCCGCCTGTCGTACGCACTAGCTCTAACCCTTTCCCCCAATAACTTTTCTAACACAACAACCTGACGACTTCCATCGACCCAGTTTTCACTTCTCCTGGCCACAACATCATCCCTCACCATTTGCCTTCTCCCCCTTACCCCAACTATTATAACACTCCTAACCATCTAGCATCCTCTCCTAAAAATTGCAAATGACGCCCTAGTTGACCTACCTGCACCAATCAACATTTCTGCTTGATGAAACTTCGGCTCTCTGCTAGGGCTATGTCTAATTACTCAAATCTTAACAGGCCTCTTTCTAGCAATACACTACACCTCCGATATTACCTTAGCCTTCTCATCTGTAGCCCATATTTGCCGAGACGTTAACTATGGCTGACTTATCCGAAGCTTTCATGCCAACGGAGCATCATTCTTCTTTATTTGTATTTACCTTCACATCGGACGAGGACTCTACTACGGTTCCTACCTCTATAAAGAAACATGAAACATCGGAGTTGTCCTCCTCCTCCTGGTAATAATAACCGCATTCGTAGGATATGTCCTCCCTTGAGGACAAATATCCTTCTGAGGAGCTACAGTTATCACCAACCTCCTCTCCGCCATCCCATATATAGGAACTTCTCTAGTCCAATGAATTTGAGGGGGCTTTTCAGTAGATAATGCCACCCTAACTCGCTTCTTTGCCTTCCACTTCCTCTTCCCCTTTGTCATCGCCGCCATGACACTCATTCACCTCATTTTCCTCCATGAAACTGGATCCTCTAATCCCACGGGCCTTAACTCAGATGCAGAAAAAATTCCATTCCACCCCTATTTTTCCTTCAAAGATATCCTAGGGTTCATAATCCTTCTAACAGCCCTCACAACACTAGCACTCTTTTACCCCAATCTCCTTGGAGACCCAGACAACTTCACCCCGGCTAATCCTCTTGTTACCCCACCACATATTAAGCCAGAATGATACTTTCTATTTGCCTATGCTATTTTACGCTCAATCCCCAACAAATTAGGAGGAGTGTTAGCCCTCCTATTCTCTATTCTTATCCTTATATTAGTCCCAATTCTCCACACATCAAAACAACGAGCCCTTACCTTCCGACCATTAACCCAACTCATCCTCTGACTTCTAGTAGCAGATGTAATTATTCTCACTTGAATTGGAGGCCTCCCTGTCGAACACCCATTCACCCTTATTGGCCAAATCGCATCACTGANNNNNNNNNNNNNNNNNNNNNNNNNNNNNNNNNNNNNNNNNNNNNNNNNNNNNNNNNNNNNNNNNNNN
      C54_Crenicichla_lepidota_Salto_3de_Mayo                         ATGGGCCCACTCATCCTTCTAACCTTACTCCTCGGACTCGGCCTGGGGACCTCAATCACACTCTCAAGCTCTCACTGACTTCTCGCCTGAATAGGTCTAGAACTTAACACCTTAGCAATCATCCCCCTCATAGCACAACACCACCACCCCCGAGCAGTAGAAGCAGCAACAAAATACTTCCTAACCCAAGCAGCAGCCGCTGCTACCCTCCTATTTGCCAGCACCTATAACGCCTGACTTACAGGCCAATGAGATATTTACCACATATCCTCCCCCGTACCAACAACCCTAATTACCCTCGCCTTAGCATTCAAAATTGGCCTAGCCCCGCTTCACACCTGACTCCCCGAAGTTCTTCAAGGACTCGACTATACCACAGGACTAATCCTGTCAACATGACAAAAACTCGCCCCGTTCGCCCTACTCCTACAAATTCAACCCCCCGACTCCAACATCATGATCTTTCTTGGCCTTTCCTCAACACTTATCGGGGGTTGAGGGGGGCTTAACCAAACTCAACTACGAAAAATTCTTGCCTACTCATCCATCGCTCACCTAGGTTGAATAATCCTCGTCCTACAGTTCTCCCCACCCCTCTCCCTCCTTACTCTGCTCACTTACTTTCTCATAACAGCCTCCGTATTCTTAACCTTTAAGCTAAATAAAGCCCTTAATATCAACTCACTATCTACCTCCTGAGCAAAAGCCCCCATTCTAACCGCCCTCTCACCCCTTATTCTCCTCTCTCTAGGGGGCCTACCTCCTCTTACAGGGTTTATGCCAAAATGACTTATTCTTCAAGAACTAACAAAACAAGACCTAATCCTAACCGCCACTATCGCCGCTCTAACAGCCCTACTTAGCCTCTACTTTTACCTCCGCCTGTCGTACGCACTAGCTCTAACCCTTTCCCCCAATAACTTTTCTAACACAACAACCTGACGACTTCCATCGACCCAGTTTTCACTTCTCCTGGCCACAACATCATCCCTCACCATTTGCCTTCTCCCCCTTACCCCAACTATTATAACACTCCTAACCATCTAGCATCCTCTCCTAAAAATTGCAAATGACGCCCTAGTTGACCTACCTGCACCAATCAACATTTCTGCTTGATGAAACTTCGGCTCTCTGCTAGGGCTATGTCTAATTACTCAAATCTTAACAGGCCTCTTTCTAGCAATACACTACACCTCCGATATTACCTTAGCCTTCTCATCTGTAGCCCATATTTGCCGAGACGTTAACTATGGCTGACTTATCCGAAGCTTTCATGCCAACGGAGCATCATTCTTCTTTATTTGTATTTACCTTCACATCGGACGAGGACTCTACTACGGTTCCTACCTCTATAAAGAAACATGAAACATCGGAGTTGTCCTCCTCCTCCTGGTAATAATAACCGCATTCGTAGGATATGTCCTCCCTTGAGGACAAATATCCTTCTGAGGAGCTACAGTTATCACCAACCTCCTCTCCGCCATCCCATATATAGGAACTTCTCTAGTCCAATGAATTTGAGGGGGCTTTTCAGTAGATAATGCCACCCTAACTCGCTTCTTTGCCTTCCACTTCCTCTTCCCCTTTGTCATCGCCGCCATGACACTCATTCACCTCATTTTCCTCCATGAAACTGGATCCTCTAATCCCACGGGCCTTAACTCAGATGCAGAAAAAATTCCATTCCACCCCTATTTTTCCTTCAAAGATATCCTAGGGTTCATAATCCTTCTAACAGCCCTCACAACACTAGCACTCTTTTACCCCAATCTCCTTGGAGACCCAGACAACTTCACCCCGGCTAATCCTCTTGTTACCCCACCACATATTAAGCCAGAATGATACTTTCTATTTGCCTATGCTATTTTACGCTCAATCCCCAACAAATTAGGAGGAGTGTTAGCCCTCCTATTCTCTATTCTTATCCTTATATTAGTCCCAATTCTCCACACATCAAAACAACGAGCCCTTACCTTCCGACCATTAACCCAACTCATCCTCTGACTTCTAGTAGCAGATGTAATTATTCTCACTTGAATTGGAGGCCTCCCTGTCGAACACCCATTCACCCTTATTGGCCAAATCGCATCACTGANNNNNNNNNNNNNNNNNNNNNNNNNNNNNNNNNNNNNNNNNNNNNNNNNNNNNNNNNNNNNNNNNNNN
      C55_Crenicichla_lepidota_Salto_3de_Mayo                         ATGGGCCCACTCATCCTTCTAACCTTACTCCTCGGACTCGGCCTGGGGACCTCAATCACACTCTCAAGCTCTCACTGACTTCTCGCCTGAATAGGTCTAGAACTTAACACCTTAGCAATCATCCCCCTCATAGCACAACACCACCACCCCCGAGCAGTAGAAGCAGCAACAAAATACTTCCTAACCCAAGCAGCAGCCGCTGCTACCCTCCTATTTGCCAGCACCTATAACGCCTGACTTACAGGCCAATGAGATATTTACCACATATCCTCCCCCGTACCAACAACCCTAATTACCCTCGCCTTAGCATTCAAAATTGGCCTAGCCCCGCTTCACACCTGACTCCCCGAAGTTCTTCAAGGACTCGACTATACCACAGGACTAATCCTGTCAACATGACAAAAACTTGCCCCGTTCGCCCTACTCCTACAAATTCAACCCCCCGACTCCAACATCATGATCTTTCTTGGCCTTTCCTCAACACTTATCGGGGGTTGAGGGGGGCTTAACCAAACTCAACTACGAAAAATTCTTGCCTACTCATCCATCGCTCACCTAGGTTGAATAATCCTCGTCCTACAGTTCTCCCCACCCCTCTCCCTCCTTACTCTGCTCACTTACTTTCTCATAACAGCCTCCGTATTCTTAACCTTTAAGCTAAATAAAGCCCTTAATATCAACTCACTATCTACCTCCTGAGCAAAAACCCCCATTCTAACCGCCCTCTCACCCCTTATTCTCCTCTCTCTAGGGGGCCTACCTCCTCTTACAGGGTTTATGCCAANNNNNNNNNNNNNNNNNNNNNNNNNNNNNNNNNNNNNNNNNNNNNNNNNNNNNNNNNNNNNNNNNNNNNNNNNNNNNNNNNNNNNNNNNNNNNNNNNNNNNNNNNNNNNNNNNNNNNNNNNNNNNNNNNNNNNNNNNNNNNNNNNNNNNNNNNNNNNNNNNNNNNNNNNNNNNNNNNNNNNNNNNNNNNNNNNNNNNNNNNNNNNNNNNNNNNNNNNNNNNNNNNNNNNNNNNNNNNNNNNNNNNNNNNNNNNNNNNNNNNNNCATCCTCTCYTAAAAATTGCAAATGACGCCCTAGTTGACCTACCTGCACCAATCAACATTTCTGCTTGATGAAACTTCGGYTCTCTGCTAGGGCTATGTCTAATTACTCAAATCTTAACAGGCCTCTTTCTAGCAATACACTACACCTCCRATATTACCTTAGCCTTCTCATCTGTAGCCCATATTTGCCGAGACGTTAACTATGGCTGACTTATCCGAAGCCTTCATGCCAACGGAGCATCATTCTTCTTTATTTGTATTTACCTTCACATCGGACGAGGACTCTACTACGGTTCCTACCTCTATAAAGAAACATGAAACATCGGAGTTGTCCTCCTCCTCCTGGTAATAATAACCGCATTCGTAGGATATGTCCTCCCTTGAGGACAAATATCCTTCTGAGGAGCTACAGTTATCACTAACCTCCTCTCCGCCATCCCATATATAGGAACTTCTCTAGTCCAATGAATTTGAGGGGGCTTTTCAGTAGATAATGCCACCCTAACTCGCTTCTTTGCCTTCCACTTCCTCTTCCCCTTTGTCATCGCCGCCATGACACTCATTCACCTCATTTTCCTCCATGAAACTGGATCCTCTAATCCCACGGGCCTTAACTCAGATGCAGAAAAAATTCCATTCCACCCCTATTTTTCCTTCAAAGATATCCTAGGGTTCATAATCCTTCTAACAGCCCTCACAACACTAGCACTCTTTTACCCCAATCTCCTTGGAGACCCAGACAACTTCACCCCGGCTAATCCTCTTGTTACCCCACCACATATTAAGCCAGANNNNNNNNNNNNNNNNNNNNNNNNNNNNNNNNNNNNNNNNNNNNNNNNNNNNNNNNNNNNNNNNNNNNNNNNNNNNNNNNNNNNNNNNNNNNNNNNNNNNNNNNNNNNNNNNNNNNNNNNNNNNNNNNNNNNNNNNNNNNNNNNNNNNNNNNNNNNNNNNNNNNNNNNNNNNNNNNNNNNNNNNNNNNNNNNNNNNNNNNNNNNNNNNNNNNNNNNNNNNNNNNNNNNNNNNNNNNNNNNNNNNNNNNNNNNNNNNNNNNNNNNNNNNNNNNNNNNNNNNNNNNNNNNNNNNNNNNNNNNNNNNNNNNNNNNNNNNNNNNNNNNN
      C56_Crenicichla_mandelburgeri_Paranay_Guazu                     ATGAATCCACACATCCTTCTCACCCTCCTATTTGGATTAGGCCTGGGAACAACAATCGCACTATCAAGCTCACACTGACTCCTCGCTTGAATAGGGCTGGAACTCAACACCCTAGCCATAATCCCCCTGATAGCTCAACATCACCACCCCCGAGCAGTAGAAGCCGCAACAAAATACTTCCTAACCCAAGCAGCAGCTGCCGCCACCCTCCTCTTTGCCAGCACCTATAACGCCTGACTAACAGGACAATGAGATATTTATCTCATATCAACCCCCCTCCCAACTACCCTAATCACCTTAGCCCTAGCATTTAAAATTGGACTAGCCCCACTTCATGCCTGACTACCCGAAGTCCTCCAAGGGCTTGACTATACTACAGGACTAATTCTCTCAACTTGACAAAAACTTGCCCCTTTCGCCCTACTCCTCCAAATTCAACCAACCAATTCTAGTATTATGATCTTTCTTGGCCTCTCATCTACCCTTGTGGGGGGGTGGGGCGGACTTAACCAAACCCAACTACGAAAAATCCTAGCCTACTCATCTATTGCCCACCTTGGTTGAATAATTCTGGTTATACAATTTACCCCCTCCCTCTCCCTCCTTGCCCTTATCACCTACTTCTTCATAACAGCCTCCCTATTCCTAACATTTAAACTAAACATAGCCTTAAACATTAATACCCTGTCCACCTCCTGGGCGAAAGCCCCGGCCCTAACAGCCCTAACCCCCCTAATCCTTCTCTCCCTGGGGGGCCTACCACCCCTCACCGGGTTCATGCCAAAATGACTAATTCTTCAGGAACTAACCAAACAAGACTTAATCCTAACCGCCACAATTGCTGCCTTAACAGCCCTTCTTAGCCTTTACTTCTACCTACGCCTGTCTTACGCAATAGCCCTGACCCTCTCCCCCAACAACTTCTCCAACACAACCGCTTGACGAATCCCCTCAACCCAACTCTCACTCCCCCTAGCCACAATAACCTCTACCACCATTTGTCTCCTACCCATAACCCCAACTATCTCAACACTCCTGACCCTCTAGCACCCCCTCCTAAAAATTGCAAACGACGCCCTAATTGACCTCCCCACGCCCTTAAATATCTCGGTATGATGAAACTTCGGCTCCCTCCTAGGTCTGTGCCTTATCGCACAAATCCTCACAGGCCTGTTCCTAGCAATACACTACACCTCTGATATCACCTTAGCCTTCTCATCCGTTGCCCACATTTGCCGAGACGTTAACTATGGGTGACTTATCCGAAACCTCCATGCTAATGGAGCATCCTTCTTTTTTATCTGTATTTACCTGCATATCGGTCGCGGACTCTATTACGGGTCCTATCTGTTTAAAGAGACATGAAACGTCGGAGTGATTCTTCTCTTATTAGTAATAATAACTGCATTCGTAGGCTATGTCCTGCCCTGAGGACAAATGTCCTTCTGAGGGGCTACAGTAATCACCAACCTCCTCTCCGCCATTCCCTACATCGGGACCTCTCTAGTACAATGAATTTGAGGGGGCTTCTCAGTAGATAACGCTACCCTGGCCCGTTTCTTTGCCTTCCACTTTCTATTCCCCTTCATCATCGCCGCCATAGCCCTTATCCACCTGATCTTCCTCCACGAAACTGGGTCATCCAACCCAACCGGCCTAAACTCAGACACAGATAAAATCCCGTTCCACCCCTATTTCTCCCTCAAAGACGTACTAGGCTTCGCAGTACTTTTAATTGCCCTAACCGCACTAGCACTTTTCTCCCCAAACCTTCTAGGAGACCCAGACAACTTCACCCCAGCCAACCCACTTGTCACTCCCCCCCACATTAAACCAGAATGGTACTTCCTATTTGCCTACGCCATCCTACGATCAATCCCAAACAAGCTAGGAGGCGTCCTCGCCCTCCTGTTCTCAATCCTCATCCTAATACTAGCCCCCATCCTACACACATCAAAACAACGGGCTATCACCTTTCGACCACTAACCCAAATTATTCTCTGACTTCTAGTAGCAGATGTAGCCATCCTTACTTGAATTGGGGGCTTGCCCGTCGAACACCCCTTCATCCTAATTGGCCAAATCGCATCAATCCNNNNNNNNNNNNNNNNNNNNNNNNNNNNNNNNNNNNNNNNNNNNNNNNNNNNNNNNNNNNNNNNNNNN
      C57_Crenicichla_mandelburgeri_Paranay_Guazu                     ATGAATCCACACATCCTTCTCACCCTCCTATTTGGATTAGGCCTGGGAACAACAATCGCACTATCAAGCTCACACTGACTCCTCGCTTGAATAGGGCTGGAACTCAACACCCTAGCCATAATCCCCCTGATAGCTCAACATCACCACCCCCGAGCAGTAGAAGCCGCAACAAAATACTTCCTAACCCAAGCAGCAGCTGCCGCCACCCTCCTCTTTGCCAGCACCTATAACGCCTGACTAACAGGACAATGAGATATTTATCTCATATCAACCCCCCTCCCAACTACCCTAATCACCTTAGCCCTAGCATTTAAAATTGGACTAGCCCCACTTCATGCCTGACTACCCGAAGTCCTCCAAGGGCTTGACTATACTACAGGACTAATTCTCTCAACTTGACAAAAACTTGCCCCTTTCGCCCTACTCCTCCAAATTCAACCAACCAATTCTAGTATTATGATCTTTCTTGGCCTCTCATCTACCCTTGTGGGGGGGTGGGGCGGACTTAACCAAACCCAACTACGAAAAATCCTAGCCTACTCATCTATTGCCCACCTTGGTTGAATAATTCTGGTTATACAATTTACCCCCTCCCTCTCCCTCCTTGCCCTTATCACCTACTTCTTCATAACAGCCTCCCTATTCCTAACATTTAAACTAAACATAGCCTTAAACATTAATACCCTGTCCACCTCCTGGGCGAAAGCCCCGGCCCTAACAGCCCTAACCCCCCTAATCCTTCTCTCCCTGGGGGGCCTACCACCCCTCACCGGGTTCATGCCAAAATGACTAATTCTTCAGGAACTAACCAAACAAGACTTAATCCTAACCGCCACAATTGCTGCCTTAACAGCCCTTCTTAGCCTTTACTTCTACCTACGCCTGTCTTACGCAATAGCCCTGACCCTCTCCCCCAACAACTTCTCCAACACAACCGCTTGACGAATCCCCTCAACCCAACTCTCACTCCCCCTAGCCACAATAACCTCTACCACCATTTGTCTCCTACCCATAACCCCAACTATCTCAACACTCCTGACCCTCTAGCACCCCCTCCTAAAAATTGCAAACGACGCCCTAATTGACCTCCCCACGCCCTTAAATATCTCGGTATGATGAAACTTCGGCTCCCTCCTAGGTCTGTGCCTTATCGCACAAATCCTCACAGGCCTGTTCCTAGCAATACACTACACCTCTGATATCACCTTAGCCTTCTCATCCGTTGCCCACATTTGCCGAGACGTTAACTATGGGTGACTTATCCGAAACCTCCATGCTAATGGAGCATCCTTCTTTTTTATCTGTATTTACCTGCATATCGGTCGCGGACTCTATTACGGGTCCTATCTGTTTAAAGAGACATGAAACGTCGGAGTGATTCTTCTCTTATTAGTAATAATAACTGCATTCGTAGGCTATGTCCTGCCCTGAGGACAAATGTCCTTCTGAGGGGCTACAGTAATCACCAACCTCCTCTCCGCCATTCCCTACATCGGGACCTCTCTAGTACAATGAATTTGAGGGGGCTTCTCAGTAGATAACGCTACCCTGGCCCGTTTCTTTGCCTTCCACTTTCTATTCCCCTTCATCATCGCCGCCATAGCCCTTATCCACCTGATCTTCCTCCACGAAACTGGGTCATCCAACCCAACCGGCCTAAACTCAGACACAGATAAAATCCCGTTCCACCCCTATTTCTCCCTCAAAGACGTACTAGGCTTCGCAGTACTTTTAATTGCCCTAACCGCACTAGCACTTTTCTCCCCAAACCTTCTAGGAGACCCAGACAACTTCACCCCAGCCAACCCACTTGTCACTCCCCCCCACATTAAACCAGAATGGTACTTCCTATTTGCCTACGCCATCCTACGATCAATCCCAAACAAGCTAGGAGGCGTCCTCGCCCTCCTGTTCTCAATCCTCATCCTAATACTAGCCCCCATCCTACACACATCAAAACAACGGGCTATCACCTTTCGACCACTAACCCAAATTATTCTCTGACTTCTAGTAGCAGATGTAGCCATCCTTACTTGAATTGGGGGCTTGCCCGTCGAACACCCCTTCATCCTAATTGGCCAAATCGCATCAATCCNNNNNNNNNNNNNNNNNNNNNNNNNNNNNNNNNNNNNNNNNNNNNNNNNNNNNNNNNNNNNNNNNNNN
      C58_Crenicichla_sp_Chapa                                        ATGAATCCACACATCCTTCTCACCCTCCTATTTGGGTTAGGCCTGGGAACAACAATCGCACTATCAAGCTCACACTGACTCCTAGCTTGAATAGGACTGGAACTCAACACCCTAGCCATAATCCCCCTGATAGCCCAACATCATCACCCCCGAGCAGTAGAAGCCGCAACAAAATACTTCCTAACCCAAGCAGCAGCTGCCGCCACCCTCCTCTTTGCCAGCACCTATAACGCCTGACTAACAGGACAATGAGATATTTATCTCATATCAACCCCCCTCCCAACTACCCTAATCACCTTAGCCCTAGCATTTAAAATTGGACTAGCCCCACTTCATGCCTGACTACCCGAAGTCCTCCAAGGGCTTGACTATACTACAGGACTAATTCTCTCAACTTGACAAAAACTTGCCCCTTTCGCCCTACTCCTCCAAATTCAACCAACTAATTCTAGCATTATGATCTTTCTTGGCCTCTCATCTACCCTTGTGGGAGGATGGGGCGGACTTAACCAAACCCAACTACGAAAAATCCTAGCCTACTCATCTATTGCCCACCTTGGTTGAATAATTCTGGTTATACAATTTACCCCCTCCCTCTCCCTCCTTGCCCTAATCACCTACTTCTTCATAACAGCCTCCCTATTCCTAACATTTAAACTAAACACAGCCTTAAACATTAATACCCTGTCCACCTCCTGGGCGAAAACCCCCGCCCTAACAGCCCTAACCCCCCTAGTCCTTCTCTCCCTAGGGGGCCTACCACCCCTCACCGGGTTCATGCCAAAATGACTAATTCTTCAGGAACTAACCAAACAAGACTTAATCCTAACCGCCACAATTGCTGCCTTAACAGCCCTTCTTAGCCTTTACTTCTACCTACGCCTGTCTTACGCAATAGCCCTGACCCTCTCCCCCAACAACTTCTCCAACACAACCGCTTGACGAATCCCCTCAACCCAACTCTCACTCCCCCTAGCCACAATAACCTCCGCCACCATTTGTCTCCTACCCATAACCCCAACTATCTCAACACTCCTGACCCTCTAGCACCCCCTTCTAAAAATTGCAAACGACGCCCTAATTGACCTCCCCACGCCCTTAAATATCTCGGTATGATGAAACTTCGGCTCCCTCCTAGGTCTGTGCCTTATCGCACAAATCCTAACAGGCCTGTTCCTAGCAATACACTACACCTCGGATATCACCTTAGCCTTCTCATCCGTTGCCCACATTTGCCGAGACGTTAACTATGGGTGACTTATCCGAAACCTACATGCTAACGGGGCATCCTTCTTTTTTATCTGTATCTACCTGCATATCGGTCGCGGACTCTATTACGGGTCCTATCTGTTTAAAGAGACATGAAACGTCGGAGTAATTCTTCTCTTATTAGTAATAATAACTGCGTTCGTAGGCTATGTCCTGCCCTGAGGACAAATGTCCTTCTGAGGGGCTACAGTAATCACCAACCTCCTCTCCGCCATTCCCTACATCGGGACCTCTCTAGTACAGTGAATTTGAGGGGGCTTCTCAGTAGACAACGCTACCCTGGCCCGTTTCTTTGCCTTCCACTTTCTATTCCCCTTCATCATCGCCGCCATAGCCCTTATCCACCTGATTTTCCTCCACGAAACTGGGTCATCCAACCCAACCGGCCTAAACTCAGACACAGATAAAATCCCGTTCCACCCCTACTTCTCCCTCAAAGACGTACTAGGCTTCGCAGTACTTTTAATTGCCCTAACCGCACTAACACTTTTCTCCCCAAACCTTCTAGGAGACCCAGACAACTTCACCCCAGCCAACCCACTTGTCACTCCCCCCCACATTAAGCCAGAATGATACTTCCTATTTGCCTACGCCATCCTACGATCAATCCCAAACAAGCTAGGAGGCGTCCTCGCCCTCCTGTTCTCAATCCTCATCCTAATACTAGCCCCCATCCTACACACATCAAAACAACGGGCTATCACCTTTCGACCACTAACCCAAATCATTCTCTGACTTCTAGTAGCAGATGTAGCCATCCTTACTTGAATTGGGGGCTTGCCCGTCGAACACCCCTTCGTCCTAATTGGCCAAATCGCATCAATCCNNNNNNNNNNNNNNNNNNNNNNNNNNNNNNNNNNNNNNNNNNNNNNNNNNNNNNNNNNNNNNNNNNNN
      C59_Crenicichla_sp_Chapa                                        NNNNNNNNNNNNNNNNNNNNNNNNNNNNNNNNNNNNNNNNNNNNNNNNNNNNNNNNNNNNNNNNNNNNNNNNNNNNNNNNNNNNNNNNNNNNNNNNNNNNNNNNNNNNNNNNNNNNNNNNNNNNNNNNNNNNNNNNNNNNNNNNNNNNNNNNNNNNNNNNNNNNNNNNNNNNNNNNNNNNNNNNNNNNNNNNNNNNNNNNNNNNNNNNNNNNNNNNNNNNNNNNNNNNNNNNNNNNNNNNNNNNNNNNNNNNNNNNNNNNNNNNNNNNNNNNNNNNNNNNNNNNNNNNNNNNNNNNNNNNNNNNNNNNNNNNNNNNNNNNNNNNNNNNNNNNNNNNNNNNNNNNNNNNNNNNNNNNNNNNNNNNNNNNNNNNNNNNNNNNNNNNNNNNNNNNNNNNNNNNNNNNNNNNNNNNNNNNNNNNNNNNNNNNNNNNNNNNNNNNNNNNNNNNNNNNNNNNNNNNNNNNNNNNNNNNNNNNNNNNNNNNNNNNNNNNNNNNNNNNNNNNNNNNNNNNNNNNNNNNNNNNNNNNNNNNNNNNNNNNNNNNNNNNNNNNNNNNNNNNNNNNNNNNNNNNNNNNNNNNNNNNNNNNNNNNNNNNNNNNNNNNNNNNNNNNNNNNNNNNNNNNNNNNNNNNNNNNNNNNNNNNNNNNNNNNNNNNNNNNNNNNNNNNNNNNNNNNNNNNNNNNNNNNNNNNNNNNNNNNNNNNNNNNNNNNNNNNNNNNNNNNNNNNNNNNNNNNNNNNNNNNNNNNNNNNNNNNNNNNNNNNNNNNNNNNNNNNNNNNNNNNNNNNNNNNNNNNNNNNNNNNNNNNNNNNNNNNNNNNNNNNNNNNNNNNNNNNNNNNNNNNNNNNNNNNNNNNNNNNNNNNNNNNNNNNNNNNNNNNNNNNNNNNNNNNNNNNNNNNNNNNNNNNNNNNNNNNNNNNNNNNNNNNNNNNNNNNNNNNNNNNNNNNNNNNNNNNNNNNNNNNNNNNNNNNNNNNNNNNNNNNNNNNNNNNNNNNNNNNNNNNNNNNNNNNNNNNNNNNNNNNNNNNNNNNNNNNNNNNNNNNNNNCACCCCCTTCTAAAAATTGCAAACGACGCCCTAATTGACCTCCCCACGCCCTTAAATATCTCGGTATGATGAAACTTCGGCTCCCTCCTAGGTCTGTGCCTTATCGCACAAATCCTAACAGGCCTGTTCCTAGCAATACACTACACCTCGGATATCACCTTAGCCTTCTCATCCGTTGCCCACATTTGCCGAGACGTTAACTATGGGTGACTTATCCGAAACCTACATGCTAACGGGGCATCCTTCTTTTTTATCTGTATCTACCTGCATATCGGTCGCGGACTCTATTACGGGTCCTATCTGTTTAAAGAGACATGAAACGTCGGAGTAATTCTTCTCTTATTAGTAATAATAACTGCGTTCGTAGGCTATGTCCTGCCCTGAGGACAAATGTCCTTCTGAGGGGCTACAGTAATCACCAACCTCCTCTCCGCCATTCCCTACATCGGGACCTCTCTAGTACAGTGAATTTGAGGGGGCTTCTCAGTAGACAACGCTACCCTGGCCCGTTTCTTTGCCTTCCACTTTCTATTCCCCTTCATCATCGCCGCCATAGCCCTTATCCACCTGATTTTCCTCCACGAAACTGGGTCATCCAACCCAACCGGCCTAAACTCAGACACAGATAAAATCCCGTTCCACCCCTACTTCTCCCTCAAAGACGTACTAGGCTTCGCAGTACTTTTAATTGCCCTAACCGCACTAACACTTTTCTCCCCAAACCTTCTAGGAGACCCAGACAACTTCACCCCAGCCAACCCACTNNNNNNNNNNNNNNNNNNNNNNNNNNNNNNNNNNNNNNNNNNNNNNNNNNNNNNNNNNNNNNNNNNNNNNNNNNNNNNNNNNNNNNNNNNNNNNNNNNNNNNNNNNNNNNNNNNNNNNNNNNNNNNNNNNNNNNNNNNNNNNNNNNNNNNNNNNNNNNNNNNNNNNNNNNNNNNNNNNNNNNNNNNNNNNNNNNNNNNNNNNNNNNNNNNNNNNNNNNNNNNNNNNNNNNNNNNNNNNNNNNNNNNNNNNNNNNNNNNNNNNNNNNNNNNNNNNNNNNNNNNNNNNNNNNNNNNNNNNNNNNNNNNNNNNNNNNNNNNNNNNNNNNNNNNNNNNNNNNNNNNNNNNNNNNNN
      C60_Crenicichla_lepidota_Chapa                                  ATGGGCCCACTCATCCTTCTAACCTTACTCCTCGGACTCGGCCTGGGGACCTCAATCACACTCTCAAGCTCTCACTGACTTCTCGCCTGAATAGGGCTCGAACTTAACACCTTAGCAATCATCCCCCTCATAGCACAACACCACCACCCCCGAGCAGTCGAAGCAGCAACAAAATACTTCCTAACCCAAGCAGCAGCCGCTGCTACCCTCCTATTTGCCAGCACCTATAACGCCTGACTTACAGGCCAATGAGATATTTACCACATATCCTCCCCCGTACCAACAACCCTAATTACCCTCGCCTTAGCATTCAAAATTGGCCTAGCCCCGCTTCACACATGACTCCCCGAAGTTCTTCAAGGACTCGACTATACCACAGGACTAATCCTGTCAACATGACAAAAACTCGCCCCGTTCGCCCTACTCCTACAAATTCAACCCCCCGACTCCAACATCATGATCTTTCTTGGCCTTTCCTCAACACTTATTGGGGGTTGAGGAGGGCTTAACCAAACTCAACTACGAAAAATTCTTGCCTACTCATCCATTGCTCACCTAGGTTGAATAATCCTCATCCTACAGTTCTCCCCACCCCTCTCCCTCCTTACTCTACTCACTTACTTCCTCATAACAGCCTCCGTATTCTTAACCTTTAAGCTAAATAAAGCCCTTAATATCAACTCACTATCTACCTCCTGAGCAAAAGCCCCTATTCTAACCGCCCTCTCACCCCTTATTTTCCTCTCTCTAGGGGGCCTACCTCCTCTTACAGGGTTTATGCCAAAATGACTTATTCTTCAAGAACTAACAAAACAAGACCTAATCCTAACCGCCACTATCGCCGCTCTAACAGCCCTACTTAGCCTCTACTTTTACCTCCGCCTGTCATACGCGCTAGCTCTAACCCTTTCCCCCAATAACTTTTCCAACACAATAACCTGACGACTTCCATCAACCCAATTTTCACTTCTCCTGGCCACAACATCATCCCTCACCATTTGCCTTCTCCCCCTTACCCCAACTATTATCACACTCCTAACCATCTAGNNNNNNNNNNNNNNNNNNNNNNNNNNNNNNNNNNNNNNNNNNNNNNNNNNNNNNNNNNNNNNNNNNNNNNNNNNNNNNNNNNNNNNNNNNNNNNNNNNNNNNNNNNNNNNNNNNNNNNNNNNNNNNNNNNNNNNNNNNNNNNNNNNNNNNNNNNNNNNNNNNNNNNNNNNNNNNNNNNNNNNNNNNNNNNNNNNNNNNNNNNNNNNNNNNNNNNNNNNNNNNNNNNNNNNNNNNNNNNNNNNNNNNNNNNNNNNNNNNNNNNNNNNNNNNNNNNNNNNNNNNNNNNNNNNNNNNNNNNNNNNNNNNNNNNNNNNNNNNNNNNNNNNNNNNNNNNNNNNNNNNNNNNNNNNNNNNNNNNNNNNNNNNNNNNNNNNNNNNNNNNNNNNNNNNNNNNNNNNNNNNNNNNNNNNNNNNNNNNNNNNNNNNNNNNNNNNNNNNNNNNNNNNNNNNNNNNNNNNNNNNNNNNNNNNNNNNNNNNNNNNNNNNNNNNNNNNNNNNNNNNNNNNNNNNNNNNNNNNNNNNNNNNNNNNNNNNNNNNNNNNNNNNNNNNNNNNNNNNNNNNNNNNNNNNNNNNNNNNNNNNNNNNNNNNNNNNNNNNNNNNNNNNNNNNNNNNNNNNNNNNNNNNNNNNNNNNNNNNNNNNNNNNNNNNNNNNNNNNNNNNNNNNNNNNNNNNNNNNNNNNNNNNNNNNNNNNNNNNNNNNNNNNNNNNNNNNNNNNNNNNNNNNNNNNNNNNNNNNNNNNNNNNNNNNNNNNNNNNNNNNNNNNNNNNNNNNNNNNNNNNNNNNNNNNNNNNNNNNNNNNNNNNNNNNNNNNNNNNNNNNNNNNNNNNNNNNNNNNNNNNNNNNNNNNNNNNNNNNNNNNNNNNNNNNNNNNNNNNNNNNNNNNNNNNNNNNNNNNNNNNNNNNNNNNNNNNNNNNNNNNNNNNNNNNNNNNNNNNNNNNNNNNNNNNNNNNNNNNNNNNNNNNNNNNNNNNNNNNNNNNNNNNNNNNNNNNNNNNNNNNNNNNNNNNNNNNNNNNNNNNNNNNNNNNNNNNNNNNNNNNNNNNNNNNNNNNNNNNNNNNNNNNNNNNNNNNNNNNNNNNNNNNNNNNNNNNNNNNNNNNNNNNNNNNNNNNNN
      C61_Crenicichla_lepidota_Chapa                                  ATGGGCCCACTCATCCTTCTAACCTTACTCCTCGGACTCGGCCTGGGGACCTCAATCACACTCTCAAGCTCTCACTGACTTCTCGCCTGAATAGGGCTCGAACTTAACACCTTAGCAATCATCCCCCTCATAGCACAACACCACCACCCCCGAGCAGTCGAAGCAGCAACAAAATACTTCCTAACCCAAGCAGCAGCCGCTGCTACCCTCCTATTTGCCAGCACCTATAACGCCTGACTTACAGGCCAATGAGATATTTACCACATATCCTCCCCCGTACCAACAACCCTAATTACCCTCGCCTTAGCATTCAAAATTGGCCTAGCCCCGCTTCACACATGACTCCCCGAAGTTCTTCAAGGACTCGACTATACCACAGGACTAATCCTGTCAACATGACAAAAACTCGCCCCGTTCGCCCTACTCCTACAAATTCAACCCCCCGACTCCAACATCATGATCTTTCTTGGCCTTTCCTCAACACTTATTGGGGGTTGAGGAGGGCTTAACCAAACTCAACTACGAAAAATTCTTGCCTACTCATCCATTGCTCACCTAGGTTGAATAATCCTCATCCTACAGTTCTCCCCACCCCTCTCCCTCCTTACTCTACTCACTTACTTCCTCATAACAGCCTCCGTATTCTTAACCTTTAAGCTAAATAAAGCCCTTAATATCAACTCACTATCTACCTCCTGAGCAAAAGCCCCTATTCTAACCGCCCTCTCACCCCTTATTCTCCTCTCTCTAGGGGGCCTACCTCCTCTTACAGGGTTTATGCCAAAATGACTTATTCTTCAAGAACTAACAAAACAAGACCTAATCCTAACCGCCACTATCGCCGCTCTAACAGCCCTACTTAGCCTCTACTTTTACCTCCGCCTGTCATACGCGCTAGCTCTAACCCTTTCCCCCAATAACTTTTCCAACACAATAACCTGACGACTTCCATCAACCCAATTTTCACTTCTCCTGGCCACAACATCATCCCTCACCATTTGCCTTCTCCCCCTTACCCCAAMTATTATCACACTCCTAACCATMTAGNNNNNNNNNNNNNNNNNNNNNNNNNNNNNNNNNNNNNNNNNNNNNNNNNNNNNNNNNNNNNNNNNNNNNNNNNNNNNNNNNNNNNNNNNNNNNNNNNNNNNNNNNNNNNNNNNNNNNNNNNNNNNNNNNNNNNNNNNNNNNNNNNNNNNNNNNNNNNNNNNNNNNNNNNNNNNNNNNNNNNNNNNNNNNNNNNNNNNNNNNNNNNNNNNNNNNNNNNNNNNNNNNNNNNNNNNNNNNNNNNNNNNNNNNNNNNNNNNNNNNNNNNNNNNNNNNNNNNNNNNNNNNNNNNNNNNNNNNNNNNNNNNNNNNNNNNNNNNNNNNNNNNNNNNNNNNNNNNNNNNNNNNNNNNNNNNNNNNNNNNNNNNNNNNNNNNNNNNNNNNNNNNNNNNNNNNNNNNNNNNNNNNNNNNNNNNNNNNNNNNNNNNNNNNNNNNNNNNNNNNNNNNNNNNNNNNNNNNNNNNNNNNNNNNNNNNNNNNNNNNNNNNNNNNNNNNNNNNNNNNNNNNNNNNNNNNNNNNNNNNNNNNNNNNNNNNNNNNNNNNNNNNNNNNNNNNNNNNNNNNNNNNNNNNNNNNNNNNNNNNNNNNNNNNNNNNNNNNNNNNNNNNNNNNNNNNNNNNNNNNNNNNNNNNNNNNNNNNNNNNNNNNNNNNNNNNNNNNNNNNNNNNNNNNNNNNNNNNNNNNNNNNNNNNNNNNNNNNNNNNNNNNNNNNNNNNNNNNNNNNNNNNNNNNNNNNNNNNNNNNNNNNNNNNNNNNNNNNNNNNNNNNNNNNNNNNNNNNNNNNNNNNNNNNNNNNNNNNNNNNNNNNNNNNNNNNNNNNNNNNNNNNNNNNNNNNNNNNNNNNNNNNNNNNNNNNNNNNNNNNNNNNNNNNNNNNNNNNNNNNNNNNNNNNNNNNNNNNNNNNNNNNNNNNNNNNNNNNNNNNNNNNNNNNNNNNNNNNNNNNNNNNNNNNNNNNNNNNNNNNNNNNNNNNNNNNNNNNNNNNNNNNNNNNNNNNNNNNNNNNNNNNNNNNNNNNNNNNNNNNNNNNNNNNNNNNNNNNNNNNNNNNNNNNNNNNNNNNNNNNNNNNNNNNNNNNNNNNNNNNNNNNNNNNNNNNNNNNNNNNNNNNNNNNNNNNNNN
      C62_Crenicichla_vittata_Ibera                                   ATGAATCCACATATCCTTCTTACCCTCCTATTTGGATTAGGCCTTGGAACAACAATCACACTATCAAGCTCACACTGACTCCTCGCTTGAATGGGACTAGAACTCAACACCCTAGCCATTATCCCCCTGATAGCCCAACATCATCACCCCCGAGCAGTAGAGGCCGCAACAAAATACTTTTTAACCCAAGCAGCAGCTGCCGCTACCCTCCTCTTTGCCAGCACCTATAACGCCTGGCTAACGGGACAATGAGATATCTACCACATATCAACCCCCCTCCCAACCACCCTAATCACCTTAGCCCTGGCATTTAAAATTGGACTAGCCCCCCTCCATGCCTGACTACCTGAAGTCCTCCAAGGGCTTGATTACACTACAGGACTAATTCTCTCAACTTGACAAAAACTTGCCCCTTTCGCCCTACTCCTCCAAATTCAGCCGACCAACTCTAATATTATAATCTTTCTTGGACTCTCATCTACCCTTATCGGGGGGTGAGGCGGACTTAACCAAACCCAGCTACGAAAGATCTTAGCCTACTCATCTATTGCCCATCTTGGTTGAATAATTCTGGTTATACAATTTTCCCCCTCCCTCTCCCTCCTTGCCCTAATCACCTACTTCCTCATAACAACCTCTCTATTCCTAACATTTAAAATAAACATAGCCCTAAACATTAACACCCTCTCCACCTCCTGAGCGAAAGCCCCGGCCCTAACAGCCCTGACCCCCCTCATCCTCCTCTCCCTGGGGGGACTGCCACCCCTCACAGGGTTCATGCCAAAATGACTAATTCTTCAAGAACTAACTAAACAAGATCTGATCCTAGCCGCCACAATTGCTGCCCTAACAGCCCTTCTTAGCCTTTACTTCTACCTGCGCCTATCTTATACAATAGCCCTCACCCTATCACCCAACAACTTCTCCAACACAACCGTTTGACGAATGCCCTCAAACCAACTCTCTCTACCCCTGGCCACAATAACCTCCGCCACCATCTGTCTTCTACCCATAACCCCAACTATCTCAACACTCCTGACCCTCTAGCACCCCCTCCTGAAAATTGCAAACGATGCCCTAATTGACCTTCCCGCACCCTTAAACATTTCTGTATGATGAAACTTCGGCTCCCTCCTAGGTCTGTGCCTTATCGCACAAATCCTCACAGGCCTATTCCTTGCTATACACTACACCTCTGATGTCACCTTAGCCTTCTCATCCGTTACCCATATTTGCCGAGACGTTAACTACGGATGACTTATCCGAAACCTCCATGCTAATGGGGCGTCCTTCTTTTTTATCTGTATTTACCTACACATCGGTCGCGGACTCTATTACGGGTCCTATCTATTTAAAGAAACATGAAACGTCGGGGTAGTTCTTCTTTTACTAGTAATAATAACTGCATTCGTGGGCTATGTTCTACCCTGAGGACAAATATCCTTTTGAGGGGCCACAGTAATCACCAACCTCCTCTCCGCCATCCCCTACATCGGAACCTCCCTAGTACAATGAATTTGAGGGGGCTTCTCAGTAGATAACGCCACCCTGGCCCGTTTCTTTGCCTTCCACTTTCTACTCCCCTTTATCATCGCCGCTATAACCCTTATTCACCTCATCTTCCTCCACGAAACTGGATCCTCCAACCCCACCGGCCTAAACTCAGACACAGATAAAATCCCATTCCACCCCTACTACTCCCTCAAAGACGTACTAGGCTTCGCAGTACTTTTAATTGCCCTCACCGCACTAGCACTTTTCTCCCCAAACCTCCTAGGAGACCCGGACAACTTCACCCCAGCCAACCCACTTGTCACTCCCCCCCACATTAAGCCAGAATGGTATTTCCTATTTGCCTACGCCATCCTTCGATCAATCCCCAACAAACTAGGAGGCGTCCTCGCCCTCCTATTCTCTATCCTTATCCTTATACTAGTCCCCATCTTACACACATCAAAACAACGAGCCATCACCTTTCGACCACTAGCCCAAACAATCCTGTGACTCCTAGTGGCTGACGTAGCTATCCTTACTTGAATTGGAGGCTTGCCCGTCGAACACCCTTTCGTCCTGATCGGCCAGGTCGCATCACTACNNNNNNNNNNNNNNNNNNNNNNNNNNNNNNNNNNNNNNNNNNNNNNNNNNNNNNNNNNNNNNNNNNNN
      C64_Crenicichla_cf_semicincta_Bolivia_Beni                      ATGGGCCCGCTCATCCTTCTAACCTTACTCCTCGGACTCGGCCTGGGGACATCAATCACACTTTCAAGCTCTCACTGACTTCTCGCCTGAATAGGACTCGAACTCAACACCCTAGCAATTATTCCCCTCATAGCACAACACCACCACCCCCGAGCAGTCGAAGCAGCAACAAAATACTTCCTAACCCAAGCAGCAGCCGCTGCCACCCTCCTATTTGCCAGCACCTATAACGCCTGACTTACAGGCCAATGAGATATTTACTACATATCCTCCCCTGTACCAACAACCCTAATTACCCTTGCCTTAGCATTCAAAATTGGCCTAGCCCCACTTCACACCTGACTTCCCGAAGTCCTTCAAGGACTAGACTACACTACAGGACTAATCCTGTCAACATGACAAAAACTCGCCCCATTTGCCCTACTCCTCCAAATCCAGCCCCCCGACTCCAACATCATAATCTTTCTTGGCCTTTCTTCAACACTTATTGGAGGGTGAGGAGGACTCAACCAGACCCAGCTACGAAAAATTCTTGCCTACTCATCCATTGCCCACCTAGGTTGAATGATCCTAGTCCTCCAGTTCTCCCCGCCCCTGTCCCTCCTCACCCTACTCACTTACTTCCTCATAACGGCCTCCGTGTTCCTAACCTTTAAACTAAATAAAGCCCTTAATATCAACTCATTATCCACCTCCTGAGCAAAAGCCCCTATTCTAACCGCCCTCTCACCCCTTATTCTCCTCTCTCTAGGGGGCCTCCCTCCTCTTACGGGGTTTATACCAAAATGACTTATTCTTCAAGAACTAACAAAACAAGACCTAATCCTAACCGCCACTATCGCCGCCCTAACAGCCTTACTTAGCCTCTACTTTTACCTCCGCCTGTCATACGCGTTAGCCTTAACTCTCTCCCCCAATAACTTTTCCAACACAATAACCTGGCGACTTCCATCAACCCAATTTTCACTTCTCCTGGCCACAACATCATCCCTCACCATTTGCCTTCTCCCCCTCGCCCCAACTATTATGACACTCCTGGCCATCTAGCATCCTCTTCTAAAAATTGCAAATGACGCCCTAGTCGACCTCCCTGCACCAATCAACATTTCTGCTTGATGGAACTTCGGCTCTCTACTAGGCCTATGTCTAATTACTCAAATCTTGACAGGCCTATTTTTAGCAATACACTACACCTCCGATATTACTTTAGCCTTCTCGTCCGTAGCCCATATTTGCCGAGACGTTAACTATGGCTGACTCATTCGAAGCCTTCATGCCAACGGAGCATCCTTCTTCTTCATTTGTATCTACCTTCACATTGGACGAGGGCTCTACTATGGTTCGTACCTCTATAAAGAAACATGAAATATTGGGGTTGTCCTGCTCCTCCTAGTAATAATAACCGCATTCGTAGGGTATGTCCTCCCTTGAGGACAAATATCCTTCTGAGGGGCTACAGTTATCACCAACCTCCTATCCGCCATCCCGTATATAGGAACTTCTCTAGTCCAATGAATTTGAGGGGGGTTTTCAGTGGACAATGCCACCTTAACTCGCTTTTTTGCCTTCCACTTCCTCTTCCCCTTTATTATCGCCGCCATAACACTCATTCACCTCATTTTCCTCCATGAAACCGGATCCTCCAATCCCACTGGCCTTAACTCGGACGCAGAAAAAATTCCATTCCACCCCTATTATTCCTTCAAAGATATCCTAGGCTTCATAACTCTCCTAATAGCCCTCACAACACTAGCTCTCTTTTACCCCAATCTCCTTGGAGACCCAGACAACTTCACCCCGGCCAACCCGCTTGTCACCCCTCCACATATTAAGCCAGAGTGGTACTTTCTATTTGCCTATGCTATTCTACGCTCAATTCCCAACAAATTAGGAGGAGTACTAGCCCTCCTATTCTCCATCCTTATCCTTATGTTAGTCCCAGTACTCCATACATCAAAACAACGAGCCCTTACCTTCCGACCATTAACCCAACTCATCCTCTGACTTCTAGTAGCAGATGTAATTATTCTCACCTGAATCGGAGGCCTTCCTGTCGAACACCCATTTACCCTCATTGGCCAAATCGCATCACTGGTCTACTTCTCCATCTTCCTCATTCTAATACCAGCATCCGGATGATTAGAAAACAAACTGCTCGAATAA
      C65_Crenicichla_cf_cyanonotus_Bolivia_Beni                      ATGAACCCACTCATCCTTCTAACCCTCCTCTTTGGACTAGGCCTGGGAACAACAATTACACTCTCAAGCTCCCACTGACTACTCGCATGAATGGGACTGGAACTCAACACCCTAGCCATAATCCCCCTGATAGCCCAACACCACCACCCACGGGCAGTTGAAGCCGCAACAAAATACTTTCTCACCCAAGCAGCAGCTGCCGCCACCCTCCTCTTTGCCAGCACCTACAACGCCTGACTAACAGGACAATGAGACATCTTCCACATGTCCACCCCCATCCCAACCACTTTAATCACCCTCGCCCTAGCATTTAAAATTGGATTAGCCCCCCTACATGCCTGATTACCCGAAGTCCTCCAGGGGCTTGACTACACTACAGGACTTATCCTCTCCACCTGACAAAAACTTGCCCCATTTGCCCTACTCCTCCAAATCCAACCAACCAACCCAAATATTATGATCTTTCTTGGCCTTTCATCCACCCTTATTGGCGGCTGGGGGGGGCTTAACCAAACCCAATTACGGAAAATCCTCGCCTATTCATCCATCGCTCACCTAGGGTGAATAATCCTAATTATACAATTCTCCCACTCCCTAGCCCTCCTTGCCCTAATCACATACTTCTTCATAACAGCCTCCGTGTTCCTAACCTTTAAACTAAATACAGCCCTAAACATTAATACACTCTCCACCTCCTGAGCGAAAGCCCCGGCCCTAACAGCCCTAGCACCCCTCATCCTCCTCTCCTTAGGGGGCCTACCACCCCTCACTGGGTTTATACCAAAATGACTAATCCTTCAAGAATTGACCAAACAAGACCTAGCCCTAACCGCCACAATCGCCGCCCTAACAGCCCTCCTCAGCCTTTACTTCTACCTCCGCCTATCTTACGCAATAGCCCTAACCATGTCCCCCAACAGCTTCTCCCACACAACCACTTGACGACTCCCATCAACTCAACTCTCACTCCCTCTAACAACAATAACCTCCACTACTATCTTCCTTCTTCCCCTCACCCCAACTATTTCAGCTCTCCTAGCCTTATAGNNNNNNNNNNNNNNNNNNNNNNNNNNNNNNNNNNNNNNNNNNNNNNNNNNNNNNNNNNNNNNNNNNNNNNNNNNNNNNNNNNNNNNNNNNNNNNNNNNNNNNNNNNNNNNNNNNNNNNNNNNNNNNNNNNNNNNNNNNNNNNNNNNNNNNNNNNNNNNNNNNNNNNNNNNNNNNNNNNNNNNNNNNNNNNNNNNNNNNNNNNNNNNNNNNNNNNNNNNNNNNNNNNNNNNNNNNNNNNNNNNNNNNNNNNNNNNNNNNNNNNNNNNNNNNNNNNNNNNNNNNNNNNNNNNNNNNNNNNNNNNNNNNNNNNNNNNNNNNNNNNNNNNNNNNNNNNNNNNNNNNNNNNNNNNNNNNNNNNNNNNNNNNNNNNNNNNNNNNNNNNNNNNNNNNNNNNNNNNNNNNNNNNNNNNNNNNNNNNNNNNNNNNNNNNNNNNNNNNNNNNNNNNNNNNNNNNNNNNNNNNNNNNNNNNNNNNNNNNNNNNNNNNNNNNNNNNNNNNNNNNNNNNNNNNNNNNNNNNNNNNNNNNNNNNNNNNNNNNNNNNNNNNNNNNNNNNNNNNNNNNNNNNNNNNNNNNNNNNNNNNNNNNNNNNNNNNNNNNNNNNNNNNNNNNNNNNNNNNNNNNNNNNNNNNNNNNNNNNNNNNNNNNNNNNNNNNNNNNNNNNNNNNNNNNNNNNNNNNNNNNNNNNNNNNNNNNNNNNNNNNNNNNNNNNNNNNNNNNNNNNNNNNNNNNNNNNNNNNNNNNNNNNNNNNNNNNNNNNNNNNNNNNNNNNNNNNNNNNNNNNNNNNNNNNNNNNNNNNNNNNNNNNNNNNNNNNNNNNNNNNNNNNNNNNNNNNNNNNNNNNNNNNNNNNNNNNNNNNNNNNNNNNNNNNNNNNNNNNNNNNNNNNNNNNNNNNNNNNNNNNNNNNNNNNNNNNNNNNNNNNNNNNNNNNNNNNNNNNNNNNNNNNNNNNNNNNNNNNNNNNNNNNNNNNNNNNNNNNNNNNNNNNNNNNNNNNNNNNNNNNNNNNNNNNNNNNNNNNNNNNNNNNNNNNNNNNNNNNNNNNNNNNNNNNNNNNNNNNNNNNNNNNNNNNNNNNNNNNNNNNNNNNNNNNNNNNNNNNNNNNNNNNNNNNNNNNNN
      C71_Crenicichla_cf_cyanonotus_Bolivia_Mamore                    ATGAACCCACTCATCCTTCTAACCCTCCTCTTTGGACTAGGCCTGGGAACAACAATTACACTCTCAAGCTCCCACTGACTACTCGCATGAATGGGACTGGAACTCAACACCCTAGCCATAATCCCCCTGATAGCCCAACACCACCACCCACGGGCAGTTGAAGCCGCAACAAAATACTTTCTCACCCAAGCAGCAGCTGCCGCCACCCTCCTCTTTGCCAGCACCTACAACGCCTGACTAACAGGACAATGAGACATCTTCCACATGTCCACCCCCATCCCAACCACTTTAATCACCCTCGCCCTAGCATTTAAAATTGGATTAGCCCCCCTACATGCCTGATTACCCGAAGTCCTCCAGGGGCTTGACTACACTACAGGACTTATCCTCTCCACCTGACAAAAACTTGCCCCATTTGCCCTACTCCTCCAAATCCAACCAACCAACCCAAATATTATGATCTTTCTTGGCCTTTCATCCACCCTTATTGGCGGCTGGGGGGGGCTTAACCAAACCCAATTACGGAAAATCCTCGCCTATTCATCCATCGCTCACCTAGGGTGAATAATCCTAATTATACAATTCTCCCACTCCCTATCCCTCCTTGCCCTAATCACATACTTCTTCATAACAGCCTCCGTGTTCCTAACCTTTAAACTAAATACAGCCCTAAACATTAATACACTCTCCACCTCCTGAGCGAAAGCCCCGGCCCTAACAGCCCTAGCACCCCTCATCCTCCTCTCCTTAGGGGGCCTACCACCCCTCACTGGGTTTATACCAAAATGACTAATCCTTCAAGAATTGACTAAACAAGACCTAGCCCTAACCGCCACAATCGCCGCCCTAACAGCCCTCCTCAGCCTTTACTTCTACCTCCGCCTATCTTACGCAATAGCCCTAACCATATCCCCCAACAGCTTCTCCCACACAACCACTTGACGACTCCCATCAACTCAACTCTCACTCCCTCTAACAACAATAACCTCCACTACTATCTTCCTTCTTCCCCTCACCCCAACTATTTCAGCTCTCCTAGCCTTATAGCATCCTCTCCTTAAAATTGCAAACGATGCCCTAATYGACCTCCCCGCACCATTAAACATTTCTGCCTGATGAAACTTCGGCTCCCTCCTAGGCCTATGCCTTGTTACCCAAATTCTTACAGGCCTCTTCCTCGCAATACACTACACCTCTGACATCACCCTAGCCTTCTCATCAGTGGCCCATATTTGCCGAGACGTTAACTACGGATGACTAATTCGAAACCTTCACGCCAACGGAGCATCCTTCTTTTTTATCTGCATTTACCTTCATATCGGACGWGGCCTCTACTATGGCTCCTATCTCTTTAAAGAGACATGAAACATCGGGGTCATCCTCCTCCTGCTAGTAATAATAACCGCATTCGTGGGCTACGTCCTACCCTGAGGACAAATATCATTCTGGGGGGCCACCGTTATTACGAATCTCCTATCAGCCATCCCATATATCGGAACCTCCCTAGTACAATGAATTTGAGGGGGCTTCTCCGTAGACAATGCCACCCTAACACGMTTCTTTGCCTTCCACTTCCTCTTCCCCTTCATCATTGCCGCTATAACCCTTATTCACCTCATCTTCCTCCATGAGACCGGATCCTCAAACCCCACWGGCCTCAACTCAGACGCAGAAAAAATCCCATTTCATCCCTACTACTCTTTCAAAGACATTCTGGGCTTTGCAATACTCTTAGTAGCCCTTACTGCACTAGCACTCTTCTCCCCCAACCTCTTAGGAGACCCAGACAACTTCACCCCAGCCAACCCACTTGTCACCCCACCACACATCAAACCAGAATGATACTTTCTTTTTGCCTACGCTATCCTACGATCAATCCCTAATAAACTGGGCGGAGTCCTCGCCCTACTATTCTCCATCCTCATCCTCATATTAGTGCCAATCCTCCACACATCTAAGCAACGAGCCCTTACCTTTCGCCCAATTACACAAACTATCCTCTGGCTTCTAGTAGCAGACGTAGCCATCCTCACCTGAATCGGCGGCCTACCCGTCGAGCACCCTTTCGTCCTTATCGGCCAAATCGCATCACTCCNNNNNNNNNNNNNNNNNNNNNNNNNNNNNNNNNNNNNNNNNNNNNNNNNNNNNNNNNNNNNNNNNNNN
      C75_Crenicichla_cf_semicincta_Bolivia_Tahuamanu                 ATGGGCCCGCTCATCCTTCTAACCTTACTCCTCGGACTCGGCCTGGGGACATCAATCACACTTTCAAGCTCTCACTGACTTCTCGCCTGAATAGGACTCGAACTCAACACCCTAGCAATTATTCCCCTCATAGCACAACACCACCACCCACGAGCAGTAGAAGCAGCAACAAAATACTTCCTAACCCAAGCAGCAGCCGCTGCCACCCTCCTATTTGCCAGCACCTATAACGCCTGACTTACAGGCCAATGAGATATTTATTACATATCCTCCCCTGTACCAACAACCCTAATTACCCTTGCCTTAGCATTCAAAATTGGCCTAGCCCCACTTCACACCTGACTTCCCGAAGTCCTTCAAGGACTAGACTACACTACAGGACTAATCCTGTCAACATGACAAAAACTCGCCCCATTTGCCCTACTCCTCCAAATCCAACCCCCTGACTCCAACATCATAATCTTTCTTGGCCTTTCTTCAACACTTATTGGGGGGTGAGGAGGACTCAACCAAACCCAGCTACGAAAAATTCTTGCCTACTCATCCATTGCCCACCTAGGTTGAATGATCCTAGTCCTCCAGTTCTCCCCGCCCCTGTCCCTCCTTACCCTACTCACTTACTTCCTCATAACGGCCTCCGTGTTCCTAACCTTTAAACTAAATAAGGCCCTTAATATCAACTCATTATCCACCTCCTGAGCAAAAGCCCCTATTCTAACCGCCCTCTCACCCCTTATCCTCCTCTCTCTAGGGGGTCTCCCTCCTCTTACGGGGTTTATACCAAAATGACTTATTCTTCAAGAACTAACAAAACAAGACCTAATCCTAACCGCCACTATCGCCGCCCTAACAGCCCTACTTAGCCTCTACTTTTACCTCCGCCTGTCCTACGCATTAGCCTTAACTCTCTCCCCCAATAACTTTTCCAACACAATAACCTGACGACTTCCATCTACCCAATTTTCACTTCTCCTGGCCACAACATCATCCCTCACCATTTGCCTTCTCCCCCTCGCCCCAACTATTATGACACTCCTGGCCATCTAGNNNNNNNNNNNNNNNNNNNNNNNNNNNNNNNNNNNNNNNNNNNNNNNNNNNNNNNNNNNNNNNNNNNNNNNNNNNNNNNNNNNNNNNNNNNNNNNNNNNNNNNNNNNNNNNNNNNNNNNNNNNNNNNNNNNNNNNNNNNNNNNNNNNNNNNNNNNNNNNNNNNNNNNNNNNNNNNNNNNNNNNNNNNNNNNNNNNNNNNNNNNNNNNNNNNNNNNNNNNNNNNNNNNNNNNNNNNNNNNNNNNNNNNNNNNNNNNNNNNNNNNNNNNNNNNNNNNNNNNNNNNNNNNNNNNNNNNNNNNNNNNNNNNNNNNNNNNNNNNNNNNNNNNNNNNNNNNNNNNNNNNNNNNNNNNNNNNNNNNNNNNNNNNNNNNNNNNNNNNNNNNNNNNNNNNNNNNNNNNNNNNNNNNNNNNNNNNNNNNNNNNNNNNNNNNNNNNNNNNNNNNNNNNNNNNNNNNNNNNNNNNNNNNNNNNNNNNNNNNNNNNNNNNNNNNNNNNNNNNNNNNNNNNNNNNNNNNNNNNNNNNNNNNNNNNNNNNNNNNNNNNNNNNNNNNNNNNNNNNNNNNNNNNNNNNNNNNNNNNNNNNNNNNNNNNNNNNNNNNNNNNNNNNNNNNNNNNNNNNNNNNNNNNNNNNNNNNNNNNNNNNNNNNNNNNNNNNNNNNNNNNNNNNNNNNNNNNNNNNNNNNNNNNNNNNNNNNNNNNNNNNNNNNNNNNNNNNNNNNNNNNNNNNNNNNNNNNNNNNNNNNNNNNNNNNNNNNNNNNNNNNNNNNNNNNNNNNNNNNNNNNNNNNNNNNNNNNNNNNNNNNNNNNNNNNNNNNNNNNNNNNNNNNNNNNNNNNNNNNNNNNNNNNNNNNNNNNNNNNNNNNNNNNNNNNNNNNNNNNNNNNNNNNNNNNNNNNNNNNNNNNNNNNNNNNNNNNNNNNNNNNNNNNNNNNNNNNNNNNNNNNNNNNNNNNNNNNNNNNNNNNNNNNNNNNNNNNNNNNNNNNNNNNNNNNNNNNNNNNNNNNNNNNNNNNNNNNNNNNNNNNNNNNNNNNNNNNNNNNNNNNNNNNNNNNNNNNNNNNNNNNNNNNNNNNNNNNNNNNNNNNNNNNNNNNNNNNNNNNNNNNNNNNNNNNNNNNN
      C78_Crenicichla_lepidota_Pantanal_Abobral                       ATGGGCCCACTCATCCTTCTAACCTTACTCCTCGGACTCGGCCTGGGGACCTCAATCACACTCTCAAGCTCTCACTGACTTCTCGCCTGAATAGGGCTCGAACTTAACACCTTAGCAATCATCCCCCTCATAGCACAACACCACCACCCCCGAGCAGTCGAAGCAGCAACAAAATACTTCCTAACCCAAGCAGCAGCCGCTGCTACCCTCCTATTTGCCAGCACCTATAACGCCTGACTTACAGGCCAATGAGATATTTACCACATATCCTCCCCCGTACCAACAACCCTAATTACCCTCGCCTTAGCATTCAAAATTGGCCTAGCCCCGCTTCACACATGACTCCCCGAAGTTCTTCAAGGACTCGACTATACCACAGGACTAATCCTGTCAACATGACAAAAACTCGCCCCGTTCGCCCTACTCCTACAAATTCAACCCCCCGACTCCAACATCATGATCTTTCTTGGCCTTTCCTCAACACTTATTGGGGGTTGAGGAGGGCTTAACCAAACTCAACTACGAAAAATTCTTGCCTACTCATCCATTGCTCACCTAGGTTGAATAATCCTCGTCCTACAGTTCTCCCCGCCCCTCTCCCTCCTTACCCTACTCACTTACTTCCTCATAACAGCCTCCGTATTCTTAACCTTTAAGCTAAATAAAGCCCTTAATATCAACTCACTATCTACCTCCTGAGCAAAAGCCCCTATTCTAACCGCCCTCTCACCCCTTATTCTCCTCTCTCTAGGGGGCCTACCTCCTCTTACAGGGTTTATGCCAAAATGACTTATTCTTCAAGAACTAACAAAACAAGACCTAATCCTAACCGCCACTATCGCCGCTCTAACAGCCCTACTTAGCCTCTACTTTTACCTCCGCCTGTCATACGCGCTAGCTCTAACCCTTTCCCCCAATAACTTTTCCAACACAATAACCTGACGACTTCCATCAACCCAGTTTTCACTTCTCCTGGCCACAACATCATCCCTCACCATTTGCCTTCTCCCCCTTACCCCAACTATTATCACACTCCTAACCATCTAGNNNNNNNNNNNNNNNNNNNNNNNNNNNNNNNNNNNNNNNNNNNNNNNNNNNNNNNNNNNNNNNNNNNNNNNNNNNNNNNNNNNNNNNNNNNNNNNNNNNNNNNNNNNNNNNNNNNNNNNNNNNNNNNNNNNNNNNNNNNNNNNNNNNNNNNNNNNNNNNNNNNNNNNNNNNNNNNNNNNNNNNNNNNNNNNNNNNNNNNNNNNNNNNNNNNNNNNNNNNNNNNNNNNNNNNNNNNNNNNNNNNNNNNNNNNNNNNNNNNNNNNNNNNNNNNNNNNNNNNNNNNNNNNNNNNNNNNNNNNNNNNNNNNNNNNNNNNNNNNNNNNNNNNNNNNNNNNNNNNNNNNNNNNNNNNNNNNNNNNNNNNNNNNNNNNNNNNNNNNNNNNNNNNNNNNNNNNNNNNNNNNNNNNNNNNNNNNNNNNNNNNNNNNNNNNNNNNNNNNNNNNNNNNNNNNNNNNNNNNNNNNNNNNNNNNNNNNNNNNNNNNNNNNNNNNNNNNNNNNNNNNNNNNNNNNNNNNNNNNNNNNNNNNNNNNNNNNNNNNNNNNNNNNNNNNNNNNNNNNNNNNNNNNNNNNNNNNNNNNNNNNNNNNNNNNNNNNNNNNNNNNNNNNNNNNNNNNNNNNNNNNNNNNNNNNNNNNNNNNNNNNNNNNNNNNNNNNNNNNNNNNNNNNNNNNNNNNNNNNNNNNNNNNNNNNNNNNNNNNNNNNNNNNNNNNNNNNNNNNNNNNNNNNNNNNNNNNNNNNNNNNNNNNNNNNNNNNNNNNNNNNNNNNNNNNNNNNNNNNNNNNNNNNNNNNNNNNNNNNNNNNNNNNNNNNNNNNNNNNNNNNNNNNNNNNNNNNNNNNNNNNNNNNNNNNNNNNNNNNNNNNNNNNNNNNNNNNNNNNNNNNNNNNNNNNNNNNNNNNNNNNNNNNNNNNNNNNNNNNNNNNNNNNNNNNNNNNNNNNNNNNNNNNNNNNNNNNNNNNNNNNNNNNNNNNNNNNNNNNNNNNNNNNNNNNNNNNNNNNNNNNNNNNNNNNNNNNNNNNNNNNNNNNNNNNNNNNNNNNNNNNNNNNNNNNNNNNNNNNNNNNNNNNNNNNNNNNNNNNNNNNNNNNNNNNNNNNNNNNNNNNNNNNNNNNNNNNN
      C79_Crenicichla_gaucho_Paraiso_Yaboti                           ATGAACCCACACATCTTTCTAACCCTCCTCTTTGGATTAGGCCTAGGAACAACAATAACACTATCAAGCTCACACTGACTACTAGCTTGAATAGGACTAGAACTCAATACCCTAGCCATTATCCCCCTGATAGCCCAACATCACCACCCCCGAGCAGTAGAAGCCGCAACAAAATACTTCCTAACCCAAGCAGCAGCCGCCGCCACTCTCCTATTTGCCAGCACCTACAACGCCTGACTAACAGGACAATGAGATATTTATCACATATCAGCCCCCCTACCAACCACCCTAATCACCTTAGCCCTAGCATTTAAAATTGGACTAGCCCCCCTTCATGCCTGACTACCCGAAGTCCTCCAAGGACTTGATTACACCACAGGACTAATTCTATCCACTTGACAAAAGCTTGCCCCTTTCGCCCTACTACTCCAAATTCAACCAACCAACTCAAGCATTATAATCTTTCTTGGACTCTCATCTACCCTTGTTGGGGGGTGGGGCGGACTAAACCAAACCCAGCTACGGAAGATCCTGGCCTACTCATCTATTGCCCACCTGGGTTGAATAATTCTAGTTATACAATTTGCCCCATCCCTCTCCCTCCTTGCTCTAATCACCTACTTCTTCATAACAACCTCCCTTTTCCTGACATTTAAACTAAACATAGCCTTAAACATTAACACCCTGTCCACCTCCTGAGCAAAAGCACCAGCCTTAACGACCCTGACCCCCCTCATCCTACTTTCTCTAGGGGGCCTACCACCCCTTACCGGGTTCATGCCAAAATGGCTAATTCTTCAAGAACTAACCAAACAAGACCTAATCTTAACCGCCACAATCGCCGCCTTAACAGCCCTTCTTAGCCTTTACTTCTACCTGCGCCTATCTTACGCAATAGCCCTGACCCTTTCACCCAACAACTTCTCCAACACAACCGTCTGACGAATCCCCTCAACCCAACTCTCACTACCCCTAACCACAATAACCTCCGCTACCATCTGCCTCCTGCCCATAACCCCCACAATCTCAACACTCCTGACCCTCTAGNNNNNNNNNNNNNNNNNNNNNNNNNNNNNNNNNNNNNNNNNNNNNNNNNNNNNNNNNNNNNNNNNNNNNNNNNNNNNNNNNNNNNNNNNNNNNNNNNNNNNNNNNNNNNNNNNNNNNNNNNNNNNNNNNNNNNNNNNNNNNNNNNNNNNNNNNNNNNNNNNNNNNNNNNNNNNNNNNNNNNNNNNNNNNNNNNNNNNNNNNNNNNNNNNNNNNNNNNNNNNNNNNNNNNNNNNNNNNNNNNNNNNNNNNNNNNNNNNNNNNNNNNNNNNNNNNNNNNNNNNNNNNNNNNNNNNNNNNNNNNNNNNNNNNNNNNNNNNNNNNNNNNNNNNNNNNNNNNNNNNNNNNNNNNNNNNNNNNNNNNNNNNNNNNNNNNNNNNNNNNNNNNNNNNNNNNNNNNNNNNNNNNNNNNNNNNNNNNNNNNNNNNNNNNNNNNNNNNNNNNNNNNNNNNNNNNNNNNNNNNNNNNNNNNNNNNNNNNNNNNNNNNNNNNNNNNNNNNNNNNNNNNNNNNNNNNNNNNNNNNNNNNNNNNNNNNNNNNNNNNNNNNNNNNNNNNNNNNNNNNNNNNNNNNNNNNNNNNNNNNNNNNNNNNNNNNNNNNNNNNNNNNNNNNNNNNNNNNNNNNNNNNNNNNNNNNNNNNNNNNNNNNNNNNNNNNNNNNNNNNNNNNNNNNNNNNNNNNNNNNNNNNNNNNNNNNNNNNNNNNNNNNNNNNNNNNNNNNNNNNNNNNNNNNNNNNNNNNNNNNNNNNNNNNNNNNNNNNNNNNNNNNNNNNNNNNNNNNNNNNNNNNNNNNNNNNNNNNNNNNNNNNNNNNNNNNNNNNNNNNNNNNNNNNNNNNNNNNNNNNNNNNNNNNNNNNNNNNNNNNNNNNNNNNNNNNNNNNNNNNNNNNNNNNNNNNNNNNNNNNNNNNNNNNNNNNNNNNNNNNNNNNNNNNNNNNNNNNNNNNNNNNNNNNNNNNNNNNNNNNNNNNNNNNNNNNNNNNNNNNNNNNNNNNNNNNNNNNNNNNNNNNNNNNNNNNNNNNNNNNNNNNNNNNNNNNNNNNNNNNNNNNNNNNNNNNNNNNNNNNNNNNNNNNNNNNNNNNNNNNNNNNNNNNNNNNNNNNNNNNNNNNNNNNNNNNNNN
      C80_Crenicichla_minuano_Paraiso_Yaboti                          ATGAATCCACTCATCCTCCTCACCCTCCTCCTTGGACTAGGCCTAGGGACCTCAATTACACTATCAAGCTCCCACTGACTTCTCGCTTGAATAGGATTAGAACTCAACACACTAGCCATAATCCCCCTAATAGCCCAACACCACCATCCCCGGGCAGTCGAAGCCGCAACAAAATACTTCCTAACCCAAGCAGCAGCTGCCGCCACCCTCCTCTTTGCTAGCACCTATAATGCCTGACTGACAGGACAATGGGACATCTACCACATATCCACACCCCTCCCAACCACCCTAATCACCCTAGCCTTGGCATTTAAAATTGGCCTAGCCCCCCTACATGCCTGACTACCTGAAGTCCTTCAAGGACTTGATTATACCACAGGACTAATTCTTTCCACTTGACAAAAACTTGCCCCCTTCGCCCTACTTCTCCAAATCCAACCCACCAATTCCAACATCATAATCTTCCTTGGCCTTTCATCCACCCTCATTGGAGGCTGAGGAGGACTTAACCAAACCCAACTACGAAAAATCCTTGCATACTCATCTATTGCCCACTTAGGCTGAATAATTCTAATTATACAATTCACCCCCTCCCTCTCCCTCCTTGCCCTAATCACCTACTTCTTCATAACAACCTCACTATTCCTAACCTTTAAACTAAATATAGCCCTAAACATTAATACACTATCCACCTCCTGAGCAAAAGCCCCCGCCCTAACAGCCCTAACACCCCTGATTCTCCTTTCCCTCGGAGGCCTACCCCCCCTAACTGGCTTCATACCAAAATGACTTATCCTTCAAGAACTAACTAAACAAGACCTAATCCTAGCCGCCACCATTGCTGCCTTAACAGCTCTCCTTAGCCTCTACTTTTACCTTCGTTTATCTTACGCCATAGCCCTAACCCTCTCCCCCAACAATTTTTCTAACAAAACTATTTGACGACTCCCCTCAACCCAAATCTCACTCCCCTTAGCAACAACAACCTCCATTACTATCTGTCTCCTACCCATGACCCCAACCATTTCAACACTCCTAACCCTCTAGCATCCTCTCTTAAAAATTGCAAATGATGCCCTAATTGACCTCCCCGCACCCTTAAACATCTCCATCTGATGAAACTTCGGTTCCCTGTTAGGCCTATGTCTTATTACCCAAATCCTTACAGGCCTCTTCCTAGCAATACACTACACCTCCGATATTACCTTGGCCTTCTCATCAGTTGCTCACATTTGTCGAGACGTTAACTACGGATGACTCATCCGAAACCTCCATGCCAACGGAGCATCTTTCTTTTTTATCTGTATTTACCTACACATTGGACGTGGGCTCTACTATGGCTCCTACCTCTATAAAGAGACATGAAACATCGGAGTCATCCTCCTGCTACTAGTAATAATAACTGCATTCGTGGGCTACGTTCTGCCCTGAGGACAAATATCCTTCTGAGGAGCCACAGTAATTACCAACCTCCTCTCCGCAATTCCTTACATCGGAACTTCGCTAGTACAGTGAATCTGAGGGGGCTTCTCAGTAGATAACGCCACCTTAACCCGCTTCTTTGCTTTCCACTTTCTCTTCCCCTTTATCATTGCCGCTATAACTCTCATTCACCTAATTTTCCTTCACGAAACTGGGTCCTCCAATCCTACCGGCCTCAACTCAGACGCAGAAAAAATCCCATTTCACCCCTACTACTCCTTTAAAGATGTACTAGGCTTCGCAGTACTCCTAGTAGCCCTTACCGCACTCGCACTCTTCTCCCCGAACCTCTTAGGAGACCCAGATAACTTTACCCCAGCTAACCCACTTGTAACTCCCCCCCACATTAAACCTGAATGATACTTCCTATTCGCCTACGCCATCCTACGCTCAATTCCTAATAAACTTGGAGGGGTCCTCGCCCTTCTGTTCTCTATCCTAATCCTCATACTAGTCCCAATCCTACACACATCAAAACAACGAGCCCTCACCTTTCGACCACTAACCCAACTTATCCTCTGACTTCTAGTAGCAGACGTGGCCATCCTCACTTGAATTGGAGGTTTACCTGTCGAACACCCCTTCACCCTCATTGGCCAAATCGCATCCCTCCNNNNNNNNNNNNNNNNNNNNNNNNNNNNNNNNNNNNNNNNNNNNNNNNNNNNNNNNNNNNNNNNNNNN
      C81_Crenicichla_sp_Piray_Guazu                                  ATGAATCCACACATCCTTCTCACCCTCCTATTTGGATTAGGCCTGGGAACAACAATCGCACTATCAAGCTCACACTGACTCCTCGCTTGAATAGGGCTAGAACTCAACACCCTGGCCATAATTCCTCTGATAGCTCAACATCATCACCCCCGAGCAGTAGAAGCCGCAACAAAATACTTCCTAACCCAAGCAGCAGCTGCCGCCACCCTCCTCTTTGCCAGCACCTATAACGCCTGACTAACAGGACAATGAGATATTTATCTCATATCAACCCCCCTCCCAACTACCCTAATCACCTTAGCCCTAGCATTTAAAATTGGACTAGCCCCACTTCATGCCTGACTACCCGAAGTCCTCCAAGGGCTTGACTATACTACAGGACTAATTCTCTCAACTTGACAAAAACTTGCCCCTTTCGCCCTACTCCTCCAAATTCAACCAACCAATTCTAGTATTATGATCTTTCTTGGCCTCTCATCTACCCTTGTGGGAGGATGAGGCGGACTTAACCAAACCCAACTACGAAAAATCCTAGCCTACTCATCTATTGCCCACCTTGGTTGAATAATTCTGGTTATACAATTTACCCCCTCCCTCTCCCTCCTTGCCCTTATCACCTACTTCTTCATAACAGCCTCCCTATTCCTAACATTTAAACTAAACATAGCCTTAAACATTAATACCCTGTCCACCTCCTGGGCGAAAGCCCCGGCCCTAACAGCCCTAACCCCCCTAATCCTTCTCTCCCTGGGGGGCCTACCACCCCTCACCGGGTTCATGCCAAAATGACTAATTCTTCAGGAACTAACCAAACAAGACTTAATCCTAACCGCCACAATTGCTGCCTTAACAGCCCTTCTTAGCCTTTACTTCTACCTACGCCTGTCTTACGCAATAGCCCTGACCCTCTCCCCCAACAACTTCTCCAACACAACCGCTTGACGAATCCCCTCAACCCAACTCTCACTTCCCCTAGCCACAATAACCTCTACCACCATTTGTCTCCTGCCCATAACCCCAACTATCTCAACACTCCTGACCCTCTAGNNNNNNNNNNNNNNNNNNNNNNNNNNNNNNNNNNNNNNNNNNNNNNNNNNNNNNNNNNNNNNNNNNNNNNNNNNNNNNNNNNNNNNNNNNNNNNNNNNNNNNNNNNNNNNNNNNNNNNNNNNNNNNNNNNNNNNNNNNNNNNNNNNNNNNNNNNNNNNNNNNNNNNNNNNNNNNNNNNNNNNNNNNNNNNNNNNNNNNNNNNNNNNNNNNNNNNNNNNNNNNNNNNNNNNNNNNNNNNNNNNNNNNNNNNNNNNNNNNNNNNNNNNNNNNNNNNNNNNNNNNNNNNNNNNNNNNNNNNNNNNNNNNNNNNNNNNNNNNNNNNNNNNNNNNNNNNNNNNNNNNNNNNNNNNNNNNNNNNNNNNNNNNNNNNNNNNNNNNNNNNNNNNNNNNNNNNNNNNNNNNNNNNNNNNNNNNNNNNNNNNNNNNNNNNNNNNNNNNNNNNNNNNNNNNNNNNNNNNNNNNNNNNNNNNNNNNNNNNNNNNNNNNNNNNNNNNNNNNNNNNNNNNNNNNNNNNNNNNNNNNNNNNNNNNNNNNNNNNNNNNNNNNNNNNNNNNNNNNNNNNNNNNNNNNNNNNNNNNNNNNNNNNNNNNNNNNNNNNNNNNNNNNNNNNNNNNNNNNNNNNNNNNNNNNNNNNNNNNNNNNNNNNNNNNNNNNNNNNNNNNNNNNNNNNNNNNNNNNNNNNNNNNNNNNNNNNNNNNNNNNNNNNNNNNNNNNNNNNNNNNNNNNNNNNNNNNNNNNNNNNNNNNNNNNNNNNNNNNNNNNNNNNNNNNNNNNNNNNNNNNNNNNNNNNNNNNNNNNNNNNNNNNNNNNNNNNNNNNNNNNNNNNNNNNNNNNNNNNNNNNNNNNNNNNNNNNNNNNNNNNNNNNNNNNNNNNNNNNNNNNNNNNNNNNNNNNNNNNNNNNNNNNNNNNNNNNNNNNNNNNNNNNNNNNNNNNNNNNNNNNNNNNNNNNNNNNNNNNNNNNNNNNNNNNNNNNNNNNNNNNNNNNNNNNNNNNNNNNNNNNNNNNNNNNNNNNNNNNNNNNNNNNNNNNNNNNNNNNNNNNNNNNNNNNNNNNNNNNNNNNNNNNNNNNNNNNNNNNNNNNNNNNNNNNNNNNNNNNNNNNNNNNNNNNNNNNNN
      C82_Crenicichla_sp_Piray_Guazu_line                             ATGAATCCACACATCCTTCTCACCCTCCTATTTGGATTAGGCCTGGGAACAACAATCGCACTATCAAGCTCACACTGACTCCTAGCTTGAATAGGACTGGAACTCAACACCCTAGCCATAATCCCCCTGATAGCTCAACATCATCACCCCCGAGCAGTAGAAGCCGCAACAAAATACTTCCTAACCCAAGCAGCAGCTGCCGCCACCCTCCTCTTTGCCAGCACCTATAACGCCTGACTAACAGGACAATGAGATATTTATCTCATATCAACCCCCCTCCCAACTACCCTAATCACCTTAGCCCTAGCATTTAAAATTGGACTAGCCCCACTTCATGCCTGACTACCCGAGGTCCTCCAAGGGCTTGACTATACTACAGGACTAATTCTCTCAACTTGACAAAAACTTGCCCCTTTCGCCCTACTCCTCCAAATTCAACCAACTAATTCTAGCATTATGATCTTTCTTGGCCTCTCATCTACCCTTGTGGGGGGATGGGGCGGACTTAACCAAACCCAACTACGAAAAATCCTAGCCTACTCATCTATTGCCCACCTTGGTTGAATAATTCTGGTTATACAATTTACCCCCTCCCTCTCCCTCCTTGCCCTAATCACCTACTTCTTCATAACAGCCTCCCTATTCCTAACATTTAAACTAAACATAGCCTTAAACATTAATACCCTGTCCACCTCCTGGGCGAAAACCCCCGCCCTAACAGCCCTAACCCCCCTAGTCCTTCTCTCCCTAGGGGGCCTACCACCCCTCACCGGGTTCATGCCAAAATGACTAATTCTTCAGGAACTAACCAAACAAGACTTAATCCTAACCGCCACAATTGCTGCCTTAACAGCCCTTCTTAGCCTTTACTTCTACCTACGCCTGTCTTACGCAATAGCCCTGACCCTCTCCCCCAACAACTTCTCCAACACAACCGCTTGACGAATCCCCTCAGCCCAACTCTCACTCCCCCTAGCCACAATAACCTCCGCCACCATTTGTCTCCTACCCATAACCCCAACTATCTCAACACTCCTGACCCTCTAGNNNNNNNNNNNNNNNNNNNNNNNNNNNNNNNNNNNNNNNNNNNNNNNNNNNNNNNNNNNNNNNNNNNNNNNNNNNNNNNNNNNNNNNNNNNNNNNNNNNNNNNNNNNNNNNNNNNNNNNNNNNNNNNNNNNNNNNNNNNNNNNNNNNNNNNNNNNNNNNNNNNNNNNNNNNNNNNNNNNNNNNNNNNNNNNNNNNNNNNNNNNNNNNNNNNNNNNNNNNNNNNNNNNNNNNNNNNNNNNNNNNNNNNNNNNNNNNNNNNNNNNNNNNNNNNNNNNNNNNNNNNNNNNNNNNNNNNNNNNNNNNNNNNNNNNNNNNNNNNNNNNNNNNNNNNNNNNNNNNNNNNNNNNNNNNNNNNNNNNNNNNNNNNNNNNNNNNNNNNNNNNNNNNNNNNNNNNNNNNNNNNNNNNNNNNNNNNNNNNNNNNNNNNNNNNNNNNNNNNNNNNNNNNNNNNNNNNNNNNNNNNNNNNNNNNNNNNNNNNNNNNNNNNNNNNNNNNNNNNNNNNNNNNNNNNNNNNNNNNNNNNNNNNNNNNNNNNNNNNNNNNNNNNNNNNNNNNNNNNNNNNNNNNNNNNNNNNNNNNNNNNNNNNNNNNNNNNNNNNNNNNNNNNNNNNNNNNNNNNNNNNNNNNNNNNNNNNNNNNNNNNNNNNNNNNNNNNNNNNNNNNNNNNNNNNNNNNNNNNNNNNNNNNNNNNNNNNNNNNNNNNNNNNNNNNNNNNNNNNNNNNNNNNNNNNNNNNNNNNNNNNNNNNNNNNNNNNNNNNNNNNNNNNNNNNNNNNNNNNNNNNNNNNNNNNNNNNNNNNNNNNNNNNNNNNNNNNNNNNNNNNNNNNNNNNNNNNNNNNNNNNNNNNNNNNNNNNNNNNNNNNNNNNNNNNNNNNNNNNNNNNNNNNNNNNNNNNNNNNNNNNNNNNNNNNNNNNNNNNNNNNNNNNNNNNNNNNNNNNNNNNNNNNNNNNNNNNNNNNNNNNNNNNNNNNNNNNNNNNNNNNNNNNNNNNNNNNNNNNNNNNNNNNNNNNNNNNNNNNNNNNNNNNNNNNNNNNNNNNNNNNNNNNNNNNNNNNNNNNNNNNNNNNNNNNNNNNNNNNNNNNNNNNNNNNNNNNNNNNNNNNNNNNNNNNNNNNN
      C83_Crenicichla_minuano_new_Fortaleza                           ATGAATCCACTCATCCTCCTCACCCTCCTCCTTGGACTAGGCCTAGGGACCTCAATTACACTATCAAGCTCCCACTGACTTCTCGCTTGAATAGGATTAGAACTCAACACACTAGCCATAATCCCCCTAATAGCCCAACACCACCATCCCCGGGCAGTCGAAGCCGCAACAAAATACTTCCTAACCCAAGCAGCAGCTGCCGCCACCCTCCTCTTTGCTAGCACCTATAATGCCTGACTGACAGGACAATGGGACATCTACCACATATCCACACCTCTCCCAACCACCCTAATCACCCTAGCCTTGGCATTTAAAATTGGCCTAGCCCCCCTACATGCCTGACTACCTGAAGTCCTTCAAGGACTTGATTATACCACAGGACTAATTCTTTCCACTTGACAAAAACTTGCCCCCTTCGCCCTACTTCTCCAAATCCAACCCGCCAATTCCAACATCATAATCTTCCTTGGCCTTTCATCCACCCTCATTGGAGGCTGAGGAGGACTTAACCAAACCCAACTACGAAAAATCCTTGCATACTCATCTATTGCCCACTTAGGCTGAATAATTCTAATTATACAATTCACCCCCTCCCTCTCCCTCCTTGCCCTAATCACCTACTTCTTCATAACAACCTCACTATTCCTAACCTTTAAACTAAATATAGCCCTAAACATTAATACACTATCCACCTCCTGAGCAAAAGCCCCCGCCCTAACAGCCCTAACACCCCTGATTCTCCTTTCCCTCGGAGGCCTACCCCCCCTAACTGGCTTTATACCAAAATGACTTATCCTTCAAGAACTAACTAAACAAGACCTAATCCTAGCCGCCACCATTGCTGCCTTAACAGCTCTCCTTAGCCTCTACTTTTACCTTCGTTTATCTTACGCCATAGCCCTAACCCTCTCCCCCAACAATTTTTCTAACAAAACCATTTGACGACTCCCCTCAACCCAAATCTCACTCCTCTTAGCAACAACAACCTCCATTACTATCTGTCTCCTACCCATGACCCCAACCATTTCAACACTCCTAACCCTCTAGCATCCTCTCTTAAAAATTGCAAATGATGCCCTAATTGACCTCCCCGCACCCTTAAACATCTCCATCTGATGAAACTTCGGTTCCCTGTTAGGCCTATGTCTTATTACCCAAATCCTTACAGGCCTCTTCCTAGCAATACACTACACCTCCGATATTACCTTGGCCTTCTCATCAGTTGCTCACATTTGTCGAGACGTTAACTACGGATGACTCATCCGAAACCTCCATGCCAACGGAGCATCTTTATTTTTTATCTGTATTTACCTACACATTGGACGTGGGCTCTACTATGGCTCCTACCTCTATAAAGAGACATGAAACATCGGAGTCATCCTCCTGCTACTAGTAATAATAACTGCATTCGTGGGCTACGTTCTGCCCTGAGGACAAATATCCTTCTGAGGGGCCACAGTAATTACCAACCTCCTCTCCGCAATTCCTTACATCGGAACTTCGCTAGTACAGTGAATCTGAGGGGGCTTCTCAGTAGATAACGCCACCTTAACCCGCTTCTTTGCTTTCCACTTTCTCTTCCCCTTTATCATTGCCGCTATAACTCTTATTCACCTAATTTTCCTTCACGAAACTGGGTCCTCCAATCCTACCGGCCTCAACTCAGACGCAGAAAAAATCCCATTTCACCCCTACTACTCCTTTAAAGATGTACTAGGCTTCGCAGTACTCCTAGTAGCCCTTACCGCACTCGCACTCTTCTCCCCGAACCTCTTAGGAGACCCAGATAACTTTACCCCAGCTAACCCACTTGTAACTCCCCCCCACATTAAACCTGAATGGTACTTCCTATTCGCCTACGCCATCCTACGCTCAATTCCTAATAAACTTGGAGGGGTCCTCGCCCTTCTGTTCTCTATCCTAATCCTCATACTAGTCCCAATCCTACACACATCAAAACAACGAGCCCTCACCTTTCGACCACTAACCCAACTTATCCTCTGACTTCTAGTAGCAGACGTGGCCATCCTCACCTGAATTGGAGGTTCACCTGTCGAACACCCCTTCACCCTCATTGGCCAAATCGCATCCCTCCNNNNNNNNNNNNNNNNNNNNNNNNNNNNNNNNNNNNNNNNNNNNNNNNNNNNNNNNNNNNNNNNNNNN
      C84_Crenicichla_missioneira_Fortaleza                           ATGAATCCACTCATTCTCCTCACCCTCCTCCTTGGACTAGGCCTAGGGACCTCAATTACACTATCAAGCTCCCACTGACTTCTCGCTTGAATAGGATTAGAACTCAACACACTAGCCATAATCCCCCTAATAGCCCAACACCACCATCCCCGGGCAGTCGAAGCCGCAACAAAATACTTCCTAACCCAAGCAGCAGCTGCCGCCACCCTCCTCTTTGCTAGCACCTATAATGCCTGACTGACAGGACAATGGGACATCTACCACATATCCACACCTATCCCAACCACCCTAATCACCCTAGCTTTGGCATTCAAAATTGGCCTAGCCCCCCTACATGCCTGACTACCTGAAGTCCTTCAAGGACTTGATTATACCACAGGACTAATTCTTTCCACTTGACAAAAACTTGCCCCCTTCGCCCTACTTCTCCAAATCCAACCCGCCAATTCCAACATCATAATCTTCCTTGGCCTTTCATCCACCCTCATTGGGGGCTGAGGAGGACTTAACCAAACCCAACTACGAAAAATCCTTGCATACTCATCTATTGCCCACTTAGGCTGAATAATTCTAATTATACAATTCACCCCCTCCCTCTCCCTCCTTGCCCTAATCACCTACTTCTTCATAACAACCTCACTATTCCTAACCTTTAAACTAAATATAGCCCTAAACATTAATACACTATCCACCTCCTGAGCAAAAGCTCCCGCCCTAACAGCCCTAACACCCCTGATCCTCCTCTCCCTCGGAGGCCTACCCCCCCTAACTGGCTTTATACCAAAATGACTTATCCTTCAAGAACTAACTAAACAAGACCTAATCCTAACCGCCACCATTGCTGCCTTAACAGCCCTCCTTAGCCTCTACTTTTACCTTCGTTTATCTTACGCCATAGCCCTAACCCTCTCCCCCAACAATTTCTCTAACAAAACCATTTGACGACTCCCCTCAACCCAAATCTCACTCCCCTTAGCAACAACAACCTCCATTACTATCTGTCTCCTACCCATGACCCCAACCATTTCAACACTCCTAACCCTCTAGNNNNNNCTCCTAAAAATTGCAAATGATGCCCTAATTGACCTCCCCGCACCCTTAAACATCTCTATCTGATGAAACTTCGGTTCCCTGTTAGGCCTATGTCTTATTACTCAAATCCTTACAGGCCTCTTCCTAGCAATACACTACACCTCCGATATTACCTTGGCCTTCTCATCAGTTGCTCACATTTGTCGAGACGTTAACTACGGATGACTCATCCGAAACCTCCATGCCAACGGAGCATCTTTCTTTTTTATCTGCATTTACCTACACATTGGACGTGGGCTCTACTATGGCTCCTACCTCTATAAAGAGACATGAAACATCGGAGTCATCCTCCTGCTACTAGTAATAATAACTGCATTCGTGGGCTACGTTCTGCCCTGAGGACAAATATCCTTCTGAGGGGCCACAGTAATCACCAACCTCCTCTCCGCAATTCCTTACATCGGAACTTCTCTAGTACAGTGAATCTGAGGGGGCTTCTCAGTAGATAACGCCACCTTAACCCGCTTCTTTGCTTTCCACTTTCTCTTCCCCTTTATCATTGCCGCTATAACTCTCATTCACCTAATTTTCCTTCACGAAACTGGGTCCTCCAATCCTACCGGCCTCAACTCAGACGCAGAAAAAATCCCATTTCACCCCTACTACTCCTTTAAAGATGTACTAGGCTTCGCAGTACTCCTAGTAGCCCTTACCGCACTCGCACTCTTCTCCCCGAACCTCTTAGGAGANNNNNNNNNNNNNNNNNNNNNNNNNNNNNNNNNNNNNNNNNNNNNNNNNNNNNNNNNNNNNNNNNNNNNNNNNNNNNNNNNNNNNNNNNNNNNNNNNNNNNNNNNNNNNNNNNNNNNNNNNNNNNNNNNNNNNNNNNNNNNNNNNNNNNNNNNNNNNNNNNNNNNNNNNNNNNNNNNNNNNNNNNNNNNNNNNNNNNNNNNNNNNNNNNNNNNNNNNNNNNNNNNNNNNNNNNNNNNNNNNNNNNNNNNNNNNNNNNNNNNNNNNNNNNNNNNNNNNNNNNNNNNNNNNNNNNNNNNNNNNNNNNNNNNNNNNNNNNNNNNNNNNNNNNNNNNNNNNNNNNNNNNNNNNNNNNNNNNNNNNNNNNNNNNNNNNNNNNNNNNN
      C85_Crenicichla_missioneira_Fortaleza                           ATGAATCCACTCATTCTCCTCACCCTCCTCCTTGGACTAGGCCTAGGGACCTCAATTACACTATCAAGCTCCCACTGACTTCTCGCTTGAATAGGATTAGAACTCAACACACTAGCCATAATCCCCCTAATAGCCCAACACCACCATCCCCGGGCAGTCGAAGCCGCAACAAAATACTTCCTAACCCAAGCAGCAGCTGCCGCCACCCTCCTCTTTGCTAGCACCTATAATGCCTGACTGACAGGACAATGGGACATCTACCACATATCCACACCTATCCCAACCACCCTAATCACCCTAGCTTTGGCATTCAAAATTGGCCTAGCCCCCCTACATGCCTGACTACCTGAAGTCCTTCAAGGACTTGATTATACCACAGGACTAATTCTTTCCACTTGACAAAAACTTGCCCCCTTCGCCCTACTTCTCCAAATCCAACCCGCCAATTCCAACATCATAATCTTCCTTGGCCTTTCATCCACCCTCATTGGGGGCTGAGGAGGACTTAACCAAACCCAACTACGAAAAATCCTTGCATACTCATCTATTGCCCACTTAGGCTGAATAATTCTAATTATACAATTCACCCCCTCCCTCTCCCTCCTTGCCCTAATCACCTACTTCTTCATAACAACCTCACTATTCCTAACCTTTAAACTAAATATAGCCCTAAACATTAATACACTATCCACCTCCTGAGCAAAAGCTCCCGCCCTAACAGCCCTAACACCCCTGATCCTCCTCTCCCTCGGAGGCCTACCCCCCCTAACTGGCTTTATACCAAAATGACTTATCCTTCAAGAACTAACTAAACAAGACCTAATCCTAACCGCCACCATTGCTGCCTTAACAGCCCTCCTTAGCCTCTACTTTTACCTTCGTTTATCTTACGCCATAGCCCTAACCCTCTCCCCCAACAATTTCTCTAACAAAACCATTTGACGACTCCCCTCAACCCAAATCTCACTCCCCTTAGCAACAACAACCTCCATTACTATCTGTCTCCTACCCATGACCCCAACCATTTCAACACTCCTAACCCTCTAGNNNNNNCTCCTAAAAATTGCAAATGATGCCCTAATTGACCTCCCCGCACCCTTAAACATCTCTATCTGATGAAACTTCGGTTCCCTGTTAGGCCTATGTCTTATTACTCAAATCCTTACAGGCCTCTTCCTAGCAATACACTACACCTCCGATATTACCTTGGCCTTCTCATCAGTTGCTCACATTTGTCGAGACGTTAACTACGGATGACTCATCCGAAACCTCCATGCCAACGGAGCATCTTTCTTTTTTATCTGCATTTACCTACACATTGGACGTGGGCTCTACTATGGCTCCTACCTCTATAAAGAGACATGAAACATCGGAGTCATCCTCCTGCTACTAGTAATAATAACTGCATTCGTGGGCTACGTTCTGCCCTGAGGACAAATATCCTTCTGAGGGGCCACAGTAATCACCAACCTCCTCTCCGCAATTCCTTACATCGGAACTTCTCTAGTACAGTGAATCTGAGGGGGCTTCTCAGTAGATAACGCCACCTTAACCCGCTTCTTTGCTTTCCACTTTCTCTTCCCCTTTATCATTGCCGCTATAACTCTCATTCACCTAATTTTCCTTCACGAAACTGGGTCCTCCAATCCTACCGGCCTCAACTCAGACGCAGAAAAAATCCCATTTCACCCCTACTACTCCTTTAAAGATGTACTAGGCTTCGCAGTACTCCTAGTAGCCCTTACCGCACTCGCACTCTTCTCCCCGAACCTCTTAGGAGANNNNNNNNNNNNNNNNNNNNNNNNNNNNNNNNNNNNNNNNNNNNNNNNNNNNNNNNNNNNNNNNNNNNNNNNNNNNNNNNNNNNNNNNNNNNNNNNNNNNNNNNNNNNNNNNNNNNNNNNNNNNNNNNNNNNNNNNNNNNNNNNNNNNNNNNNNNNNNNNNNNNNNNNNNNNNNNNNNNNNNNNNNNNNNNNNNNNNNNNNNNNNNNNNNNNNNNNNNNNNNNNNNNNNNNNNNNNNNNNNNNNNNNNNNNNNNNNNNNNNNNNNNNNNNNNNNNNNNNNNNNNNNNNNNNNNNNNNNNNNNNNNNNNNNNNNNNNNNNNNNNNNNNNNNNNNNNNNNNNNNNNNNNNNNNNNNNNNNNNNNNNNNNNNNNNNNNNNNNNNN
      C86_Crenicichla_missioneira_Fortaleza                           ATGAATCCACTCATTCTCCTCACCCTCCTCCTTGGACTAGGCCTAGGGACCTCAATTACACTATCAAGCTCCCACTGACTTCTCGCTTGAATAGGATTAGAACTCAACACACTAGCCATAATCCCCCTAATAGCCCAACACCACCATCCCCGGGCAGTCGAAGCCGCAACAAAATACTTCCTAACCCAAGCAGCAGCTGCCGCCACCCTCCTCTTTGCTAGCACCTATAATGCCTGACTGACAGGACAATGGGACATCTACCACATATCCACACCTATCCCAACCACCCTAATCACCCTAGCTTTGGCATTCAAAATTGGCCTAGCCCCCCTACATGCCTGACTACCTGAAGTCCTTCAAGGACTTGATTATACCACAGGACTAATTCTTTCCACTTGACAAAAACTTGCCCCCTTCGCCCTACTTCTCCAAATCCAACCCGCCAATTCCAACATCATAATCTTCCTTGGCCTTTCATCCACCCTCATTGGGGGCTGAGGAGGACTTAACCAAACCCAACTACGAAAAATCCTTGCATACTCATCTATTGCCCACTTAGGCTGAATAATTCTAATTATACAATTCACCCCCTCCCTCTCCCTCCTTGCCCTAATCACCTACTTCTTCATAACAACCTCACTATTCCTAACCTTTAAACTAAATATAGCCCTAAACATTAATACACTATCCACCTCCTGAGCAAAAGCTCCCGCCCTAACAGCCCTAACACCCCTGATCCTCCTCTCCCTCGGAGGCCTACCCCCCCTAACTGGCTTTATACCAAAATGACTTATCCTTCAAGAACTAACTAAACAAGACCTAATCCTAACCGCCACCATTGCTGCCTTAACAGCCCTCCTTAGCCTCTACTTTTACCTTCGTTTATCTTACGCCATAGCCCTAACCCTCTCCCCCAACAATTTCTCTAACAAAACCATTTGACGACTCCCCTCAACCCAAATCTCACTCCCCTTAGCAACAACAACCTCCATTACTATCTGTCTCCTACCCATGACCCCAACCATTTCAACACTCCTAACCCTCTAGNNNNNNCTCCTAAAAATTGCAAATGATGCCCTAATTGACCTCCCCGCACCCTTAAACATCTCTATCTGATGAAACTTCGGTTCCCTGTTAGGCCTATGTCTTATTACTCAAATCCTTACAGGCCTCTTCCTAGCAATACACTACACCTCCGATATTACCTTGGCCTTCTCATCAGTTGCTCACATTTGTCGAGACGTTAACTACGGATGACTCATCCGAAACCTCCATGCCAACGGAGCATCTTTCTTTTTTATCTGCATTTACCTACACATTGGACGTGGGCTCTACTATGGCTCCTACCTCTATAAAGAGACATGAAACATCGGAGTCATCCTCCTGCTACTAGTAATAATAACTGCATTCGTGGGCTACGTTCTGCCCTGAGGACAAATATCCTTCTGAGGGGCCACAGTAATCACCAACCTCCTCTCCGCAATTCCTTACATCGGAACTTCTCTAGTACAGTGAATCTGAGGGGGCTTCTCAGTAGATAACGCCACCTTAACCCGCTTCTTTGCTTTCCACTTTCTCTTCCCCTTTATCATTGCCGCTATAACTCTCATTCACCTAATTTTCCTTCACGAAACTGGGTCCTCCAATCCTACCGGCCTCAACTCAGACGCAGAAAAAATCCCATTTCACCCCTACTACTCCTTTAAAGATGTACTAGGCTTCGCAGTACTCCTAGTAGCCCTTACCGCACTCGCACTCTTCTCCCCGAACCTCTTAGGAGANNNNNNNNNNNNNNNNNNNNNNNNNNNNNNNNNNNNNNNNNNNNNNNNNNNNNNNNNNNNNNNNNNNNNNNNNNNNNNNNNNNNNNNNNNNNNNNNNNNNNNNNNNNNNNNNNNNNNNNNNNNNNNNNNNNNNNNNNNNNNNNNNNNNNNNNNNNNNNNNNNNNNNNNNNNNNNNNNNNNNNNNNNNNNNNNNNNNNNNNNNNNNNNNNNNNNNNNNNNNNNNNNNNNNNNNNNNNNNNNNNNNNNNNNNNNNNNNNNNNNNNNNNNNNNNNNNNNNNNNNNNNNNNNNNNNNNNNNNNNNNNNNNNNNNNNNNNNNNNNNNNNNNNNNNNNNNNNNNNNNNNNNNNNNNNNNNNNNNNNNNNNNNNNNNNNNNNNNNNNNN
      C87_Crenicichla_gaucho_Shangai                                  ATGAACCCACACATCTTTCTAACCCTCCTCTTTGGATTAGGCCTAGGAACAACAATAACACTATCAAGCTCACACTGACTACTAGCTTGAATAGGACTAGAACTCAATACCCTAGCCATTATCCCCCTGATAGCCCAACATCACCACCCCCGAGCAGTAGAAGCCGCAACAAAATACTTCCTAACCCAAGCAGCAGCCGCCGCCACTCTCCTATTTGCCAGCACCTACAACGCCTGACTAACAGGACAATGAGATATTTATCACATATCAGCCCCCCTACCAACCACCCTAATCACCTTAGCCCTAGCATTTAAAATTGGACTAGCCCCCCTTCATGCCTGACTACCCGAAGTCCTCCAAGGACTTGATTACACCACAGGACTAATTCTATCCACTTGACAAAAGCTTGCCCCTTTCGCCCTACTACTCCAAATTCAACCAACCAACTCAAGCATTATAATCTTTCTTGGACTCTCATCTACCCTTGTTGGGGGGTGGGGCGGACTAAACCAAACCCAGCTACGGAAGATCCTGGCCTACTCATCTATTGCCCACCTGGGTTGAATAATTCTAGTTATACAATTTGCCCCATCCCTCTCCCTCCTTGCTCTAATCACCTACTTCTTCATAACAACCTCCCTTTTCCTGACATTTAAACTAAACATAGCCTTAAACATTAACACCCTGTCCACCTCCTGAGCAAAAGCACCAGCCTTAACGACCCTGACCCCCCTCATCCTACTTTCTCTAGGGGGCCTACCACCCCTTACCGGGTTCATGCCAAAATGACTAATTCTTCAAGAACTAACCAAACAAGACCTAATCTTAACCGCCACAATCGCCGCCTTGACAGCCCTTCTTAGCCTTTACTTCTACCTGCGCCTATCTTACGCAATAGCCCTGACCCTTTCACCCAACAACTTCTCCAACACAACCGTCTGACGAATCCCCTCAACCCAACTCTCACTACCCCTAACCACAATAACCTCCGCTACCATCTGCCTCCTGCCCATAACCCCCACAATCTCAACACTCCTGACCCTCTAGNNNNNNNNNNNNNNNNNNNNNNNNNNNNNNNNNNNNNNNNNNNNNNNNNNNNNNNNNNNNNNNNNNNNNNNNNNNNNNNNNNNNNNNNNNNNNNNNNNNNNNNNNNNNNNNNNNNNNNNNNNNNNNNNNNNNNNNNNNNNNNNNNNNNNNNNNNNNNNNNNNNNNNNNNNNNNNNNNNNNNNNNNNNNNNNNNNNNNNNNNNNNNNNNNNNNNNNNNNNNNNNNNNNNNNNNNNNNNNNNNNNNNNNNNNNNNNNNNNNNNNNNNNNNNNNNNNNNNNNNNNNNNNNNNNNNNNNNNNNNNNNNNNNNNNNNNNNNNNNNNNNNNNNNNNNNNNNNNNNNNNNNNNNNNNNNNNNNNNNNNNNNNNNNNNNNNNNNNNNNNNNNNNNNNNNNNNNNNNNNNNNNNNNNNNNNNNNNNNNNNNNNNNNNNNNNNNNNNNNNNNNNNNNNNNNNNNNNNNNNNNNNNNNNNNNNNNNNNNNNNNNNNNNNNNNNNNNNNNNNNNNNNNNNNNNNNNNNNNNNNNNNNNNNNNNNNNNNNNNNNNNNNNNNNNNNNNNNNNNNNNNNNNNNNNNNNNNNNNNNNNNNNNNNNNNNNNNNNNNNNNNNNNNNNNNNNNNNNNNNNNNNNNNNNNNNNNNNNNNNNNNNNNNNNNNNNNNNNNNNNNNNNNNNNNNNNNNNNNNNNNNNNNNNNNNNNNNNNNNNNNNNNNNNNNNNNNNNNNNNNNNNNNNNNNNNNNNNNNNNNNNNNNNNNNNNNNNNNNNNNNNNNNNNNNNNNNNNNNNNNNNNNNNNNNNNNNNNNNNNNNNNNNNNNNNNNNNNNNNNNNNNNNNNNNNNNNNNNNNNNNNNNNNNNNNNNNNNNNNNNNNNNNNNNNNNNNNNNNNNNNNNNNNNNNNNNNNNNNNNNNNNNNNNNNNNNNNNNNNNNNNNNNNNNNNNNNNNNNNNNNNNNNNNNNNNNNNNNNNNNNNNNNNNNNNNNNNNNNNNNNNNNNNNNNNNNNNNNNNNNNNNNNNNNNNNNNNNNNNNNNNNNNNNNNNNNNNNNNNNNNNNNNNNNNNNNNNNNNNNNNNNNNNNNNNNNNNNNNNNNNNNNNNNNNNNNNNNNNNNNNNNNNNNNNNNNNNN
      C88_Crenicichla_mandelburgeri_Paranay_Guazu                     ATGAATCCACACATCCTTCTCACCCTCCTATTTGCATTAGGCCTGGGAACAACAATCGCACTATCAAGCTCACACTGACTCCTCGCTTGAATAGGGCTGGAACTCAACACCCTAGCCATAATCCCCCTGATAGCTCAACATCACCACCCCCGAGCAGTAGAAGCCGCAACAAAATACTTCCTAACCCAAGCAGCAGCTGCCGCCACCCTCCTCTTTGCCAGCACCTATAACGCCTGACTAACAGGACAATGAGATATTTATCTCATATCAACCCCCCTCCCAACTACCCTAATCACCTTAGCCCTAGCATTTAAAATTGGACTAGCCCCACTTCATGCCTGACTACCCGAAGTCCTCCAAGGGCTTGACTATACTACAGGACTAATTCTCTCAACTTGACAAAAACTTGCCCCTTTCGCCCTACTCCTCCAAATTCAACCAACCAATTCTAGTATTATGATCTTTCTTGGCCTCTCATCTACCCTTGTGGGGGGGTGGGGCGGACTTAACCAAACCCAACTACGAAAAATCCTAGCCTACTCATCTATTGCCCACCTTGGTTGAATAATTCTGGTTATACAATTTACCCCCTCCCTCTCCCTCCTTGCCCTTATCACCTACTTCTTCATAACAGCCTCCCTATTCCTAACATTTAAACTAAACATAGCCTTAAACATTAATACCCTGTCCACCTCCTGGGCGAAAGCCCCGGCCCTAACAGCCCTAACCCCCCTAATCCTTCTCTCCCTGGGGGGCCTACCACCCCTCACCGGGTTCATGCCAAAATGACTAATTCTTCAGGAACTAACCAAACAAGACTTAATCCTAACCGCCACAATTGCTGCCTTAACAGCCCTTCTTAGCCTTTACTTCTACCTACGCCTGTCTTACGCAATAGCCCTGACCCTCTCCCCCAACAACTTCTCCAACACAACCGCTTGACGAATCCCCTCAACCCAACTCTCACTCCCCCTAGCCACAATAACCTCTACCACCATTTGTCTCCTACCCATAACCCCAACTATCTCAACACTCCTGACCCTCTAGNNNNNNNNNNNNNNNNNNNNNNNNNNNNNNNNNNNNNNNNNNNNNNNNNNNNNNNNNNNNNNNNNNNNNNNNNNNNNNNNNNNNNNNNNNNNNNNNNNNNNNNNNNNNNNNNNNNNNNNNNNNNNNNNNNNNNNNNNNNNNNNNNNNNNNNNNNNNNNNNNNNNNNNNNNNNNNNNNNNNNNNNNNNNNNNNNNNNNNNNNNNNNNNNNNNNNNNNNNNNNNNNNNNNNNNNNNNNNNNNNNNNNNNNNNNNNNNNNNNNNNNNNNNNNNNNNNNNNNNNNNNNNNNNNNNNNNNNNNNNNNNNNNNNNNNNNNNNNNNNNNNNNNNNNNNNNNNNNNNNNNNNNNNNNNNNNNNNNNNNNNNNNNNNNNNNNNNNNNNNNNNNNNNNNNNNNNNNNNNNNNNNNNNNNNNNNNNNNNNNNNNNNNNNNNNNNNNNNNNNNNNNNNNNNNNNNNNNNNNNNNNNNNNNNNNNNNNNNNNNNNNNNNNNNNNNNNNNNNNNNNNNNNNNNNNNNNNNNNNNNNNNNNNNNNNNNNNNNNNNNNNNNNNNNNNNNNNNNNNNNNNNNNNNNNNNNNNNNNNNNNNNNNNNNNNNNNNNNNNNNNNNNNNNNNNNNNNNNNNNNNNNNNNNNNNNNNNNNNNNNNNNNNNNNNNNNNNNNNNNNNNNNNNNNNNNNNNNNNNNNNNNNNNNNNNNNNNNNNNNNNNNNNNNNNNNNNNNNNNNNNNNNNNNNNNNNNNNNNNNNNNNNNNNNNNNNNNNNNNNNNNNNNNNNNNNNNNNNNNNNNNNNNNNNNNNNNNNNNNNNNNNNNNNNNNNNNNNNNNNNNNNNNNNNNNNNNNNNNNNNNNNNNNNNNNNNNNNNNNNNNNNNNNNNNNNNNNNNNNNNNNNNNNNNNNNNNNNNNNNNNNNNNNNNNNNNNNNNNNNNNNNNNNNNNNNNNNNNNNNNNNNNNNNNNNNNNNNNNNNNNNNNNNNNNNNNNNNNNNNNNNNNNNNNNNNNNNNNNNNNNNNNNNNNNNNNNNNNNNNNNNNNNNNNNNNNNNNNNNNNNNNNNNNNNNNNNNNNNNNNNNNNNNNNNNNNNNNNNNNNNNNNNNNNNNNNNNNNNNNNNNNNNNNNNNNNNNN
      C89_Crenicichla_mandelburgeri_Paranay_Guazu                     ATGAATCCACACATCCTTCTCACCCTCCTATTTGGATTAGGCCTGGGAACAACAATCGCACTATCAAGCTCACACTGACTCCTCGCTTGAATAGGGCTGGAACTCAACACCCTAGCCATAATCCCCCTGATAGCTCAACATCACCACCCCCGAGCAGTAGAAGCCGCAACAAAATACTTCCTAACCCAAGCAGCAGCTGCCGCCACCCTCCTCTTTGCCAGCACCTATAACGCCTGACTAACAGGACAATGAGATATTTATCTCATATCAACCCCCCTCCCAACTACCCTAATCACCTTAGCCCTAGCATTTAAAATTGGACTAGCCCCACTTCATGCCTGACTACCCGAAGTCCTCCAAGGGCTTGACTATACTACAGGACTAATTCTCTCAACTTGACAAAAACTTGCCCCTTTCGCCCTACTCCTCCAAATTCAACCAACCAATTCTAGTATTATGATCTTTCTTGGCCTCTCATCTACCCTTGTGGGGGGGTGGGGCGGACTTAACCAAACCCAACTACGAAAAATCCTAGCCTACTCATCTATTGCCCACCTTGGTTGAATAATTCTGGTTATACAATTTACCCCCTCCCTCTCCCTCCTTGCCCTTATCACCTACTTCTTCATAACAGCCTCCCTATTCCTAACATTTAAACTAAACATAGCCTTAAACATTAATACCCTGTCCACCTCCTGGGCGAAAGCCCCGGCCCTAACAGCCCTAACCCCCCTAATCCTTCTCTCCCTGGGGGGCCTACCACCCCTCACCGGGTTCATGCCAAAATGACTAATTCTTCAGGAACTAACCAAACAAGACTTAATCCTAACCGCCACAATTGCTGCCTTAACAGCCCTTCTTAGCCTTTACTTCTACCTACGCCTGTCTTACGCAATAGCCCTGACCCTCTCCCCCAACAACTTCTCCAACACAACCGCTTGACGAATCCCCTCAACCCAACTCTCACTCCCCCTAGCCACAATAACCTCTACCACCATTTGTCTCCTACCCATAACCCCAACTATCTCAACACTCCTGACCCTCTAGNNNNNNNNNNNNNNNNNNNNNNNNNNNNNNNNNNNNNNNNNNNNNNNNNNNNNNNNNNNNNNNNNNNNNNNNNNNNNNNNNNNNNNNNNNNNNNNNNNNNNNNNNNNNNNNNNNNNNNNNNNNNNNNNNNNNNNNNNNNNNNNNNNNNNNNNNNNNNNNNNNNNNNNNNNNNNNNNNNNNNNNNNNNNNNNNNNNNNNNNNNNNNNNNNNNNNNNNNNNNNNNNNNNNNNNNNNNNNNNNNNNNNNNNNNNNNNNNNNNNNNNNNNNNNNNNNNNNNNNNNNNNNNNNNNNNNNNNNNNNNNNNNNNNNNNNNNNNNNNNNNNNNNNNNNNNNNNNNNNNNNNNNNNNNNNNNNNNNNNNNNNNNNNNNNNNNNNNNNNNNNNNNNNNNNNNNNNNNNNNNNNNNNNNNNNNNNNNNNNNNNNNNNNNNNNNNNNNNNNNNNNNNNNNNNNNNNNNNNNNNNNNNNNNNNNNNNNNNNNNNNNNNNNNNNNNNNNNNNNNNNNNNNNNNNNNNNNNNNNNNNNNNNNNNNNNNNNNNNNNNNNNNNNNNNNNNNNNNNNNNNNNNNNNNNNNNNNNNNNNNNNNNNNNNNNNNNNNNNNNNNNNNNNNNNNNNNNNNNNNNNNNNNNNNNNNNNNNNNNNNNNNNNNNNNNNNNNNNNNNNNNNNNNNNNNNNNNNNNNNNNNNNNNNNNNNNNNNNNNNNNNNNNNNNNNNNNNNNNNNNNNNNNNNNNNNNNNNNNNNNNNNNNNNNNNNNNNNNNNNNNNNNNNNNNNNNNNNNNNNNNNNNNNNNNNNNNNNNNNNNNNNNNNNNNNNNNNNNNNNNNNNNNNNNNNNNNNNNNNNNNNNNNNNNNNNNNNNNNNNNNNNNNNNNNNNNNNNNNNNNNNNNNNNNNNNNNNNNNNNNNNNNNNNNNNNNNNNNNNNNNNNNNNNNNNNNNNNNNNNNNNNNNNNNNNNNNNNNNNNNNNNNNNNNNNNNNNNNNNNNNNNNNNNNNNNNNNNNNNNNNNNNNNNNNNNNNNNNNNNNNNNNNNNNNNNNNNNNNNNNNNNNNNNNNNNNNNNNNNNNNNNNNNNNNNNNNNNNNNNNNNNNNNNNNNNNNNNNNNNNNNNNNNNNNNNNNNN
      C90_Crenicichla_aff_mandelburgeri_Cunapiru                      ATGAATCCACACATCCTTCTCACCCTCCTATTTGGATTAGGCCTGGGAACAACAATCGCACTATCAAGCTCACACTGACTCCTCGCTTGAATAGGGCTGGAACTCAACACCCTGGCCATAATCCCCCTGATAGCTCAACATCATCACCCCCGAGCAGTAGAAGCCGCAACAAAATACTTCCTAACCCAAGCAGCAGCTGCCGCCACCCTCCTCTTTGCCAGCACCTATAACGCCTGACTAACAGGACAATGAGATATTTATCTCATATCAACCCCCCTCCCAACTACCCTAATCACCTTAGCCCTAGCATTTAAAATTGGACTAGCCCCACTTCATGCCTGACTACCCGAAGTCCTCCAAGGGCTTGACTATACTACAGGACTAATTCTCTCAACTTGACAAAAACTTGCCCCTTTCGCCCTACTCCTCCAAATTCAACCAACCAATTCTAGTATTATGATTTTTCTTGGCCTCTCATCTACCCTTGTGGGGGGATGGGGCGGACTTAACCAAACCCAACTACGAAAAATCCTAGCCTACTCATCTATTGCCCACCTTGGTTGAATAATTCTGGTTATACAATTTACCCCCTCCCTCTCCCTCCTTGCCCTTATCACCTACTTCTTCATAACAGCCTCCCTATTCCTAACATTTAAACTAAACATAGCCTTAAACATTAATACCCTGTCCACCTCCTGGGCGAAAGCCCCGGCCCTAACAGCCCTAACCCCCCTAATCCTTCTCTCCCTAGGGGGCCTACCACCCCTCACCGGGTTCATGCCAAAATGACTAATTCTTCAGGAACTAACCAAACAAGACTTAATCCTAACCGCCACAATTGCTGCCTTAACAGCCCTTCTTAGCCTTTACTTCTACCTACGCCTGTCTTACGCAATAACCCTGACCCTCTCCCCCAACAACTTCTCCAACACAACAGCTTGACGAATCCCCTCAACCCAACTCTCACTCCCCCTAGCCACAATAACCTCTACCACCATTTGTCTCCTACCCATAACCCCAACTATCTCAACACTCCTGACCCTCTAGNNNNNNNNNNNNNNNNNNNNNNNNNNNNNNNNNNNNNNNNNNNNNNNNNNNNNNNNNNNNNNNNNNNNNNNNNNNNNNNNNNNNNNNNNNNNNNNNNNNNNNNNNNNNNNNNNNNNNNNNNNNNNNNNNNNNNNNNNNNNNNNNNNNNNNNNNNNNNNNNNNNNNNNNNNNNNNNNNNNNNNNNNNNNNNNNNNNNNNNNNNNNNNNNNNNNNNNNNNNNNNNNNNNNNNNNNNNNNNNNNNNNNNNNNNNNNNNNNNNNNNNNNNNNNNNNNNNNNNNNNNNNNNNNNNNNNNNNNNNNNNNNNNNNNNNNNNNNNNNNNNNNNNNNNNNNNNNNNNNNNNNNNNNNNNNNNNNNNNNNNNNNNNNNNNNNNNNNNNNNNNNNNNNNNNNNNNNNNNNNNNNNNNNNNNNNNNNNNNNNNNNNNNNNNNNNNNNNNNNNNNNNNNNNNNNNNNNNNNNNNNNNNNNNNNNNNNNNNNNNNNNNNNNNNNNNNNNNNNNNNNNNNNNNNNNNNNNNNNNNNNNNNNNNNNNNNNNNNNNNNNNNNNNNNNNNNNNNNNNNNNNNNNNNNNNNNNNNNNNNNNNNNNNNNNNNNNNNNNNNNNNNNNNNNNNNNNNNNNNNNNNNNNNNNNNNNNNNNNNNNNNNNNNNNNNNNNNNNNNNNNNNNNNNNNNNNNNNNNNNNNNNNNNNNNNNNNNNNNNNNNNNNNNNNNNNNNNNNNNNNNNNNNNNNNNNNNNNNNNNNNNNNNNNNNNNNNNNNNNNNNNNNNNNNNNNNNNNNNNNNNNNNNNNNNNNNNNNNNNNNNNNNNNNNNNNNNNNNNNNNNNNNNNNNNNNNNNNNNNNNNNNNNNNNNNNNNNNNNNNNNNNNNNNNNNNNNNNNNNNNNNNNNNNNNNNNNNNNNNNNNNNNNNNNNNNNNNNNNNNNNNNNNNNNNNNNNNNNNNNNNNNNNNNNNNNNNNNNNNNNNNNNNNNNNNNNNNNNNNNNNNNNNNNNNNNNNNNNNNNNNNNNNNNNNNNNNNNNNNNNNNNNNNNNNNNNNNNNNNNNNNNNNNNNNNNNNNNNNNNNNNNNNNNNNNNNNNNNNNNNNNNNNNNNNNNNNNNNNNNNNNNNNNNNNNNNNNN
      C91_Crenicichla_aff_mandelburgeri_Tucangua_E1_62                ATGAATCCACACATCCTTCTCACCCTCCTATTTGGATTAGGCCTGGGAACAACAATCGCACTATCAAGCTCACACTGACTCCTCGCTTGAATAGGGCTGGAACTCAACACCCTGGCCATAATCCCCCTGATAGCTCAACATCATCACCCCCGAGCAGTAGAAGCCGCAACAAAATACTTCCTAACCCAAGCAGCAGCTGCCGCCACCCTCCTCTTTGCCAGCACCTATAACGCCTGACTAACAGGACAATGAGATATTTATCTCATATCAACCCCCCTCCCAACTACCCTAATCACCTTAGCCCTAGCATTTAAAATTGGACTAGCCCCACTTCATGCCTGACTACCCGAAGTCCTCCAAGGGCTTGACTATACTACAGGACTAATTCTCTCAACTTGACAAAAACTTGCCCCTTTCGCCCTACTCCTCCAAATTCAACCAACCAATTCTAGTATTATGATTTTTCTTGGCCTCTCATCTACCCTTGTGGGGGGATGGGGCGGACTTAACCAAACCCAACTACGAAAAATCCTAGCCTACTCATCTATTGCCCACCTTGGTTGAATAATTCTGGTTATACAATTTACCCCCTCCCTCTCCCTCCTTGCCCTTATCACCTACTTCTTCATAACAGCCTCCCTATTCCTAACATTTAAACTAAACATAGCCTTAAACATTAATACCCTGTCCACCTCCTGGGCGAAAGCCCCGGCCCTAACAGCCCTAACCCCCCTAATCCTTCTCTCCCTAGGGGGCCTACCACCCCTCACCGGGTTCATGCCAAAATGACTAATTCTTCAGGAACTAACCAAACAAGACTTAATCCTAACCGCCACAATTGCTGCCTTAACAGCCCTTCTTAGCCTTTACTTCTACCTACGCCTGTCTTACGCAATAACCCTGACCCTCTCCCCCAACAACTTCTCCAACACAACCGCTTGACGAATCCCCTCAACCCAACTCTCACTCCCCCTAGCCACAATAACCTCTACCACCATTTGTCTCCTACCCATAACCCCAACTATCTCAACACTCCTGACCCTCTAGCACCCCCTCCTAAAAATTGCAAACGACGCCCTAATTGACCTCCCCACGCCCTTAAATATCTCAGTATGATGAAACTTCGGCTCCCTCCTAGGTCTGTGCCTTATCGCACAAATCCTCACAGGCCTGTTCCTAGCAATACACTACACCTCTGATATCACCTTAGCCTTCTCATCCGTTGCCCACATTTGCCGAGACGTTAACTATGGGTGACTTATCCGAAACCTCCATGCTAACGGGGCATCCTTCTTTTTTATCTGTATTTACCTGCATATCGGTCGCGGACTCTATTACGGGTCCTATCTGTTTAAAGAGACATGAAACGTCGGAGTGATTCTTCTCTTATTAGTAATAATAACTGCGTTCGTAGGCTATGTCCTGCCCTGAGGACAAATGTCCTTCTGAGGGGCTACAGTAATCACCAACCTCCTCTCCGCCATTCCCTACATCGGGACCTCTCTAGTACAATGAATTTGAGGGGGCTTCTCAGTAGACAACGCTACCCTAGCCCGTTTCTTTGCCTTCCACTTTCTATTCCCCTTCATCATCGCCGCCATAGCCCTTATCCACCTGATCTTCCTCCACGAAACTGGGTCATCCAACCCAACCGGCCTAAACTCAGACACAGATAAAATCCCGTTCCACCCCTATTTCTCCCTCAAAGACGTACTAGGCTTCGCAGTACTTTTAATTGCCCTAACTGCACTAGCACTTTTCTCCCCAAACCTTCTAGGAGACCCAGACAACTTCACCCCAGCCAACCCACTTGTCACTCCCCCCCACATTAAGCCAGAATGATACTTCCTATTTGCCTACGCCATCCTACGATCAATCCCAAACAAGCTAGGAGGCGTCCTCGCCCTCCTGTTCTCAATCCTCATCCTAATACTAGCCCCCATCCTACACACATCAAAACAACGGGCTATCACCTTTCGACCACTAACCCAAATTATTCTCTGACTTCTAGTAGCAGATGTAGCCATCCTTACTTGAATTGGGGGCTTGCCCGTCGAACACCCCTTCATCCTAATTGGCCAAATCGCATCAATCCNNNNNNNNNNNNNNNNNNNNNNNNNNNNNNNNNNNNNNNNNNNNNNNNNNNNNNNNNNNNNNNNNNNN
      C92_Crenicichla_lepidota_Tucangua                               ATGGGCCCACTCATCCTTCTAACCTTACTCCTCGGACTCGGCCTGGGGACCTCAATCACACTCTCAAGCTCTCACTGACTTCTAGCCTGAATAGGGCTCGAACTTAACACCTTAGCAATCATCCCCCTCATAGCACAACACCACCACCCCCGAGCAGTCGAAGCAGCAACAAAATACTTCCTAACCCAAGCAGCAGCCGCTGCTACCCTCCTATTTGCCAGCACCTATAACGCCTGACTTACAGGCCAATGAGATATTTACCACATATCCTCCCCCGTACCAACAACCCTAATTACCCTCGCCTTAGCATTCAAAATTGGCCTAGCCCCGCTTCACACATGACTCCCCGAAGTTCTTCAAGGACTCGACTATACCACAGGACTAATCCTGTCAACATGACAAAAACTCGCCCCGTTCGCCCTACTCCTACAAATTCAACCCCCCGACTCCAACATCATGATCTTTCTTGGCCTTTCCTCAACACTTATTGGGGGTTGAGGAGGGCTTAACCAAACTCAACTACGAAAAATTCTTGCCTACTCATCCATTGCTCACCTAGGTTGAATAATCCTCATCCTACAGTTCTCCCCACCCCTCTCCCTCCTTACTCTACTCACTTACTTCCTCATAACAGCCTCCGTATTCTTAACCTTTAAGCTAAATAAAGCCCTTAATATCAACTCACTATCTACCTCCTGAGCAAAAGCCCCTATTCTAACCGCCCTCTCACCCCTTATTCTCCTCTCTCTAGGGGGCCTACCTCCTCTTACAGGGTTTATGCCAAAATGACTTATTCTTCAAGAACTAACAAAACAAGACCTAATCCTAACCGCCACTATCGCCGCTCTAACAGCCCTACTTAGCCTCTACTTTTACCTCCGCCTGTCATACGCGCTAGCTCTAACCCTTTCCCCCAATAACTTTTCCAACACAATAACCTGACGACTTCCATCAACCCAATTTTCACTTCTCCTGGCCACAACATCATCCCTCACCATTTGCCTTCTCCCCCTTACCCCAACTATTATCACACTCCTAACCATCTAGNNNNNNNNNNNNNNNNNNNNNNNNNNNNNNNNNNNNNNNNNNNNNNNNNNNNNNNNNNNNNNNNNNNNNNNNNNNNNNNNNNNNNNNNNNNNNNNNNNNNNNNNNNNNNNNNNNNNNNNNNNNNNNNNNNNNNNNNNNNNNNNNNNNNNNNNNNNNNNNNNNNNNNNNNNNNNNNNNNNNNNNNNNNNNNNNNNNNNNNNNNNNNNNNNNNNNNNNNNNNNNNNNNNNNNNNNNNNNNNNNNNNNNNNNNNNNNNNNNNNNNNNNNNNNNNNNNNNNNNNNNNNNNNNNNNNNNNNNNNNNNNNNNNNNNNNNNNNNNNNNNNNNNNNNNNNNNNNNNNNNNNNNNNNNNNNNNNNNNNNNNNNNNNNNNNNNNNNNNNNNNNNNNNNNNNNNNNNNNNNNNNNNNNNNNNNNNNNNNNNNNNNNNNNNNNNNNNNNNNNNNNNNNNNNNNNNNNNNNNNNNNNNNNNNNNNNNNNNNNNNNNNNNNNNNNNNNNNNNNNNNNNNNNNNNNNNNNNNNNNNNNNNNNNNNNNNNNNNNNNNNNNNNNNNNNNNNNNNNNNNNNNNNNNNNNNNNNNNNNNNNNNNNNNNNNNNNNNNNNNNNNNNNNNNNNNNNNNNNNNNNNNNNNNNNNNNNNNNNNNNNNNNNNNNNNNNNNNNNNNNNNNNNNNNNNNNNNNNNNNNNNNNNNNNNNNNNNNNNNNNNNNNNNNNNNNNNNNNNNNNNNNNNNNNNNNNNNNNNNNNNNNNNNNNNNNNNNNNNNNNNNNNNNNNNNNNNNNNNNNNNNNNNNNNNNNNNNNNNNNNNNNNNNNNNNNNNNNNNNNNNNNNNNNNNNNNNNNNNNNNNNNNNNNNNNNNNNNNNNNNNNNNNNNNNNNNNNNNNNNNNNNNNNNNNNNNNNNNNNNNNNNNNNNNNNNNNNNNNNNNNNNNNNNNNNNNNNNNNNNNNNNNNNNNNNNNNNNNNNNNNNNNNNNNNNNNNNNNNNNNNNNNNNNNNNNNNNNNNNNNNNNNNNNNNNNNNNNNNNNNNNNNNNNNNNNNNNNNNNNNNNNNNNNNNNNNNNNNNNNNNNNNNNNNNNNNNNNNNNNNNNNNNNNNNNNNNNNNNNNNNNNNNNNNNNNNNNN
      C93_Crenicichla_lepidota_Guaruhape                              ATGGGCCCACTCATCCTTCTAACCTTACTCCTCGGACTCGGCCTGGGGACCTCAATCACACTCTCAAGCTCTCACTGACTTCTCGCCTGAATAGGTCTAGAACTTAACACCTTAGCAATCATCCCCCTCATAGCACAACACCACCACCCCCGAGCAGTAGAAGCAGCAACAAAATACTTCCTAACCCAAGCAGCAGCCGCTGCTACCCTCCTATTTGCCAGCACCTATAACGCCTGACTTACAGGCCAATGAGATATTTACCACATATCCTCCCCCGTACCAACAACCCTAATTACCCTCGCCTTAGCATTCAAAATTGGCCTAGCCCCGCTTCACACCTGACTCCCCGAAGTTCTTCAAGGACTCGACTATACCACAGGACTAATCCTGTCAACATGACAAAAACTCGCCCCGTTCGCCCTACTCCTACAAATTCAACCCCCCGACTCCAACATCATGATCTTTCTTGGCCTTTCCTCAACACTTATCGGGGGTTGAGGGGGGCTTAACCAAACTCAACTACGAAAAATTCTTGCCTACTCATCCATCGCTCACCTAGGTTGAATAATCCTCGTCCTACAGTTCTCCCCACCCCTCTCCCTCCTTACTCTGCTCACTTACTTTCTCATAACAGCCTCCGTATTCTTAACCTTTAAGCTAAATAAAGCCCTTAATATCAACTCACTATCTACCTCCTGAGCAAAAGCCCCCATTCTAACCGCCCTCTCACCCCTTATTCTCCTCTCTCTAGGGGGCCTACCTCCTCTTACAGGGTTTATGCCAAAATGACTTATTCTTCAAGAACTAACAAAACAAGACCTAATCCTAACCGCCACTATCGCCGCTCTAACAGCCCTACTTAGCCTCTACTTTTACCTCCGCCTGTCGTACGCACTAGCTCTAACCCTTTCCCCCAATAACTTTTCTAACACAACAACCTGACGACTTCCATCGACCCAGTTTTCACTTCTCCTGGCCACAACATCATCCCTCACCATTTGCCTTCTCCCCCTTACCCCAACTATTATAACACTCCTAACCATCTAGNNNNNNNNNNNNNNNNNNNNNNNNNNNNNNNNNNNNNNNNNNNNNNNNNNNNNNNNNNNNNNNNNNNNNNNNNNNNNNNNNNNNNNNNNNNNNNNNNNNNNNNNNNNNNNNNNNNNNNNNNNNNNNNNNNNNNNNNNNNNNNNNNNNNNNNNNNNNNNNNNNNNNNNNNNNNNNNNNNNNNNNNNNNNNNNNNNNNNNNNNNNNNNNNNNNNNNNNNNNNNNNNNNNNNNNNNNNNNNNNNNNNNNNNNNNNNNNNNNNNNNNNNNNNNNNNNNNNNNNNNNNNNNNNNNNNNNNNNNNNNNNNNNNNNNNNNNNNNNNNNNNNNNNNNNNNNNNNNNNNNNNNNNNNNNNNNNNNNNNNNNNNNNNNNNNNNNNNNNNNNNNNNNNNNNNNNNNNNNNNNNNNNNNNNNNNNNNNNNNNNNNNNNNNNNNNNNNNNNNNNNNNNNNNNNNNNNNNNNNNNNNNNNNNNNNNNNNNNNNNNNNNNNNNNNNNNNNNNNNNNNNNNNNNNNNNNNNNNNNNNNNNNNNNNNNNNNNNNNNNNNNNNNNNNNNNNNNNNNNNNNNNNNNNNNNNNNNNNNNNNNNNNNNNNNNNNNNNNNNNNNNNNNNNNNNNNNNNNNNNNNNNNNNNNNNNNNNNNNNNNNNNNNNNNNNNNNNNNNNNNNNNNNNNNNNNNNNNNNNNNNNNNNNNNNNNNNNNNNNNNNNNNNNNNNNNNNNNNNNNNNNNNNNNNNNNNNNNNNNNNNNNNNNNNNNNNNNNNNNNNNNNNNNNNNNNNNNNNNNNNNNNNNNNNNNNNNNNNNNNNNNNNNNNNNNNNNNNNNNNNNNNNNNNNNNNNNNNNNNNNNNNNNNNNNNNNNNNNNNNNNNNNNNNNNNNNNNNNNNNNNNNNNNNNNNNNNNNNNNNNNNNNNNNNNNNNNNNNNNNNNNNNNNNNNNNNNNNNNNNNNNNNNNNNNNNNNNNNNNNNNNNNNNNNNNNNNNNNNNNNNNNNNNNNNNNNNNNNNNNNNNNNNNNNNNNNNNNNNNNNNNNNNNNNNNNNNNNNNNNNNNNNNNNNNNNNNNNNNNNNNNNNNNNNNNNNNNNNNNNNNNNNNNNNNNNNNNNNNNNNNNNNNNNNNNNNNNN
      C94_Crenicichla_mandelburgeri_Paranay_Guazu                     ATGAATCCACACATCCTTCTCACCCTCCTATTTGGATTAGGCCTGGGAACAACAATCGCACTATCAAGCTCACACTGACTCCTCGCTTGAATAGGGCTGGAACTCAACACCCTAGCCATAATCCCCCTGATAGCTCAACATCACCACCCCCGAGCAGTAGAAGCCGCAACAAAATACTTCCTAACCCAAGCAGCAGCTGCCGCCACCCTCCTCTTTGCCAGCACCTATAACGCCTGACTAACAGGACAATGAGATATTTATCTCATATCAACCCCCCTCCCAACTACCCTAATCACCTTAGCCCTAGCATTTAAAATTGGACTAGCCCCACTTCATGCCTGACTACCCGAAGTCCTCCAAGGGCTTGACTATACTACAGGACTAATTCTCTCAACTTGACAAAAACTTGCCCCTTTCGCCCTACTCCTCCAAATTCAACCAACCAATTCTAGTATTATGATCTTTCTTGGCCTCTCATCTACCCTTGTGGGGGGGTGGGGCGGACTTAACCAAACCCAACTACGAAAAATCCTAGCCTACTCATCTATTGCCCACCTTGGTTGAATAATTCTGGTTATACAATTTACCCCCTCCCTCTCCCTCCTTGCCCTTATCACCTACTTCTTCATAACAGCCTCCCTATTCCTAACATTTAAACTAAACATAGCCTTAAACATTAATACCCTGTCCACCTCCTGGGCGAAAGCCCCGGCCCTAACAGCCCTAACCCCCCTAATCCTTCTCTCCCTGGGGGGCCTACCACCCCTCACCGGGTTCATGCCAAAATGACTAATTCTTCAGGAACTAACCAAACAAGACTTAATCCTAACCGCCACAATTGCTGCCTTAACAGCCCTTCTTAGCCTTTACTTCTACCTACGCCTGTCTTACGCAATAGCCCTGACCCTCTCCCCCAACAACTTCTCCAACACAACCGCTTGACGAATCCCCTCAACCCAACTCTCACTCCCCCTAGCCACAATAACCTCTACCACCATTTGTCTCCTACCCATAACCCCAACTATCTCAACACTCCTGACCCTCTAGNNNNNNNNNNNNNNNNNNNNNNNNNNNNNNNNNNNNNNNNNNNNNNNNNNNNNNNNNNNNNNNNNNNNNNNNNNNNNNNNNNNNNNNNNNNNNNNNNNNNNNNNNNNNNNNNNNNNNNNNNNNNNNNNNNNNNNNNNNNNNNNNNNNNNNNNNNNNNNNNNNNNNNNNNNNNNNNNNNNNNNNNNNNNNNNNNNNNNNNNNNNNNNNNNNNNNNNNNNNNNNNNNNNNNNNNNNNNNNNNNNNNNNNNNNNNNNNNNNNNNNNNNNNNNNNNNNNNNNNNNNNNNNNNNNNNNNNNNNNNNNNNNNNNNNNNNNNNNNNNNNNNNNNNNNNNNNNNNNNNNNNNNNNNNNNNNNNNNNNNNNNNNNNNNNNNNNNNNNNNNNNNNNNNNNNNNNNNNNNNNNNNNNNNNNNNNNNNNNNNNNNNNNNNNNNNNNNNNNNNNNNNNNNNNNNNNNNNNNNNNNNNNNNNNNNNNNNNNNNNNNNNNNNNNNNNNNNNNNNNNNNNNNNNNNNNNNNNNNNNNNNNNNNNNNNNNNNNNNNNNNNNNNNNNNNNNNNNNNNNNNNNNNNNNNNNNNNNNNNNNNNNNNNNNNNNNNNNNNNNNNNNNNNNNNNNNNNNNNNNNNNNNNNNNNNNNNNNNNNNNNNNNNNNNNNNNNNNNNNNNNNNNNNNNNNNNNNNNNNNNNNNNNNNNNNNNNNNNNNNNNNNNNNNNNNNNNNNNNNNNNNNNNNNNNNNNNNNNNNNNNNNNNNNNNNNNNNNNNNNNNNNNNNNNNNNNNNNNNNNNNNNNNNNNNNNNNNNNNNNNNNNNNNNNNNNNNNNNNNNNNNNNNNNNNNNNNNNNNNNNNNNNNNNNNNNNNNNNNNNNNNNNNNNNNNNNNNNNNNNNNNNNNNNNNNNNNNNNNNNNNNNNNNNNNNNNNNNNNNNNNNNNNNNNNNNNNNNNNNNNNNNNNNNNNNNNNNNNNNNNNNNNNNNNNNNNNNNNNNNNNNNNNNNNNNNNNNNNNNNNNNNNNNNNNNNNNNNNNNNNNNNNNNNNNNNNNNNNNNNNNNNNNNNNNNNNNNNNNNNNNNNNNNNNNNNNNNNNNNNNNNNNNNNNNNNNNNNNNNNNNNNNNNNNNNNNNNN
      C95_Crenicichla_mandelburgeri_Paranay_Guazu                     ATGAATCCACACATCCTTCTCACCCTCCTATTTGGATTAGGCCTGGGAACAACAATCGCACTATCAAGCTCACACTGACTCCTCGCTTGAATAGGGCTGGAACTCAACACCCTAGCCATAATCCCCCTGATAGCTCAACATCACCACCCCCGAGCAGTAGAAGCCGCAACAAAATACTTCCTAACCCAAGCAGCAGCTGCCGCCACCCTCCTCTTTGCCAGCACCTATAACGCCTGACTAACAGGACAATGAGATATTTATCTCATATCAACCCCCCTCCCAACTACCCTAATCACCTTAGCCCTAGCATTTAAAATTGGACTAGCCCCACTTCATGCCTGACTACCCGAAGTCCTCCAAGGGCTTGACTATACTACAGGACTAATTCTCTCAACTTGACAAAAACTTGCCCCTTTCGCCCTACTCCTCCAAATTCAACCAACCAATTCTAGTATTATGATCTTTCTTGGCCTCTCATCTACCCTTGTGGGGGGGTGGGGCGGACTTAACCAAACCCAACTACGAAAAATCCTAGCCTACTCATCTATTGCCCACCTTGGTTGAATAATTCTGGTTATACAATTTACCCCCTCCCTCTCCCTCCTTGCCCTTATCACCTACTTCTTCATAACAGCCTCCCTATTCCTAACATTTAAACTAAACATAGCCTTAAACATTAATACCCTGTCCACCTCCTGGGCGAAAGCCCCGGCCCTAACAGCCCTAACCCCCCTAATCCTTCTCTCCCTGGGGGGCCTACCACCCCTCACCGGGTTCATGCCAAAATGACTAATTCTTCAGGAACTAACCAAACAAGACTTAATCCTAACCGCCACAATTGCTGCCTTAACAGCCCTTCTTAGCCTTTACTTCTACCTACGCCTGTCTTACGCAATAGCCCTGACCCTCTCCCCCAACAACTTCTCCAACACAACCGCTTGACGAATCCCCTCAACCCAACTCTCACTCCCCCTAGCCACAATAACCTCTACCACCATTTGTCTCCTACCCATAACCCCAACTATCTCAACACTCCTGACCCTCTAGNNNNNNNNNNNNNNNNNNNNNNNNNNNNNNNNNNNNNNNNNNNNNNNNNNNNNNNNNNNNNNNNNNNNNNNNNNNNNNNNNNNNNNNNNNNNNNNNNNNNNNNNNNNNNNNNNNNNNNNNNNNNNNNNNNNNNNNNNNNNNNNNNNNNNNNNNNNNNNNNNNNNNNNNNNNNNNNNNNNNNNNNNNNNNNNNNNNNNNNNNNNNNNNNNNNNNNNNNNNNNNNNNNNNNNNNNNNNNNNNNNNNNNNNNNNNNNNNNNNNNNNNNNNNNNNNNNNNNNNNNNNNNNNNNNNNNNNNNNNNNNNNNNNNNNNNNNNNNNNNNNNNNNNNNNNNNNNNNNNNNNNNNNNNNNNNNNNNNNNNNNNNNNNNNNNNNNNNNNNNNNNNNNNNNNNNNNNNNNNNNNNNNNNNNNNNNNNNNNNNNNNNNNNNNNNNNNNNNNNNNNNNNNNNNNNNNNNNNNNNNNNNNNNNNNNNNNNNNNNNNNNNNNNNNNNNNNNNNNNNNNNNNNNNNNNNNNNNNNNNNNNNNNNNNNNNNNNNNNNNNNNNNNNNNNNNNNNNNNNNNNNNNNNNNNNNNNNNNNNNNNNNNNNNNNNNNNNNNNNNNNNNNNNNNNNNNNNNNNNNNNNNNNNNNNNNNNNNNNNNNNNNNNNNNNNNNNNNNNNNNNNNNNNNNNNNNNNNNNNNNNNNNNNNNNNNNNNNNNNNNNNNNNNNNNNNNNNNNNNNNNNNNNNNNNNNNNNNNNNNNNNNNNNNNNNNNNNNNNNNNNNNNNNNNNNNNNNNNNNNNNNNNNNNNNNNNNNNNNNNNNNNNNNNNNNNNNNNNNNNNNNNNNNNNNNNNNNNNNNNNNNNNNNNNNNNNNNNNNNNNNNNNNNNNNNNNNNNNNNNNNNNNNNNNNNNNNNNNNNNNNNNNNNNNNNNNNNNNNNNNNNNNNNNNNNNNNNNNNNNNNNNNNNNNNNNNNNNNNNNNNNNNNNNNNNNNNNNNNNNNNNNNNNNNNNNNNNNNNNNNNNNNNNNNNNNNNNNNNNNNNNNNNNNNNNNNNNNNNNNNNNNNNNNNNNNNNNNNNNNNNNNNNNNNNNNNNNNNNNNNNNNNNNNNNNNNNNNNNNNNNNNNNNNNNNNNNNN
      C96_Crenicichla_gaucho_Itacaruare                               ATGAACCCACACATCTTTCTAACCCTCCTCTTTGGATTAGGCCTAGGAACAACAATAACACTATCAAGCTCACACTGACTACTAGCTTGAATAGGACTAGAACTCAATACCCTAGCCATTATCCCCCTGATAGCCCAACATCACCACCCCCGAGCAGTAGAAGCCGCAACAAAATACTTCCTAACCCAAGCAGCAGCCGCCGCCACTCTCCTATTTGCCAGCACCTACAACGCCTGACTAACAGGACAATGAGATATTTATCACATATCAGCCCCCCTACCAACCACCTTAATCACCTTAGCCCTAGCATTTAAAATTGGACTAGCCCCCCTTCATGCCTGACTACCCGAAGTCCTCCAAGGACTTGATTACACCACAGGACTAATTCTATCCACTTGACAAAAGCTTGCCCCTTTCGCCCTACTACTCCAAATTCAACCAACCAACTCAAGCATTATAATCTTTCTTGGACTCTCATCTACCCTTGTTGGGGGGTGGGGCGGACTAAACCAAACCCAGCTACGGAAGATCCTGGCCTACTCATCTATTGCCCACCTGGGTTGAATAATTCTAGTTATACAATTTGCCCCATCCCTCTCCCTCCTTGCTCTAATCACCTACTTCTTCATAACAACCTCCCTTTTCCTGACATTTAAACTAAACATAGCCTTAAACATTAACACCCTGTCCACCTCCTGAGCAAAAGCACCAGCCTTAACGACCCTGACCCCCCTCATCCTACTTTCTCTAGGGGGCCTACCACCCCTTACCGGGTTCATGCCAAAATGACTAATTCTTCAAGAACTAACCAAACAAGACCTAATCTTAACCGCCACAATCGCCGCCTTGACAGCCCTTCTTAGCCTTTACTTCTACCTGCGCCTATCTTACGCAATAGCCCTGACCCTTTCACCCAACAACTTCTCCAACACAACCGTCTGACGAATCCCCTCAACCCAACTCTCACTACCCCTAACCACAATAACCTCCGCTACCATCTGCCTCCTGCCCATAACCCCCACAATCTCAACACTCCTGACCCTCTAGCACCCCCTCCTAAAAATTGCAAACGATGCCCTAATTGACCTCCCCGCACCCTTAAATATCTCTGTATGATGGAACTTCGGCTCCCTCCTAGGTCTGTGCCTCATTGCACAAATCCTCACAGGCCTGTTCCTAGCAATACACTACACCTCTGATATCACCCTAGCCTTCTCGTCTGTTGCCCATATTTGCCGAGACGTTAACTATGGATGACTTATCCGAAACCTTCATGCTAACGGAGCATCCTTCTTTTTTATCTGTATTTACCTACATATTGGTCGCGGGCTCTATTACGGGTCCTACCTTTTTAAAGAGACATGAAACGTAGGGGTAGTTCTTCTTTTACTAGTAATAATAACTGCATTCGTGGGCTATGTCCTGCCCTGAGGACAAATGTCCTTCTGAGGCGCCACAGTAATCACCAACCTTCTCTCCGCCGTCCCCTACATCGGGACCTCCCTAGTACAATGAATTTGAGGGGGCTTCTCAGTAGACAACGCTACCCTGGCCCGTTTCTTTGCCTTCCACTTTCTCTTCCCCTTTATCATCGCCGCTATAACCCTTATCCACCTCATCTTCCTTCACGAAACTGGATCCTCTAACCCAACCGGCCTTAACTCAGACACAGATAAAATCCCATTCCACCCGTACTACTCCTTCAAAGACGTACTAGGCTTCGCAGTACTCTTAATAGCCCTCACCGCACTAGCACTTTTCTCCCCAAACCTCTTAGGGGACCCAGACAACTTCACCCCAGCCAACCCACTTGTTACTCCCCCTCACATTAAGCCAGAATGATACTTCCTATTTGCCTACGCCATCCTACGATCAATTCCCAACAAACTAGGAGGAGTCCTCGCCCTCCTATTCTCAATCCTCATCCTCATACTAGTCCCCACCCTACACACATCAAAGCAACGTGCTATTACCTTTCGACCACTAACCCAAATTATTCTCTGACTTCTAGTAGCAGATGTGGCCATCCTTACTTGAATTGGGGGCTTACCCGTCGAACACCCCTTCATCCTAATCGGCCAAATCGCATCACTCCNNNNNNNNNNNNNNNNNNNNNNNNNNNNNNNNNNNNNNNNNNNNNNNNNNNNNNNNNNNNNNNNNNNN
      C97_Crenicichla_missioneira_Itacaruare                          ATGAATCCACTCATCCTCCTCACCCTCCTCCTTGGACTAGGCCTAGGGACCTCAATTACACTATCAAGCTCCCACTGACTTCTCGCTTGAATAGGATTAGAACTCAACACACTAGCCATAATCCCCCTAATAGCCCAACACCACCATCCCCGGGCAGTCGAAGCCGCAACAAAATACTTCCTAACCCAAGCAGCAGCTGCCGCCACCCTCCTCTTTGCTAGCACCTATAATGCCTGACTGACAGGACAATGGGACATCTACCACATATCCACACCTCTCCCAACCACCCTAATCACCCTAGCCTTGGCATTTAAAATTGGCCTAGCCCCCCTACATGCCTGACTACCTGAAGTCCTTCAAGGACTTGATTATACCACAGGACTAATTCTTTCCACTTGACAAAAACTTGCCCCCTTCGCCCTACTTCTCCAAATCCAACCCGCCAATTCCAACATCATAATTTTCCTTGGCCTTTCATCCACCCTCATTGGAGGCTGAGGAGGACTTAACCAAACCCAACTACGAAAAATCCTTGCATACTCATCTATTGCCCACTTAGGCTGAATAATTCTAATTATACAATTCACCCCCTCCCTCTCCCTCCTTGCCCTAATCACCTACTTCTTCATAACAACCTCACTATTCCTAACCTTTAAACTAAATATAGCCCTAAACATTAATACACTATCCACCTCCTGAGCAAAAGCCCCCGCCCTAACAGCCCTAACACCCCTGATTCTCCTTTCCCTCGGAGGCCTACCCCCCCTAACTGGCTTTATACCAAAATGACTTATCCTTCAAGAACTAACTAAACAAGACCTAATCCTAACCGCCACCATTGCTGCCTTAACAGCTCTCCTTAGCCTCTACTTTTACCTTCGTTTATCTTACGCCATAGCCCTAACCCTCTCCCCCAACAATTTTTCTAACAAAACCATTTGACGACTCCCCTCAACCCAAATCTCACTCCCCTTAGCAACAACAACCTCCATTACTATCTGTCTCCTACCCATGACCCCAACCATTTCAACACTCCTAACCCTCTAGNNNNNNCTCTTAAAAATTGCAAATGATGCCCTAATTGACCTCCCCGCACCCTTAAACATCTCCATCTGATGAAACTTCGGTTCCCTGTTAGGCCTATGTCTTATTACCCAAATCCTTACAGGCCTCTTCCTAGCAATACACTACACCTCCGATATTACCTTGGCCTTCTCATCAGTTGCTCACATTTGTCGAGACGTTAACTACGGATGACTCATCCGAAACCTCCATGCCAACGGAGCATCTTTCTTTTTTATCTGTATTTACCTACACATTGGACGTGGGCTCTACTATGGCTCCTACCTCTATAAAGAGACATGAAACATCGGAGTCATCCTCCTGCTACTAGTAATAATAACTGCATTCGTGGGCTACGTTCTGCCCTGAGGACAAATATCCTTCTGAGGGGCCACAGTAATTACCAACCTCCTCTCCGCAATTCCTTACATCGGAACTTCGCTAGTACAGTGAATCTGAGGGGGCTTCTCAGTAGATAACGCCACCTTAACCCGCTTCTTTGCTTTCCACTTTCTCTTCCCCTTTATCATTGCCGCTATAACTCTCATTCACCTAATTTTCCTTCACGAAACTGGGTCCTCCAATCCTACCGGCCTCAACTCGGACGCAGAAAAAATCCCATTTCACCCCTACTACTCCTTTAAAGATGTACTAGGCTTCGCAGTACTCCTAGTAGCCCTTACCGCACTCGCACTCTTCTCCCCGAACCTCTTAGGAGANNNNNNNNNNNNNNNNNNNNNNNNNNNNNNNNNNNNNNNNNNNNNNNNNNNNNNNNNNNNNNNNNNNNNNNNNNNNNNNNNNNNNNNNNNNNNNNNNNNNNNNNNNNNNNNNNNNNNNNNNNNNNNNNNNNNNNNNNNNNNNNNNNNNNNNNNNNNNNNNNNNNNNNNNNNNNNNNNNNNNNNNNNNNNNNNNNNNNNNNNNNNNNNNNNNNNNNNNNNNNNNNNNNNNNNNNNNNNNNNNNNNNNNNNNNNNNNNNNNNNNNNNNNNNNNNNNNNNNNNNNNNNNNNNNNNNNNNNNNNNNNNNNNNNNNNNNNNNNNNNNNNNNNNNNNNNNNNNNNNNNNNNNNNNNNNNNNNNNNNNNNNNNNNNNNNNNNNNNNNNN
      C98_Crenicichla_missioneira_Itacaruare                          ATGAATCCACTCATCCTCCTCACCCTCCTCCTTGGACTAGGCCTAGGGACCTCAATTACACTATCAAGCTCCCACTGACTTCTCGCTTGAATAGGATTAGAACTCAACACACTAGCCATAATCCCCCTAATAGCCCAACACCACCATCCCCGGGCAGTCGAAGCCGCAACAAAATACTTCCTAACCCAAGCAGCAGCTGCCGCCACCCTCCTCTTTGCTAGCACCTATAATGCCTGACTGACAGGACAATGGGACATCTACCACATATCCACACCTCTCCCAACCACCCTAATCACCCTAGCCTTGGCATTTAAAATTGGCCTAGCCCCCCTACATGCCTGACTACCTGAAGTCCTTCAAGGACTTGATTATACCACAGGACTAATTCTTTCCACTTGACAAAAACTTGCCCCCTTCGCCCTACTTCTCCAAATCCAACCCGCCAATTCCAACATCATAATCTTCCTTGGCCTTTCATCCACCCTCATTGGAGGCTGAGGAGGACTTAACCAAACCCAACTACGAAAAATCCTTGCATACTCATCTATTGCCCACTTAGGCTGAATAATTCTAATTATACAATTCACCCCCTCCCTCTCCCTCCTTGCCCTAATCACCTACTTCTTCATAACAACCTCACTATTCCTAACCTTTAAACTAAATATAGCCCTAAACATTAATACACTATCCACCTCCTGAGCAAAAGCCCCCGCCCTAACAGCCCTAACACCCCTGATTCTCCTTTCCCTCGGAGGCCTACCCCCCCTAACTGGCTTTATACCAAAATGACTTATCCTTCAAGAACTAACTAAACAAGACCTAATCCTAACCGCCACCATTGCTGCCTTAACAGCTCTCCTTAGCCTCTACTTTTACCTTCGTTTATCTTACGCCATAGCCCTAACCCTCTCCCCCAACAATTTTTCTAACAAAACCATTTGACGACTCCCCTCAACCCAAATCTCACTCCCCTTAGCAACAACAACCTCCATTACTATCTGTCTCCTACCCATGACCCCAACCATTTCAACACTCCTAACCCTCTAGCATCCTCTCTTAAAAATTGCAAATGATGCCCTAATTGACCTCCCCGCACCCTTAAACATCTCCATCTGATGAAACTTCGGTTCCCTGTTAGGCCTATGTCTTATTACCCAAATCCTTACAGGCCTCTTCCTAGCAATACACTACACCTCCGATATTACCTTGGCCTTCTCATCAGTTGCTCACATTTGTCGAGACGTTAACTACGGATGACTCATCCGAAACCTCCATGCCAACGGAGCATCTTTCTTTTTTATCTGTATTTACCTACACATTGGACGTGGGCTCTACTATGGCTCCTACCTCTATAAAGAGACATGAAACATCGGAGTCATCCTCCTGCTACTAGTAATAATAACTGCATTCGTGGGCTACGTTCTGCCCTGAGGACAAATATCCTTCTGAGGGGCCACAGTAATTACCAACCTCCTCTCCGCAATTCCTTACATCGGAACTTCGCTAGTACAGTGAATCTGAGGGGGCTTCTCAGTAGATAACGCCACCTTAACCCGCTTCTTTGCTTTCCACTTTCTCTTCCCCTTTATCATTGCCGCTATAACTCTCATTCACCTAATTTTCCTTCACGAAACTGGGTCCTCCAATCCTACCGGCCTCAACTCGGACGCAGAAAAAATCCCATTTCACCCCTACTACTCCTTTAAAGATGTACTAGGCTTCGCAGTACTCCTAGTAGCCCTTACCGCACTCGCACTCTTCTCCCCGAACCTCTTAGGAGACCCAGATAACTTTACCCCAGCTAACCCACTTGTAACTCCCCCCCACATTAAACCTGAATGATACTTCCTATTCGCCTACGCCATCCTACGCTCAATTCCTAATAAACTTGGAGGGGTCCTCGCCCTTCTGTTCTCTATCCTTATCCTCATACTAGTCCCAATCCTACACACATCAAAACAACGAGCCCTCACCTTTCGACCACTAACCCAACTTATCCTCTGACTTCTAGTAGCAGACGTGGCCGTCCTCACCTGAATTGGAGGTTTACCTGTCGAACACCCCTTCACCCTCATTGGCCAAATCGCATCCCTCCNNNNNNNNNNNNNNNNNNNNNNNNNNNNNNNNNNNNNNNNNNNNNNNNNNNNNNNNNNNNNNNNNNNN
      C99_Crenicichla_missioneira_Itacaruare                          ATGAATCCACTCATCCTCCTCACCCTCCTCCTTGGACTAGGCCTAGGGACCTCAATTACACTATCAAGCTCCCACTGACTTCTCGCTTGAATAGGATTAGAACTCAACACACTAGCCATAATCCCCCTAATAGCCCAACACCACCATCCCCGGGCAGTCGAAGCCGCAACAAAATACTTCCTAACCCAAGCAGCAGCTGCCGCCACCCTCCTCTTTGCTAGCACCTATAATGCCTGACTGACAGGACAATGGGACATCTACCACATATCCACACCTCTCCCAACCACCCTAATCACCCTAGCCTTGGCATTTAAAATTGGCCTAGCCCCCCTACATGCCTGACTACCTGAAGTCCTTCAAGGACTTGATTATACCACAGGACTAATTCTTTCCACTTGACAAAAACTTGCCCCCTTCGCCCTACTCCTCCAAATCCAACCCGCCAATTCCAACATCATAATCTTCCTTGGCCTTTCATCCACCCTCATTGGAGGCTGAGGAGGACTTAACCAAACCCAACTACGAAAAATCCTTGCATACTCATCTATTGCCCACCTAGGCTGAATAATTCTAATTATACAATTCACCCCCTCCCTCTCCCTCCTTGCCCTAATCACCTACTTCTTCATAACAACCTCACTATTCCTAACCTTTAAACTAAATATAGCCCTAAACATTAATACACTATCCACCTCCTGAGCAAAAGCCCCCGCCCTAACAGCCCTAACACCCCTGATCCTCCTTTCCCTCGGAGGCCTACCCCCCCTAACTGGCTTTATACCAAAATGACTTATCCTTCAAGAACTAACTAAACAAGACCTAATCCTAGCCGCCACCATTGCTGCCTTAACAGCTCTCCTTAGCCTCTACTTTTACCTTCGTTTATCTTACGCCATAGCCCTAACCCTCTCCCCCAACAATTTTTCTAACAAAACCATTTGACGACTCCCCTCAACCCAAATCTCACTCCCCTTAGCAACAACAACCTCCATTACTATCTGTCTCCTACCCATGACCCCAACCATTTCAACACTCCTAACCCTCTAGNNNNNNNNNNNNNNAATTGCAAATGATGCCCTAATTGACCTCCCCGCACCCTTAAACATCTCCATCTGATGAAACTTCGGTTCCCTGTTAGGCCTATGTCTTATTACCCAGATCCTTACAGGCCTCTTCCTAGCAATACACTACACCTCCGATATTACCTTGGCCTTCTCATCAGTTGCTCACATTTGTCGAGACGTTAACTACGGATGACTCATCCGAAACCTCCATGCCAACGGAGCATCTTTCTTTTTTATCTGTATTTACCTACACATTGGACGTGGGCTCTACTATGGCTCCTACCTCTATAAAGAGACATGAAACATCGGAGTCATCCTCCTGCTACTAGTTATAATAACTGCATTCGTGGGCTACGTTCTGCCCTGAGGACAAATATCCTTCTGAGGGGCCACAGTAATTACCAACCTCCTCTCCGCAATTCCCTACATCGGAACTTCGCTAGTACAGTGAATCTGAGGGGGCTTCTCAGTAGATAACGCCACCTTAACCCGCTTCTTTGCTTTCCACTTTCTCTTCCCCTTTATCATCGCCGCTATAACTCTCATTCACCTAATTTTCCTTCACGAAACTGGGTCCTCCAATCCTACCGGCCTCAACTCAGACGCAGAAAAAATCCCATTTCACCCCTACTACTCCTTTAAAGATGTACTAGGCTTCGCAGTACTCCTAGTAGCCCTTACCGCACTCGCACTCTTCTCCCCAAACCTCTTAGGAGACNNNNNNNNNNNNNNNNNNNNNNNNNNNNNNNNNNNNNNNNNNNNNNNNNNNNNNNNNNNNNNNNNNNNNNNNNNNNNNNNNNNNNNNNNNNNNNNNNNNNNNNNNNNNNNNNNNNNNNNNNNNNNNNNNNNNNNNNNNNNNNNNNNNNNNNNNNNNNNNNNNNNNNNNNNNNNNNNNNNNNNNNNNNNNNNNNNNNNNNNNNNNNNNNNNNNNNNNNNNNNNNNNNNNNNNNNNNNNNNNNNNNNNNNNNNNNNNNNNNNNNNNNNNNNNNNNNNNNNNNNNNNNNNNNNNNNNNNNNNNNNNNNNNNNNNNNNNNNNNNNNNNNNNNNNNNNNNNNNNNNNNNNNNNNNNNNNNNNNNNNNNNNNNNNNNNNNNNNNNNN
      C100_Crenicichla_minuano_Itacaruare                             ATGAATCCACTCATCCTCCTCACCCTCCTCCTTGGACTAGGCCTAGGGACCTCAATTACACTATCAAGCTCCCACTGACTTCTCGCTTGAATAGGATTAGAACTCAACACACTAGCCATAATCCCCCTAATAGCCCAACACCACCATCCCCGGGCAGTCGAAGCCGCAACAAAATACTTCCTAACCCAAGCAGCAGCTGCCGCCACCCTCCTCTTTGCTAGCACCTATAATGCCTGACTGACAGGACAATGGGACATCTACCACATATCCACACCTCTCCCAACCACCCTAATCACCCTAGCCTTGGCATTTAAAATTGGCCTAGCCCCCCTACATGCCTGACTACCTGAAGTCCTTCAAGGACTTGATTATACCACAGGACTAATTCTTTCCACTTGACAAAAACTTGCCCCCTTCGCCCTACTCCTCCAAATCCAACCCGCCAATTCCAACATCATAATCTTCCTTGGCCTTTCATCCACCCTCATTGGAGGCTGAGGAGGACTTAACCAAACCCAACTACGAAAAATCCTTGCATACTCATCTATTGCCCACCTAGGCTGAATAATTCTAATTATACAATTCACCCCCTCCCTCTCCCTCCTTGCCCTAATCACCTACTTCTTCATAACAACCTCACTATTCCTAACCTTTAAACTAAATATAGCCCTAAACATTAATACACTATCCACCTCCTGAGCAAAAGCCCCCGCCCTAACAGCCCTAACACCCCTGATCCTCCTTTCCCTCGGAGGCCTACCCCCCCTAACTGGCTTTATACCAAAATGACTTATCCTTCAAGAACTAACTAAACAAGACCTAATCCTAGCCGCCACCATTGCTGCCTTAACAGCTCTCCTTAGCCTCTACTTTTACCTTCGTTTATCTTACGCCATAGCCCTAACCCTCTCCCCCAACAATTTTTCTAACAAAACCATTTGACGACTCCCCTCAACCCAAATCTCACTCCCCTTAGCAACAACAACCTCCATTACTATCTGTCTCCTACCCATGACCCCAACCATTTCAACACTCCTAACCCTCTAGCATCCTCTCTTAAAAATTGCAAATGATGCCCTAATTGACCTCCCCGCACCCTTAAACATCTCCATCTGATGAAACTTCGGTTCCCTGTTAGGCCTATGTCTTATTACCCAGATCCTTACAGGCCTCTTCCTAGCAATACACTACACCTCCGATATTACCTTGGCCTTCTCATCAGTTGCTCACATTTGTCGAGACGTTAACTACGGATGACTCATCCGAAACCTCCATGCCAACGGAGCATCTTTCTTTTTTATCTGTATTTACCTACACATTGGACGTGGGCTCTACTATGGCTCCTACCTCTATAAAGAGACATGAAACATCGGAGTCATCCTCCTGCTACTAGTTATAATAACTGCATTCGTGGGCTACGTTCTGCCCTGAGGACAAATATCCTTCTGAGGGGCCACAGTAATTACCAACCTCCTCTCCGCAATTCCCTACATCGGAACTTCGCTAGTACAGTGAATCTGAGGGGGCTTCTCAGTAGATAACGCCACCTTAACCCGCTTCTTTGCTTTCCACTTTCTCTTCCCCTTTATCATCGCCGCTATAACTCTTATTCACCTAATTTTCCTTCACGAAACTGGGTCCTCCAATCCTACCGGCCTCAACTCAGACGCAGAAAAAATCCCATTTCACCCCTACTACTCCTTTAAAGATGTACTAGGCTTCGCAGTACTCCTAGTAGCCCTTACCGCACTCGCACTCTTCTCCCCAAACCTCTTAGGAGACCCAGATAACTTTACCCCAGCTAACCCACTTGTAACTCCCCCCCACATTAAACCTGAATGATACTTCCTATTCGCCTACGCCATCCTACGCTCAATTCCTAATAAACTTGGAGGGGTCCTCGCCCTTCTGTTCTCTATCCTAATCCTCATACTAGTCCCAATCCTACACACATCAAAACAACGAGCCCTCACCTTTCGACCACTAACCCAACTTATCCTCTGACTTCTAGTAGCAGACGTGGCCATCCTCACCTGAATCGGAGGTTTACCTGTCGAACACCCCTTCACCCTCATTGGCCAAATCGCATCCCTCCNNNNNNNNNNNNNNNNNNNNNNNNNNNNNNNNNNNNNNNNNNNNNNNNNNNNNNNNNNNNNNNNNNNN
      C101_Crenicichla_gaucho_Itacaruare                              ATGAACCCACACATCCTTCTAACCCTCCTCTTTGGATTAGGCCTAGGAACAACAATCACACTATCAAGCTCACACTGACTACTCGCTTGAATAGGACTAGAACTCAATACCCTAGCCATTATCCCCCTGATAGCCCAACATCACCACCCCCGAGCAGTAGAAGCCGCAACAAAATACTTCCTAACCCAGGCAGCAGCCGCCGCCACTCTCCTATTTGCCAGCACCTACAACGCCTGACTAACAGGACAATGAGATATTTATCACATATCAGCCCCCCTACCAACCACCCTAATCACCTTAGCCCTAGCATTTAAAATTGGACTAGCCCCCCTTCATGCCTGACTACCCGAAGTCCTCCAAGGACTTGATTACACCACAGGACTAATTCTATCCACTTGACAAAAGCTTGCCCCTTTCGCCCTACTACTCCAAATTCAACCAACCAACTCAAACATTATAATCTTTCTTGGACTCTCATCTACCCTTGTCGGGGGGTGGGGCGGACTAAACCAAACCCAGCTACGGAAGATCCTGGCCTACTCATCTATTGCCCACCTGGGTTGAATAATTCTAATTATACAATTTGCCCCATCCCTCTCCCTCCTTGCTCTAATCACCTACTTCTTCATAACAACCTCCCTTTTCCTGACATTTAAACTAAACATAGCCTTAAACATTAACACCCTGTCCACCTCCTGAGCAAAAGCACCAGCCTTAACGACCCTGACCCCCCTCATCCTACTTTCTCTAGGGGGCCTACCACCCCTTACCGGGTTCATGCCAAAATGGCTCATTCTTCAAGAACTAACCAAACAAGACCTAATCTTAACCGCCACAATCGCCGCCTTGACAGCCCTTCTTAGCCTTTACTTCTACCTGCGCCTATCTTACGCAATAGCCCTGACCCTTTCACCCAACAACTTCTCCAACACAACCGTTTGACGAATCCCCTCAACCCAACTCTCACTACCCCTAGCCACAATAACCTCCGCTACCATCTGCCTCCTGCCCATAACCCCCACAATCTCAACACTCCTGACCCTCTAGCACCCCCTCCTAAAAATTGCAAACGATGCCCTAATTGACCTCCCCGCACCCTTAAACATCTCTGTATGATGGAACTTCGGCTCCCTCCTAGGTCTGTGCCTCATTGCACAAATCCTCACAGGCCTGTTCCTAGCAATACACTACACCTCTGATATCACCTTAGCCTTCTCGTCTGTTGCCCATATTTGCCGAGACGTTAACTATGGATGACTTATCCGAAACCTTCATGCTAACGGAGCATCCTTCTTTTTTATCTGTATTTACCTACATATTGGTCGCGGGCTCTATTACGGGTCCTACCTTTTTAAAGAGACATGAAACGTAGGGGTAGTTCTTCTTTTACTAGTAATAATAACTGCATTCGTGGGCTATGTCCTGCCCTGAGGACAAATATCCTTCTGAGGCGCCACAGTAATCACCAACCTTCTCTCCGCCGTCCCCTACATCGGGACCTCCCTAGTACAATGAATTTGAGGGGGCTTCTCAGTAGACAACGCTACCCTGGCCCGTTTCTTTGCCTTCCACTTTCTCTTCCCCTTTATCATCGCCGCTATAACCCTTATCCACCTCATCTTCCTTCACGAAACTGGATCCTCTAACCCAACCGGCCTTAACTCAGACACAGATAAAATCCCATTCCACCCGTACTACTCCTTCAAAGACGTACTAGGCTTCGCAGTACTTCTAATAGCCCTCACCGCACTAGCACTTTTCTCCCCAAACCTCTTAGGAGACCCAGACAACTTCACCCCAGCCAACCCACTTGTTACTCCCCCTCACATTAAGCCAGAATGATACTTCCTATTTGCCTACGCCATCCTACGATCAATTCCCAACAAACTAGGAGGAGTCCTCGCCCTCCTATTCTCAATCCTCATCCTCACACTAGTCCCCATCCTACACACATCAAAGCAACGTGCTATTACCTTTCGACCACTAACCCAAATTATTCTCTGACTTCTAGTAGCAGATGTGGCCATCCTTACTTGAATTGGGGGCTTACCCGTCGAACACCCCTTCACCCTAATCGGCCAAATCGCATCACTCCNNNNNNNNNNNNNNNNNNNNNNNNNNNNNNNNNNNNNNNNNNNNNNNNNNNNNNNNNNNNNNNNNNNN
      C102_Crenicichla_minuano_Itacaruare                             ATGAACCCACTTATCCTCCTCACCCTCCTCCTTGGACTAGGCCTAGGGACCTCAATTACACTATCAAGCTCCCACTGACTTCTCGCTTGAATAGGATTAGAACTCAACACACTAGCCATAATCCCCCTAATAGCCCAACACCACCATCCCCGGGCAGTCGAAGCCGCAACAAAATACTTCCTAACCCAAGCAGCAGCTGCCGCCACCCTCCTCTTTGCTAGCACCTATAATGCCTGACTGACTGGACAATGGGACATCTACCACATATCCACACCTCTCCCAACCACCCTAATCACCCTAGCCTTGGCATTTAAAATTGGCCTAGCCCCCCTACATGCCTGACTACCTGAAGTCCTTCAAGGACTTGATTATACCACAGGACTAATTCTTTCCACTTGACAAAAACTTGCCCCCTTCGCCCTACTCCTCCAAATCCAACCCGCCAATTCCAACATCATAATCTTCCTTGGCCTTTCATCCACCCTCATTGGAGGCTGAGGAGGACTTAACCAAACCCAACTACGAAAAATCCTTGCATACTCATCTATTGCCCACTTAGGCTGAATAATTCTAATTATACAATTCACCCCCTCCCTCTCCCTCCTTGCCCTAATCACCTACTTCTTCATAACAACCTCACTATTCCTAACCTTTAAACTAAATATAGCCCTAAACATTAATACACTATCCACCTCCTGAGCAAAAGCCCCCGCCCTAACAGCCCTAACACCCCTGATCCTCCTTTCCCTCGGAGGCCTACCCCCCCTAACTGGCTTTATACCAAAATGACTTATCCTTCAAGAACTAACTAAACAAGACCTAATCCTAGCCGCCACCATTGCTGCCTTAACAGCTCTCCTTAGCCTCTACTTTTACCTTCGTTTATCTTACGCCATAGCCCTAACCCTCTCCCCCAACAATTTTTCTAACAAAACCATTTGACGACTCCCCTCAACCCAAATCTCACTCCCCTTAGCAACAACAACCTCCATTACTATCTGTCTCCTACCCATGACCCCAACCATTTCAACACTCCTAACCCTCTAGCATCCTCTCTTAAAAATTGCAAATGATGCCCTAATTGACCTCCCCGCACCCTTAAACATCTCCATCTGATGAAACTTCGGTTCCCTGTTAGGCCTATGTCTTATTACCCAAATCCTTACAGGCCTCTTCCTAGCAATACACTACACCTCCGATATTACCTTGGCCTTCTCATCAGTTGCTCACATTTGTCGAGACGTTAACTACGGATGACTCATCCGAAACCTCCATGCCAACGGAGCATCTTTCTTTTTTATCTGTATTTACCTACACATTGGACGTGGGCTCTACTATGGCTCCTACCTCTATAAAGAGACATGAAACATCGGAGTCATCCTCCTGCTACTAGTTATAATAACTGCATTCGTGGGCTACGTTCTGCCCTGAGGACAAATATCCTTCTGAGGGGCCACAGTAATTACCAACCTCCTCTCCGCAATTCCTTACATCGGAACTTCGCTAGTACAGTGAATCTGAGGGGGCTTCTCAGTAGATAACGCCACCTTAACCCGCTTCTTTGCTTTCCACTTTCTCTTCCCCTTTATCATTGCCGCTATAACTCTCATTCACCTAATTTTCCTTCACGAAACTGGATCCTCCAATCCTACCGGCCTCAACTCAGACGCAGAAAAAATCCCATTTCACCCCTACTACTCCTTTAAGGATGTACTAGGCTTCGCAGTACTCCTAGTAGCCCTTACCGCACTCGCACTCTTCTCCCCGAACCTCTTAGGAGACCCAGATAACTTTACCCCAGCTAACCCACTTGTAACTCCCCCCCACATTAAACCTGAATGATACTTCCTATTCGCCTACGCCATCCTACGCTCAATTCCTAATAAACTTGGAGGGGTCCTCGCCCTTCTGTTCTCTATCCTAATCCTCATACTAGTCCCAATTCTACACACATCAAAACAACGAGCCCTCACCTTTCGACCACTAACCCAACTTATCCTCTGACTTCTAGTAGCAGACGTGGCCATCCTTACCTGAATCGGAGGTTTACCTGTCGAACACCCCTTCACCCTCATTGGCCAAATCGCATCCCTCCNNNNNNNNNNNNNNNNNNNNNNNNNNNNNNNNNNNNNNNNNNNNNNNNNNNNNNNNNNNNNNNNNNNN
      C103_Crenicichla_aff_mandelburgeri_Garupa_E1_62                 ATGAATCCACACATCCTTCTCATCCTCCTATTTGGATTAGGCCTGGGAACAACAATCGCACTATCAAGCTCACACTGACTCCTCGCTTGAATAGGGCTGGAACTCAACACCCTGGCCATAATCCCCCTGATAGCTCAACATCATCACCCCCGAGCAGTAGAAGCCGCAACAAAATACTTCCTAACCCAAGCAGCAGCTGCCGCCACCCTCCTCTTTGCCAGCACCTATAACGCCTGACTAACAGGACAATGAGATATTTATCTCATATCAACCCCCCTCCCAACTACCCTAATCACCTTAGCCCTAGCATTTAAAATTGGACTAGCCCCACTTCATGCCTGACTACCCGAAGTCCTCCAAGGGCTTGACTATACTACAGGACTAATTCTCTCAACTTGACAAAAACTTGCCCCTTTCGCCCTACTCCTCCAAATTCAACCAACCAATTCTAGTATTATGATTTTTCTTGGCCTCTCATCTACCCTTGTGGGGGGATGGGGCGGACTTAACCAAACCCAACTACGAAAAATCCTAGCCTACTCATCTATTGCCCACCTTGGTTGAATAATTCTGGTTATACAATTTACCCCCTCCCTCTCCCTCCTTGCCCTTATCACCTACTTCTTCATAACAGCCTCCCTATTCCTAACATTTAAACTAAACATAGCCTTAAACATTAATACCCTGTCCACCTCCTGGGCGAAAGCCCCGGCCCTAACAGCCCTAACCCCCCTAATCCTTCTCTCCCTAGGGGGCCTACCACCCCTCACCGGGTTCATGCCAAAATGACTAATTCTTCAGGAACTAACCAAACAAGACTTAATCCTAACCGCCACAATTGCTGCCTTAACAGCCCTTCTTAGCCTTTACTTCTACCTACGCCTGTCTTACGCAATAGCCCTGACCCTCTCCCCCAACAACTTCTCCAACACAACCGCTTGACGAATCCCCTCAACCCAACTCTCACTCCCCCTAGCCACAATAACCTCTACCACCATTTGTCTCCTACCCATAACCCCAACTATCTCAACACTCCTGACCCTCTAGCACCCCCTCCTAAAAATTGCAAACGACGCCCTAATTGACCTCCCCACGCCCTTAAATATCTCAGTATGATGAAACTTCGGCTCCCTCCTAGGTCTGTGCCTTATCGCACAAATCCTCACAGGCCTGTTCCTAGCAATACACTACACCTCTGATATCACCTTAGCCTTCTCATCCGTTGCCCACATTTGCCGAGACGTTAACTATGGGTGACTTATCCGAAACCTCCATGCTAACGGGGCATCCTTCTTTTTTATCTGTATTTACCTGCATATCGGTCGCGGACTCTATTACGGGTCCTATCTGTTTAAAGAGACATGAAACGTCGGAGTGATTCTTCTCTTATTAGTAATAATAACTGCGTTCGTAGGCTATGTCCTGCCCTGAGGACAAATGTCCTTCTGAGGGGCTACAGTAATCACCAACCTCCTCTCCGCCATTCCCTACATCGGGACCTCTCTAGTACAATGAATTTGAGGGGGCTTCTCAGTAGACAACGCTACCCTAGCCCGTTTCTTTGCCTTCCACTTTCTATTCCCCTTCATCATCGCCGCCATAGCCCTTATCCACCTGATCTTCCTCCACGAAACTGGGTCATCCAACCCAACCGGCCTAAACTCAGACACAGATAAAATCCCGTTCCACCCCTATTTCTCCCTCAAAGACGTACTAGGCTTCGCAGTACTTTTAATTGCCCTAACCGCACTAGCACTTTTCTCCCCAAACCTTCTAGGAGACCCAGACAACTTCACCCCAGCCAACCCACTTGTCACTCCCCCCCACATTAAGCCAGAATGATACTTCCTATTTGCCTACGCCATCCTACGATCAATCCCAAACAAGCTAGGAGGSGTCCTCGCCCTCCTGTTCTCAATCCTCATCCTAATACTAGCCCCCATCCTACACACATCAAAACAACGGGCTATCACCTTTCGACCACTAACCCAAATTATTCTCTGACTTCTAGTAGCAGATGTANNNNNNNNNNNNNNNNNNNNNNNNNNNNNNNNNNNNNNNNNNNNNNNNNNNNNNNNNNNNNNNNNNNNNNNNNNNNNNNNNNNNNNNNNNNNNNNNNNNNNNNNNNNNNNNNNNNNNNNNNNNNNNNNNNNNNNNNNNNNN
      C104_Crenicichla_aff_mandelburgeri_Garupa_E1_65                 ATGAATCCACACATCCTTCTCACCCTCCTATTTGGATTAGGCCTGGGAACAACAATCGCACTATCAAGCTCACACTGACTCCTCGCTTGAATAGGGCTGGAACTCAACACCCTGGCCATAATCCCCCTGATAGCTCAACATCATCACCCCCGAGCAGTAGAAGCCGCAACAAAATACTTCCTAACCCAAGCAGCAGCTGCCGCCACCCTCCTCTTTGCCAGCACCTATAACGCCTGACTAACAGGACAATGAGATATTTATCTCATATCAACCCCCCTCCCAACTACCCTAATCACCTTAGCCCTAGCATTTAAAATTGGACTAGCCCCACTTCATGCCTGACTACCCGAAGTCCTCCAAGGGCTTGACTATACTACAGGACTAATTCTCTCAACTTGACAAAAACTTGCCCCTTTCGCCCTACTCCTCCAAATTCAACCAACCAATTCTAGTATTATGATTTTTCTTGGCCTCTCATCTACCCTTGTGGGGGGATGGGGCGGACTTAACCAAACCCAACTACGAAAAATCCTAGCCTACTCATCTATTGCCCACCTTGGTTGAATAATTCTGGTTATACAATTTACCCCCTCCCTCTCCCTCCTTGCCCTTATCACCTACTTCTTCATAACAGCCTCCCTATTCCTAACATTTAAACTAAACATAGCCTTAAACATTAATACCCTGTCCACCTCCTGGGCGAAAGCCCCGGCCCTAACAGCCCTAACCCCCCTAATCCTTCTCTCCCTAGGGGGCCTACCACCCCTCACCGGGTTCATGCCAAAATGACTAATTCTTCAGGAACTAACCAAACAAGACTTAATCCTAACCGCCACAATTGCTGCCTTAACAGCCCTTCTTAGCCTTTACTTCTACCTACGCCTGTCTTACGCAATAGCCCTGACCCTCTCCCCCAACAACTTCTCCAACACAACCGCTTGACGAATCCCCTCAACCCAACTCTCACTCCCCCTAGCCACAATAACCTCTACCACCATTTGTCTCCTACCCATAACCCCAACTATCTCAACACTCCTGACCCTCTAGCACCCCCTCCTAAAAATTGCAAACGACGCCCTAATTGACCTCCCCACGCCCTTAAATATCTCAGTATGATGAAACTTCGGCTCCCTCCTAGGTCTGTGCCTTATCGCACAAATCCTCACAGGCCTGTTCCTAGCAATACACTACACCTCTGATATCACCTTAGCCTTCTCATCCGTTGCCCACATTTGCCGAGACGTTAACTATGGGTGACTTATCCGAAACCTCCATGCTAACGGGGCATCCTTCTTTTTTATCTGTATTTACCTGCATATCGGTCGCGGACTCTATTACGGGTCCTATCTGTTTAAAGAGACATGAAACGTCGGAGTGATTCTTCTCTTATTAGTAATAATAACTGCGTTCGTAGGCTATGTCCTGCCCTGAGGACAAATGTCCTTCTGAGGGGCTACAGTAATCACCAACCTCCTCTCCGCCATTCCCTACATCGGGACCTCTCTAGTACAATGAATTTGAGGGGGCTTCTCAGTAGACAACGCTACCCTAGCCCGTTTCTTTGCCTTCCACTTTCTATTCCCCTTCATCATCGCCGCCATAGCCCTTATCCACCTGATCTTCCTCCACGAAACTGGGTCATCCAACCCAACCGGCCTAAACTCAGACACAGATAAAATCCCGTTCCACCCCTATTTCTCCCTCAAAGACGTACTAGGCTTCGCAGTACTTTTAATTGCCCTAACCGCACTAGCACTTTTCTCCCCAAACCTTCTAGGAGACCCAGACAACTTCACCCCAGCCAACCCACTTGTCACTCCCCCCCACATTAAGCCAGAATGATACTTCCTATTTGCCTACGCCATCCTACGATCAATCCCAAACAAGCTAGGAGGCGTCCTCGCCCTCCTGTTCTCAATCCTCATCCTAATACTAGCCCCCATCCTACACACATCAAAACAACGGGCTATCACCTTTCGACCACTAACCCAAATTATTCTCTGACTTCTAGTAGCAGATGTAGCCATCCTTACTTGAATTGGGGGCTTGCCCGTCGAACACCCCTTCATCCTAATTGGCCAAATCGCATCAATCCNNNNNNNNNNNNNNNNNNNNNNNNNNNNNNNNNNNNNNNNNNNNNNNNNNNNNNNNNNNNNNNNNNNN
      C105_Crenicichla_mandelburgeri_Nacanguazu                       ATGAATCCACACATCCTTCTCACCCTCCTATTTGGATTAGGCCTGGGAACAACAATCGCACTATCAAGCTCACACTGACTCCTCGCTTGAATAGGGCTGGAACTCAACACCCTAGCCATAATCCCCCTGATAGCTCAACATCACCACCCCCGAGCAGTAGAAGCCGCAACAAAATACTTCCTAACCCAAGCAGCAGCTGCCGCCACCCTTCTCTTTGCCAGCACCTATAACGCCTGACTAACAGGACAATGAGATATTTATCTCATATCAACCCCCCTCCCAACTACCCTAATCACCTTAGCCCTAGCATTTAAAATTGGACTAGCCCCACTTCATGCCTGACTACCCGAAGTCCTCCAAGGGCTTGACTATACTACAGGACTAATTCTCTCAACTTGACAAAAACTTGCCCCTTTCGCCCTACTCCTCCAAATTCAACCAACCAATTCTAGTATTATGATCTTTCTTGGCCTCTCATCTACCCTTGTGGGAGGGTGGGGCGGACTTAACCAAACCCAACTACGAAAAATCCTAGCCTACTCATCTATTGCCCACCTTGGTTGAATAATTCTGGTTATACAATTTACCCCCTCCCTCTCCCTCCTTGCCCTTATCACCTACTTCTTCATAACAGCCTCCCTATTCCTAACATTTAAACTAAACATAGCCTTAAACATTAATACCCTGTCCACCTCCTGGGCGAAAGCCCCGGCCCTAACAGCCCTAACCCCCCTAATCCTTCTCTCCCTGGGGGGCCTACCACCCCTCACCGGGTTCATGCCAAAATGACTAATTCTTCAGGAACTAACCAAACAAGACTTAATCCTAACCGCCACAATTGCTGCCTTAACAGCCCTTCTTAGCCTTTACTTCTACCTACGCCTGTCTTACGCAATAGCCCTGACCCTCTCCCCCAACAACTTCTCCAACACAACCGCTTGACGAATCCCCTCAACCCAACTCTCACTCCCCCTAGCCACAATAACCTCTACCACCATTTGTCTCCTACCCATAACCCCAACTATCTCAACACTCCTGACCCTCTAGCACCCCCTCCTAAAAATTGCAAACGACGCCCTAATTGACCTCCCCACGCCCTTAAATATCTCGGTATGATGAAACTTCGGCTCCCTCCTAGGTCTGTGCCTTATCGCACAAATCCTCACAGGCCTGTTCCTAGCAATACACTACACCTCTGATATCACCTTAGCCTTCTCATCCGTTGCCCACATTTGCCGAGACGTTAACTATGGGTGACTTATCCGAAACCTCCATGCTAATGGAGCATCCTTCTTTTTTATCTGTATTTACCTGCATATCGGTCGCGGACTCTATTACGGGTCCTATCTGTTTAAAGAGACATGAAACGTCGGAGTGATTCTTCTCTTATTAGTAATAATAACTGCATTCGTAGGCTATGTCCTGCCCTGAGGACAAATGTCCTTCTGAGGGGCTACAGTAATCACCAACCTCCTCTCCGCCATTCCCTACATCGGGACCTCTCTAGTACAATGAATTTGAGGGGGCTTCTCAGTAGATAACGCTACCCTGGCCCGTTTCTTTGCCTTCCACTTTCTATTCCCCTTCATCATCGCCGCCATAGCCCTTATCCACCTGATCTTCCTCCACGAAACTGGGTCATCCAACCCAACCGGCCTAAACTCAGACACAGATAAAATCCCGTTCCACCCCTATTTCTCCCTCAAAGACGTACTAGGCTTCGCAGTACTTTTAATTGCCCTAACCGCACTAGCACTTTTCTCCCCAAACCTTCTAGGAGACCCAGACAACTTCACCCCAGCCAACCCACTTGTCACTCCCCCCCACATTAAACCAGAATGGTACTTCCTATTTGCCTACGCCATCCTACGATCAATCCCAAACAAGCTAGGAGGCGTCCTCGCCCTCCTGTTCTCAATCCTCATCCTAATACTAGCCCCCATCCTACACACATCAAAACAACGGGCTATCACCTTTCGACCACTAACCCAAATTATTCTCTGACTTCTAGTAGCAGATGTAGCCATCCTTACTTGAATTGGGGGCTTGCCCGTCGAACACCCCTTCATCCTAATTGGCCAAATCGCATCAATCCNNNNNNNNNNNNNNNNNNNNNNNNNNNNNNNNNNNNNNNNNNNNNNNNNNNNNNNNNNNNNNNNNNNN
      C106_Crenicichla_aff_mandelburgeri_Tabay_down                   ATGAATCCACACATCCTTCTCACCCTCCTATTTGGATTAGGCCTGGGAACAACAATCGCACTATCAAGCTCACACTGACTCCTCGCTTGAATAGGGCTGGAACTCAACACCCTGGCCATAATCCCCCTGATAGCTCAACATCATCACCCCCGAGCAGTAGAAGCCGCAACAAAATACTTCCTAACCCAAGCAGCAGCTGCCGCCACCCTCCTCTTTGCCAGCACCTATAACGCCTGACTAACAGGACAATGAGATATTTATCTCATATCAACCCCCCTCCCAACTACCCTAATCACCTTAGCCCTAGCATTTAAAATTGGACTAGCCCCACTTCATGCCTGACTACCCGAAGTCCTCCAAGGGCTTGACTATACTACAGGACTAATTCTCTCAACTTGACAAAAACTTGCCCCTTTCGCCCTACTCCTCCAAATTCAACCAACCAATTCTAGTATTATGATTTTTCTTGGCCTCTCATCTACCCTTGTGGGGGGATGGGGCGGACTTAACCAAACCCAACTACGAAAAATCCTAGCCTACTCATCTATTGCCCACCTTGGTTGAATAATTCTGGTTATACAATTTACCCCCTCCCTCTCCCTCCTTGCCCTTATCACCTACTTCTTCATAACAGCCTCCCTATTCCTAACATTTAAACTAAACATAGCCTTAAACATTAATACCCTGTCCACCTCCTGGGCGAAAGCCCCGGCCCTAACAGCCCTAACCCCCCTAATCCTTCTCTCCCTAGGGGGCCTACCACCCCTCACCGGGTTCATGCCAAAATGACTAATTCTTCAGGAACTAACCAAACAAGACTTAATCCTAACCGCCACAATTGCTGCCTTAACAGCCCTTCTTAGCCTTTACTTCTACCTACGCCTGTCTTACGCAATAGCCCTGACCCTCTCCCCCAACAACTTCTCCAACACAACCGCTTGACGAATCCCCTCAACCCAACTCTCACTCCCCCTAGCCACAATAACCTCTACCACCATTTGTCTCCTACCCATAACCCCAACTATCTCAACACTCCTGACCCTCTAGCACCCCCTCCTAAAAATTGCAAACGACGCCCTAATTGACCTCCCCACGCCCTTAAATATCTCAGTATGATGAAACTTCGGCTCCCTCCTAGGTCTGTGCCTTATCGCACAAATCCTCACAGGCCTGTTCCTAGCAATACACTACACCTCTGATATCACCTTAGCCTTCTCATCCGTTGCCCACATTTGCCGAGACGTTAACTATGGGTGACTTATCCGAAACCTCCATGCTAACGGGGCATCCTTCTTTTTTATCTGTATTTACCTGCATATCGGTCGCGGACTCTATTACGGGTCCTATCTGTTTAAAGAGACATGAAACGTCGGAGTGATTCTTCTCTTATTAGTAATAATAACTGCGTTCGTAGGCTATGTCCTGCCCTGAGGACAAATGTCCTTCTGAGGGGCTACAGTAATCACCAACCTCCTCTCCGCCATTCCCTACATCGGGACCTCTCTAGTACAATGAATTTGAGGGGGCTTCTCAGTAGACAACGCTACCCTAGCCCGTTTCTTTGCCTTCCACTTTCTATTCCCCTTCATCATCGCCGCCATAGCCCTTATCCACCTGATCTTCCTCCACGAAACTGGGTCATCCAACCCAACCGGCCTAAACTCAGACACAGATAAAATCCCGTTCCACCCCTATTTCTCCCTCAAAGACGTACTAGGCTTCGCAGTACTTTTAATTGCCCTAACTGCACTAGCACTTTTCTCCCCAAACCTTCTAGGAGACCCAGACAACTTCACCCCAGCCAACCCACTTGTCACTCCCCCCCACATTAAGCCAGAATGATACTTCCTATTTGCCTACGCCATCTTACGATCAATCCCAAACAAGCTAGGAGGCGTCCTCGCCCTCCTGTTCTCAATCCTCATCCTAATACTAGCCCCCATCCTACACACATCAAAACAACGGGCTATCACCTTTCGACCACTAACCCAAATTATTCTCTGACTTCTAGTAGCAGATGTAGCCATCCTTACTTGAATTGGGGGCTTGCCCGTCGAACACCCCTTCATCCTAATTGGCCAAATCGCATCAATCCNNNNNNNNNNNNNNNNNNNNNNNNNNNNNNNNNNNNNNNNNNNNNNNNNNNNNNNNNNNNNNNNNNNN
      C107_Crenicichla_aff_mandelburgeri_Tabay_down                   ATGAATCCACACATCCTTCTCACCCTCCTATTTGGATTAGGCCTGGGAACAACAATCGCACTATCAAGCTCACACTGACTCCTCGCTTGAATAGGGCTGGAACTCAACACCCTGGCCATAATCCCCCTGATAGCTCAACATCATCACCCCCGAGCAGTAGAAGCCGCAACAAAATACTTCCTAACCCAAGCAGCAGCTGCCGCCACCCTCCTCTTTGCCAGCACCTATAACGCCTGACTAACAGGACAATGAGATATTTATCTCATATCAACCCCCCTCCCAACTACCCTAATCACCTTAGCCCTAGCATTTAAAATTGGACTAGCCCCACTTCATGCCTGACTACCCGAAGTCCTCCAAGGGCTTGACTATACTACAGGACTAATTCTCTCAACTTGACAAAAACTTGCCCCTTTCGCCCTACTCCTCCAAATTCAACCAACCAATTCTAGTATTATGATTTTTCTTGGCCTCTCATCTACCCTTGTGGGGGGATGGGGCGGACTTAACCAAACCCAACTACGAAAAATCCTAGCCTACTCATCTATTGCCCACCTTGGTTGAATAATTCTGGTTATACAATTTACCCCCTCCCTCTCCCTCCTTGCCCTTATCACCTACTTCTTCATAACAGCCTCCCTATTCCTAACATTTAAACTAAACATAGCCTTAAACATTAATACCCTGTCCACCTCCTGGGCGAAAGCCCCGGCCCTAACAGCCCTAACCCCCCTAATCCTTCTCTCCCTAGGGGGCCTACCACCCCTCACCGGGTTCATGCCAAAATGACTAATTCTTCAGGAACTAACCAAACAAGACTTAATCCTAACCGCCACAATTGCTGCCTTAACAGCCCTTCTTAGCCTTTACTTCTACCTACGCCTGTCTTACGCAATAGCCCTGACCCTCTCCCCCAACAACTTCTCCAACACAACCGCTTGACGAATCCCCTCAACCCAACTCTCACTCCCCCTAGCCACAATAACCTCTACCACCATTTGTCTCCTACCCATAACCCCAACTATCTCAACACTCCTGACCCTCTAGCACCCCCTCCTAAAAATTGCAAACGACGCCCTAATTGACCTCCCCACGCCCTTAAATATCTCAGTATGATGAAACTTCGGCTCCCTCCTAGGTCTGTGCCTTATCGCACAAATCCTCACAGGCCTGTTCCTAGCAATACACTACACCTCTGATATCACCTTAGCCTTCTCATCCGTTGCCCACATTTGCCGAGACGTTAACTATGGGTGACTTATCCGAAACCTCCATGCTAACGGGGCATCCTTCTTTTTTATCTGTATTTACCTGCATATCGGTCGCGGACTCTATTACGGGTCCTATCTGTTTAAAGAGACATGAAACGTCGGAGTGATTCTTCTCTTATTAGTAATAATAACTGCGTTCGTAGGCTATGTCCTGCCCTGAGGACAAATGTCCTTCTGAGGGGCTACAGTAATCACCAACCTCCTCTCCGCCATTCCCTACATCGGGACCTCTCTAGTACAATGAATTTGAGGGGGCTTCTCAGTAGACAACGCTACCCTAGCCCGTTTCTTTGCCTTCCACTTTCTATTCCCCTTCATCATCGCCGCCATAGCCCTTATCCACCTGATCTTCCTCCACGAAACTGGGTCATCCAACCCAACCGGCCTAAACTCAGACACAGATAAAATCCCGTTCCACCCCTATTTCTCCCTCAAAGACGTACTAGGCTTCGCAGTACTTTTAATTGCCCTAACTGCACTAGCACTTTTCTCCCCAAACCTTCTAGGAGACCCAGACAACTTCACCCCAGCCAACCCACTTGTCACTCCCCCCCACATTAAGCCAGAATGATACTTCCTATTTGCCTACGCCATCCTACGATCAATCCCAAACAAGCTAGGAGGCGTCCTCGCCCTCCTGTTCTCAATCCTCATCCTAATACTAGCCCCCATCCTACACACATCAAAACAACGGGCTATCACCTTTCGACCACTAACCCAAATTATTCTCTGACTTCTAGTAGCAGATGTAGCCATCCTTACTTGAATTGGGGGCTTGCCCGTCGAACACCCCTTCATCCTAATTGGCCAAATCGCATCAATCCNNNNNNNNNNNNNNNNNNNNNNNNNNNNNNNNNNNNNNNNNNNNNNNNNNNNNNNNNNNNNNNNNNNN
      C108_Crenicichla_aff_mandelburgeri_Tabay_up                     ATGAATCCACACATCCTTCTCACCCTCCTATTTGGATTAGGCCTGGGAACAACAATCGCACTATCAAGCTCACACTGACTCCTCGCTTGAATAGGGCTGGAACTCAACACCCTGGCCATAATCCCCCTGATAGCTCAACATCATCACCCCCGAGCAGTAGAAGCCGCAACAAAATACTTCCTAACCCAAGCAGCAGCTGCCGCCACCCTCCTCTTTGCCAGCACCTATAACGCCTGACTAACAGGACAATGAGATATTTATCTCATATCAACCCCCCTCCCAACTACCCTAATCACCTTAGCCCTAGCATTTAAAATTGGACTAGCCCCACTTCATGCCTGACTACCCGAAGTCCTCCAAGGGCTTGACTATACTACAGGACTAATTCTCTCAACTTGACAAAAACTTGCCCCTTTCGCCCTACTCCTCCAAATTCAACCAACCAATTCTAGTATTATGATTTTTCTTGGCCTCTCATCTACCCTTGTGGGGGGATGGGGCGGACTTAACCAAACCCAACTACGAAAAATCCTAGCCTACTCATCTATTGCCCACCTTGGTTGAATAATTCTGGTTATACAATTTACCCCCTCCCTCTCCCTCCTTGCCCTTATCACCTACTTCTTCATAACAGCCTCCCTATTCCTAACATTTAAACTAAACATAGCCTTAAACATTAATACCCTGTCCACCTCCTGGGCGAAAGCCCCGGCCCTAACAGCCCTAACCCCCCTAATCCTTCTCTCCCTAGGGGGCCTACCACCCCTCACCGGGTTCATGCCAAAATGACTAATTCTTCAGGAACTAACCAAACAAGACTTAATCCTAACCGCCACAATTGCTGCCTTAACAGCCCTTCTTAGCCTTTACTTCTACCTACGCCTGTCTTACGCAATAGCCCTGACCCTCTCCCCCAACAACTTCTCCAACACAACCGCTTGACGAATCCCCTCAACCCAACTCTCACTCCCCCTAGCCACAATAACCTCTACCACCATTTGTCTCCTACCCATAACCCCAACTATCTCAACACTCCTGACCCTCTAGCACCCCCTCCTAAAAATTGCAAACGACGCCCTAATTGACCTCCCCACGCCCTTAAATATCTCAGTATGATGAAACTTCGGCTCCCTCCTAGGTCTGTGCCTTATCGCACAAATCCTCACAGGCCTGTTCCTAGCAATACACTACACCTCTGATATCACCTTAGCCTTCTCATCCGTTGCCCACATTTGCCGAGACGTTAACTATGGGTGACTTATCCGAAACCTCCATGCTAACGGGGCATCCTTCTTTTTTATCTGTATTTACCTGCATATCGGTCGCGGACTCTATTACGGGTCCTATCTGTTTAAAGAGACATGAAACGTCGGAGTGATTCTTCTCTTATTAGTAATAATAACTGCGTTCGTAGGCTATGTCCTGCCCTGAGGACAAATGTCCTTCTGAGGGGCTACAGTAATCACCAACCTCCTCTCCGCCATTCCCTACATCGGGACCTCTCTAGTACAATGAATTTGAGGGGGCTTCTCAGTAGACAACGCTACCCTAGCCCGTTTCTTTGCCTTCCACTTTCTATTCCCCTTCATCATCGCCGCCATAGCCCTTATCCACCTGATCTTCCTCCACGAAACTGGGTCATCCAACCCAACCGGCCTAAACTCAGACACAGATAAAATCCCGTTCCACCCCTATTTCTCCCTCAAAGACGTACTAGGCTTCGCAGTACTTTTAATTGCCCTAACTGCACTAGCACTTTTCTCCCCAAACCTTCTAGGAGACCCAGACAACTTCACCCCAGCCAACCCACTTGTCACTCCCCCCCACATTAAGCCAGAATGATACTTCCTATTTGCCTACGCCATCCTACGATCAATCCCAAACAAGCTAGGAGGCGTCCTCGCCCTCCTGTTCTCAATCCTCATCCTAATACTAGCCCCCATCCTACACACATCAAAACAACGGGCTATCACCTTTCGACCACTAACCCAAATTATTCTCTGACTTCTAGTAGCAGATGTAGCCATCCTTACTTGAATTGGGGGCTTGCCCGTCGAACACCCCTTCATCCTAATTGGCCAAATCGCATCAATCCNNNNNNNNNNNNNNNNNNNNNNNNNNNNNNNNNNNNNNNNNNNNNNNNNNNNNNNNNNNNNNNNNNNN
      C109_Crenicichla_mandelburgeri_Tabay_up                         ATGAATCCACACATCCTTCTCACCCTCCTATTTGGATTAGGCCTGGGAACAACAATCGCACTATCAAGCTCACACTGACTCCTCGCTTGAATAGGGCTGGAACTCAACACCCTAGCCATAATCCCCCTGATAGCTCAACATCACCACCCCCGAGCAGTAGAAGCCGCAACAAAATACTTCCTAACCCAAGCAGCAGCTGCCGCCACCCTCCTCTTTGCCAGCACCTATAACGCCTGACTAACAGGACAATGAGATATTTATCTCATATCAACCCCCCTCCCAACTACCCTAATCACCTTAGCCCTAGCATTTAAAATTGGACTAGCCCCACTTCATGCCTGACTGCCCGAAGTCCTCCAAGGGCTTGACTATACTACAGGACTAATTCTCTCAACTTGACAAAAACTTGCCCCTTTCGCCCTACTCCTCCAAATTCAACCAACCAATTCTAGTATTATGATCTTTCTTGGCCTCTCATCTACCCTTGTGGGAGGGTGGGGCGGACTTAACCAAACCCAACTACGAAAAATCCTAGCCTACTCATCTATTGCCCACCTTGGTTGAATAATTCTGGTTATACAATTTACCCCCTCCCTCTCCCTCCTTGCCCTTATCACCTACTTCTTCATAACAGCCTCCCTATTCCTAACATTTAAACTAAACATAGCCTTAAACATTAATACCCTGTCCACCTCCTGGGCGAAAGCCCCGGCCCTAACAGCCCTAACCCCCCTAATCCTTCTCTCCCTGGGGGGCCTACCACCCCTCACCGGGTTCATGCCAAAATGACTAATTCTTCAGGAACTAACCAAACAAGACTTAATCCTAACCGCCACAATTGCTGCCTTAACAGCCCTTCTTAGCCTTTACTTCTACCTACGCCTGTCTTACGCAATAGCCCTGACCCTCTCCCCCAACAACTTCTCCAACACAACCGCTTGACGAATCCCCTCAACCCAACTCTCACTCCCCCTAGCCACAATAACCTCTACCACCATTTGTCTCCTACCCATAACCCCAACTATCTCAACACTCCTGACCCTCTAGCACCCCCTCTTAAAAATTGCAAACGACGCCCTAATTGACCTCCCCACGCCCTTAAATATCTCGGTATGATGAAACTTCGGCTCCCTCCTAGGTCTGTGCCTTATCGCACAAATCCTCACAGGCCTGTTCCTAGCAATACACTACACCTCTGATATCACCTTAGCCTTCTCATCCGTTGCCCACATTTGCCGAGACGTTAACTATGGGTGACTTATCCGAAACCTCCATGCTAATGGAGCATCCTTCTTTTTTATCTGTATTTACCTGCATATCGGTCGCGGACTCTATTACGGGTCCTATCTGTTTAAAGAGACATGAAACGTCGGAGTGATTCTTCTCTTATTAGTAATAATAACTGCATTCGTAGGCTATGTCCTGCCCTGAGGACAAATGTCCTTCTGAGGGGCTACAGTAATCACCAACCTCCTCTCCGCCATTCCCTACATCGGGACCTCTCTAGTACAATGAATTTGAGGGGGCTTCTCAGTAGATAACGCTACCCTGGCCCGTTTCTTTGCCTTCCACTTTCTATTCCCCTTCATCATCGCCGCCATAGCCCTTATCCACCTGATCTTCCTCCACGAAACTGGGTCATCCAACCCAACCGGCCTAAACTCAGACACAGATAAAATCCCGTTCCACCCCTATTTCTCCCTCAAAGACGTACTAGGCTTCGCAGTACTTTTAATTGCCCTAACCGCACTAGCACTTTTCTCCCCAAACCTTCTAGGAGACCCAGACAACTTCACCCCAGCCAACCCACTTGTCACTCCCCCCCACATTAAACCAGAATGGTACTTCCTATTTGCCTACGCTATCCTACGATCAATCCCAAACAAGCTAGGAGGCGTCCTCGCCCTCCTGTTCTCAATCCTCATCCTAATACTAGCCCCCATCCTACACACATCAAAACAACGGGCTATCACCTTTCGACCACTAACCCAAATTATTCTCTGACTTCTAGTAGCAGATGTAGCCATCCTTACTTGAATTGGGGGCTTGCCCGTCGAACACCCCTTCATCCTAATTGGCCAAATCGCATCAATCCNNNNNNNNNNNNNNNNNNNNNNNNNNNNNNNNNNNNNNNNNNNNNNNNNNNNNNNNNNNNNNNNNNNN
      C110_Crenicichla_hu_affluent_Piray_Mini                         ATGAATCCACACATCCTTCTCACCCTCCTATTTGGGTTAGGCCTGGGGACAACAATCGCACTGTCAAGCTCACACTGACTCCTCGCTTGAATAGGACTAGAACTCAACACCCTGGCCATGATCCCCCTCATAGCTCAACATCATCACCCACGAGCAGTAGAAGCCGCAACAAAATACTTCCTAACCCAAGCAGCAGCTGCCGCCACCCTCCTCTTTGCCAGCACCTATAACGCCTGACTAACAGGACAATGAGATATTTATCTCATATCAACCCCCCTCCCAACCACCCTAATCACCCTAGCCTTAGCATTTAAAATTGGACTAGCCCCACTTCATGCCTGACTACCCGAAGTCCTCCAAGGGCTTGACTATACTACAGGACTAATCCTCTCAACTTGACAAAAAATTGCCCCTTTCGCCCTTCTCCTCCAAATTCAACCAACCAATTCTAGCATTATGATCTTTCTTGGCCTTTCATCTACCCTTGTGGGGGGATGGGGCGGACTTAACCAAACCCAACTACGAAAAATTCTAGCCTACTCATCTATCGCCCACCTTGGTTGAATAATTCTGGTTATACAATTTACCCCCTCCCTATCCCTCCTTGCCCTAATCACCTACTTCTTCATAACAGCCTCCCTATTCCTGACATTTAAACTAAACATAGCCTTAAACATTAATACCCTGTCCACCTCCTGAGCGAAAGCCCCGACCTTAACAGCCCTAACCCCCCTAATCCTCCTCTCCCTAGGGGGCCTACCACCCCTCACCGGGTTCATGCCAAAATGACTAATTCTTCAAGAACTAACCAAACAAGACCTAATCCTAACCGCCACAATTGCTGCCTTAACAGCCCTCCTCAGCCTTTACTTCTACCTACGCCTGTCTTACGCAATAGCCCTAACCCTCTCCCCCAACAACTCCTTCAACACAACCGTTTGACGAACCCCCTCAACCCAACTCTCACTACCCCTAGCCACAATAACCTCCGCCACCATTTGTCTCCTACCCATAACCCCAACTATCTCAACACTCCTGACCCTCTAGCATCCCCTCCTAAAAATTGCAAACGACGCCCTAATTGACCTCCCCACACCCCTAAATATTTCTGTATGATGAAACTTCGGCTCCCTCCTAGGTCTGTGCCTTATCGCACAAATCCTCACAGGCCTATTCCTAGCTATACACTACACCTCTGATATCACCTTAGCCTTCTCATCCGTTGCCCATATTTGCCGAGACGTTAACTATGGGTGACTTATCCGAAACCTCCATGCTAACGGGGCATCCTTCTTTTTTATCTGTATTTACCTGCACATCGGTCGAGGGCTCTATTACGGGTCCTACCTGTTTAAAGAGACATGAAACGTAGGAGTAATTCTTCTCTTATTAGTAATAATAACTGCGTTCGTGGGCTATGTATTACCCTGAGGACAAATGTCCTTCTGAGGAGCCACAGTAATCACCAACCTCCTCTCCGCCATTCCCTACATCGGGGCCTCTCTAGTACAATGAATTTGGGGGGGCTTCTCAGTAGATAACGCTACCCTGGCCCGTTTCTTTGCCTTCCACTTTCTATTCCCCTTCATCATCGCCGCTATAACCCTTATCCACCTAATCTTCCTCCACGAAACTGGGTCCTCCAACCCAACCGGCCTAAACTCAGACACAGATAAAATCCCGTTCCACCCCTACTTCTCCCTCAAAGACGTGCTAGGCTTCGCAGTACTTTTAATTGCCCTGACCGCACTAGCACTTTTCTCCCCAAACCTCCTAGGAGACCCAGACAACTTCACCCCAGCCAACCCACTTGTCACTCCCCCTCACATTAAGCCAGAATGGTATTTCCTATTTGCCTACGCCATCCTACGATCCATCCCGAACAAACTAGGGGGCGTCCTCGCCCTACTATTCTCAATCCTCATCCTAATACTAGCCCCCATCCTACACACATCAAAACAACGAGCTATCACCTTTCGGCCACTAACCCAAATCATTCTCTGACTTCTAGTAGCAGATGTGGCCATCCTTACTTGAATTGGGGGCTTGCCCGTCGAACACCCCTTCATCCTAATTGGCCAAATCGCATCAATCCNNNNNNNNNNNNNNNNNNNNNNNNNNNNNNNNNNNNNNNNNNNNNNNNNNNNNNNNNNNNNNNNNNNN
      C111_Crenicichla_hu_affluent_Piray_Mini                         ATGAATCCACACATCCTTCTCACCCTCCTATTTGGGTTAGGCCTGGGGACAACAATCGCACTGTCAAGCTCACACTGACTCCTCGCTTGAATAGGACTAGAACTCAACACCCTGGCCATGATCCCCCTCATAGCTCAACATCATCACCCACGAGCAGTAGAAGCCGCAACAAAATACTTCCTAACCCAAGCAGCAGCTGCCGCCACCCTCCTCTTTGCCAGCACCTATAACGCCTGACTAACAGGACAATGAGATATTTATCTCATATCAACCCCCCTCCCAACCACCCTAATCACCCTAGCCTTAGCATTTAAAATTGGACTAGCCCCACTTCATGCCTGACTACCCGAAGTCCTCCAAGGGCTTGACTATACTACAGGACTAATCCTCTCAACTTGACAAAAAATTGCCCCTTTCGCCCTTCTCCTCCAAATTCAACCAACCAATTCTAGCATTATGATCTTTCTTGGCCTTTCATCTACCCTTGTGGGGGGATGGGGCGGACTTAACCAAACCCAACTACGAAAAATTCTAGCCTACTCATCTATCGCCCACCTTGGTTGAATAATTCTGGTTATACAATTTACCCCCTCCCTATCCCTCCTTGCCCTAATCACCTACTTCTTCATAACAGCCTCCCTATTCCTGACATTTAAACTAAACATAGCCTTAAACATTAATACCCTGTCCACCTCCTGAGCGAAAGCCCCGGCCTTAACAGCCCTAACCCCCCTAATCCTCCTCTCCCTAGGGGGCCTACCACCCCTCACCGGGTTCATGCCAAAATGACTAATTCTTCAAGAACTAACCAAACAAGACCTAATCCTAACCGCCACAATTGCTGCCTTAACAGCCCTCCTCAGCCTTTACTTCTACCTACGCCTGTCTTACGCAATAGCCCTAACCCTCTCCCCCAACAACTCCTTCAACACAACCGTTTGACGAACCCCCTCAACCCAACTCTCACTACCCCTAGCCACAATAACCTCCGCCACCATTTGTCTCCTACCCATAACCCCAACTATCTCAACACTCCTGACCCTCTAGCATCCCCTCCTAAAAATTGCAAACGACGCCCTAATTGACCTCCCCACACCCCTAAATATTTCTGTATGATGAAACTTCGGCTCCCTCCTAGGTCTGTGCCTTATCGCACAAATCCTCACAGGCCTATTCCTAGCTATACACTACACCTCTGATATCACCTTAGCCTTCTCATCCGTTGCCCATATTTGCCGAGACGTTAACTATGGGTGACTTATCCGAAACCTCCATGCTAACGGGGCATCCTTCTTTTTTATCTGTATTTACCTGCACATCGGTCGAGGGCTCTATTACGGGTCCTACCTGTTTAAAGAGACATGAAACGTAGGAGTAATTCTTCTCTTATTAGTAATAATAACTGCGTTCGTGGGCTATGTATTACCCTGAGGACAAATGTCCTTCTGAGGAGCCACAGTAATCACCAACCTCCTCTCCGCCATTCCCTACATCGGGGCCTCTCTAGTACAATGAATTTGGGGGGGCTTCTCAGTAGATAACGCTACCCTGGCCCGTTTCTTTGCCTTCCACTTTCTATTCCCCTTCATCATCGCCGCTATAACCCTTATCCACCTAATCTTCCTCCACGAAACTGGGTCCTCCAACCCAACCGGCCTAAACTCAGACACAGATAAAATCCCGTTCCACCCCTACTTCTCCCTCAAAGACGTGCTAGGCTTCGCAGTACTTTTAATTGCCCTGACCGCACTAGCACTTTTCTCCCCAAACCTCCTAGGAGACCCAGACAACTTCACCCCAGCCAACCCACTTGTCACTCCCCCTCACATTAAGCCAGAATGGTATTTCCTATTTGCCTACGCCATCCTACGATCCATCCCGAACAAACTAGGGGGCGTCCTCGCCCTACTATTCTCAATCCTCATCCTAATACTAGCCCCCATCCTACACACATCAAAACAACGAGCTATCACCTTTCGGCCACTAACCCAAATCATTCTCTGACTTCTAGTAGCAGATGTGGCCATCCTTACTTGAATTGGGGGCTTGCCCGTCGAACACCCCTTCATCCTAATTGGCCAAATCGCATCAATCCNNNNNNNNNNNNNNNNNNNNNNNNNNNNNNNNNNNNNNNNNNNNNNNNNNNNNNNNNNNNNNNNNNNN
      C112_Crenicichla_hu_affluent_Piray_Mini                         ATGAATCCACACATCCTTCTCACCCTCCTATTTGGGTTAGGCCTGGGGACAACAATCGCACTGTCAAGCTCACACTGACTCCTCGCTTGAATAGGACTAGAACTCAACACCCTGGCCATGATCCCCCTCATAGCTCAACATCATCACCCACGAGCAGTAGAAGCCGCAACAAAATACTTCCTAACCCAAGCAGCAGCTGCCGCCACCCTCCTCTTTGCCAGCACCTATAACGCCTGACTAACAGGACAATGAGATATTTATCTCATATCAACCCCCCTCCCAACCACCCTAATCACCCTAGCCTTAGCATTTAAAATTGGACTAGCCCCACTTCATGCCTGACTACCCGAAGTCCTCCAAGGGCTTGACTATACTACAGGACTAATCCTCTCAACTTGACAAAAAATTGCCCCTTTCGCCCTTCTCCTCCAAATTCAACCAACCAATTCTAGCATTATGATCTTTCTTGGCCTTTCATCTACCCTTGTGGGGGGATGGGGCGGACTTAACCAAACCCAACTACGAAAAATTCTAGCCTACTCATCTATCGCCCACCTTGGTTGAATAATTCTGGTTATACAATTTACCCCCTCCCTATCCCTCCTTGCCCTAATCACCTACTTCTTCATAACAGCCTCCCTATTCCTGACATTTAAACTAAACATAGCCTTAAACATTAATACCCTGTCCACCTCCTGAGCGAAAGCCCCGGCCTTAACAGCCCTAACCCCCCTAATCCTCCTCTCCCTAGGGGGCCTACCACCCCTCACCGGGTTCATGCCAAAATGACTAATTCTTCAAGAACTAACCAAACAAGACCTAATCCTAACCGCCACAATTGCTGCCTTAACAGCCCTCCTCAGCCTTTACTTCTACCTACGCCTGTCTTACGCAATAGCCCTAACCCTCTCCCCCAACAACTCCTTCAACACAACCGTTTGACGAACCCCCTCAACCCAACTCTCACTACCCCTAGCCACAATAACCTCCGCCACCATTTGTCTCCTACCCATAACCCCAACTATCTCAACACTCCTGACCCTCTAGNNNNNNNNNNNNNNNNNNNNNNNNNNNNNNNNNNNNNNNNNNNNNNNNNNNNNNNNNNNNNNNNNNNNNNNNNNNNNNNNNNNNNNNNNNNNNNNNNNNNNNNNNNNNNNNNNNNNNNNNNNNNNNNNNNNNNNNNNNNNNNNNNNNNNNNNNNNNNNNNNNNNNNNNNNNNNNNNNNNNNNNNNNNNNNNNNNNNNNNNNNNNNNNNNNNNNNNNNNNNNNNNNNNNNNNNNNNNNNNNNNNNNNNNNNNNNNNNNNNNNNNNNNNNNNNNNNNNNNNNNNNNNNNNNNNNNNNNNNNNNNNNNNNNNNNNNNNNNNNNNNNNNNNNNNNNNNNNNNNNNNNNNNNNNNNNNNNNNNNNNNNNNNNNNNNNNNNNNNNNNNNNNNNNNNNNNNNNNNNNNNNNNNNNNNNNNNNNNNNNNNNNNNNNNNNNNNNNNNNNNNNNNNNNNNNNNNNNNNNNNNNNNNNNNNNNNNNNNNNNNNNNNNNNNNNNNNNNNNNNNNNNNNNNNNNNNNNNNNNNNNNNNNNNNNNNNNNNNNNNNNNNNNNNNNNNNNNNNNNNNNNNNNNNNNNNNNNNNNNNNNNNNNNNNNNNNNNNNNNNNNNNNNNNNNNNNNNNNNNNNNNNNNNNNNNNNNNNNNNNNNNNNNNNNNNNNNNNNNNNNNNNNNNNNNNNNNNNNNNNNNNNNNNNNNNNNNNNNNNNNNNNNNNNNNNNNNNNNNNNNNNNNNNNNNNNNNNNNNNNNNNNNNNNNNNNNNNNNNNNNNNNNNNNNNNNNNNNNNNNNNNNNNNNNNNNNNNNNNNNNNNNNNNNNNNNNNNNNNNNNNNNNNNNNNNNNNNNNNNNNNNNNNNNNNNNNNNNNNNNNNNNNNNNNNNNNNNNNNNNNNNNNNNNNNNNNNNNNNNNNNNNNNNNNNNNNNNNNNNNNNNNNNNNNNNNNNNNNNNNNNNNNNNNNNNNNNNNNNNNNNNNNNNNNNNNNNNNNNNNNNNNNNNNNNNNNNNNNNNNNNNNNNNNNNNNNNNNNNNNNNNNNNNNNNNNNNNNNNNNNNNNNNNNNNNNNNNNNNNNNNNNNNNNNNNNNNNNNNNNNNNNNNNNNNNNNNNNNNNNNNNNNNNNNNNNNNNN
      C113_Crenicichla_mandelburgeri_Elena_E1_63                      ATGAATCCACACATCCTTCTCACCCTCCTATTTGGATTAGGCCTGGGAACAACAATCGCACTATCAAGCTCACACTGACTCCTCGCTTGAATAGGGCTGGAACTCAACACCCTAGCCATAATCCCCCTGATAGCTCAACATCACCACCCCCGAGCAGTAGAAGCCGCAACAAAATACTTCCTAACCCAAGCAGCAGCTGCCGCCACCCTCCTCTTTGCCAGCACCTATAACGCCTGACTAACAGGACAATGAGATATTTATCTCATATCAACCCCCCTCCCAACTACCCTAATCACCTTAGCCCTAGCATTTAAAATTGGACTAGCCCCACTTCATGCCTGACTACCCGAAGTCCTCCAAGGGCTTGACTATACTACAGGACTAATTCTCTCAACTTGACAAAAACTTGCCCCTTTCGCCCTACTCCTCCAAATTCAACCAACCAATTCTAGTATTATGATCTTTCTTGGCCTCTCATCTACCCTTGTGGGAGGGTGGGGCGGACTTAACCAAACCCAACTACGAAAAATCCTAGCCTACTCATCTATTGCCCACCTTGGTTGAATAATTCTGGTTATACAATTTACCCCCTCCCTCTCCCTCCTTGCCCTTATCACCTACTTCTTCATAACAGCCTCCCTATTCCTAACATTTAAACTAAACATAGCCTTAAACATTAATACCCTGTCCACCTCCTGGGCGAAAGCCCCGGCCCTAACAGCCCTAACCCCCCTAATCCTTCTCTCCCTGGGGGGCCTACCACCCCTCACCGGGTTCATGCCAAAATGACTAATTCTTCAGGAACTAACCAAACAAGACTTAATCCTAACCGCCACAATTGCTGCCTTAACAGCCCTTCTTAGCCTTTACTTCTACCTACGCCTGTCTTACGCAATAGCCCTGACCCTCTCCCCCAACAACTTCTCCAACACAACCGCTTGACGAATCCCCTCAACCCAACTCTCACTCCCCCTAGCCACAATAACCTCTACCACCATTTGTCTCCTACCCATAACCCCAACTATCTCAACACTCCTGACCCTCTAGCACCCCCTCCTAAAAATTGCAAACGACGCCCTAATTGACCTCCCCACGCCCTTAAATATCTCGGTATGATGAAACTTCGGCTCCCTCCTAGGTCTGTGCCTTATCGCACAAATCCTCACAGGCCTGTTCCTAGCAATACACTACACCTCTGATATCACCTTAGCCTTCTCATCCGTTGCCCACATTTGCCGAGACGTTAACTATGGGTGACTTATCCGAAACCTCCATGCTAATGGAGCATCCTTCTTTTTTATCTGTATTTACCTGCATATCGGTCGAGGACTCTATTACGGGTCCTATCTGTTTAAAGAGACATGAAACGTCGGAGTGATTCTTCTCTTATTAGTAATAATAACTGCATTCGTAGGCTATGTCCTGCCCTGAGGACAAATGTCCTTCTGAGGGGCTACAGTAATCACCAACCTCCTCTCCGCCATTCCCTACATCGGGACCTCTCTAGTACAATGAATTTGAGGGGGCTTCTCAGTAGATAACGCTACCCTGGCCCGTTTCTTTGCCTTCCACTTTCTATTCCCCTTCATCATCGCCGCCATAGCCCTTATCCACCTGATCTTCCTCCACGAAACTGGGTCATCCAACCCAACCGGCCTAAACTCAGACACAGATAAAATCCCGTTCCACCCCTATTTCTCCCTCAAAGACGTACTAGGCTTCGCAGTACTTTTAATTGCCCTAACCGCACTAGCACTTTTCTCCCCAAACCTTCTAGGAGACCCAGACAACTTCACCCCAGCCAACCCACTTGTCACTCCCCCCCACATTAAACCAGAATGGTACTTCCTATTTGCCTACGCCATCCTACGATCAATCCCAAACAAGCTAGGAGGCGTCCTCGCCCTCCTGTTCTCAATCCTCATCCTAATACTAGCCCCCATCCTACACACATCAAAACAACGGGCTATCACCTTTCGACCACTAACCCAAATTATTCTCTGACTTCTAGTAGCAGATGTAGCCATCCTTACTTGAATTGGGGGCTTGCCCGTCGAACACCCCTTCATCCTAATTGGCCAAATCGCATCAATCCNNNNNNNNNNNNNNNNNNNNNNNNNNNNNNNNNNNNNNNNNNNNNNNNNNNNNNNNNNNNNNNNNNNN
      C114_Crenicichla_mandelburgeri_Elena                            ATGAATCCACACATCCTTCTCACCCTCCTATTTGGATTAGGCCTGGGAACAACAATCGCACTATCAAGCTCACACTGACTCCTCGCTTGAATAGGGCTGGAACTCAACACCCTAGCCATAATCCCCCTGATAGCTCAACATCACCACCCCCGAGCAGTAGAAGCCGCAACAAAATACTTCCTAACCCAAGCAGCAGCTGCCGCCACCCTTCTCTTTGCCAGCACCTATAACGCCTGACTAACAGGACAATGAGATATTTATCTCATATCAACCCCCCTCCCAACTACCCTAATCACCTTAGCCCTAGCATTTAAAATTGGACTAGCCCCACTTCATGCCTGACTACCCGAAGTCCTCCAAGGGCTTGACTATACTACAGGACTAATTCTCTCAACTTGACAAAAACTTGCCCCTTTCGCCCTACTCCTCCAAATTCAACCAACCAATTCTAGTATTATGATCTTTCTTGGCCTCTCATCTACCCTTGTGGGAGGGTGGGGCGGACTTAACCAAACCCAACTACGAAAAATCCTAGCCTACTCATCTATTGCCCACCTTGGTTGAATAATTCTGGTTATACAATTTACCCCCTCCCTCTCCCTCCTTGCCCTTATCACCTACTTCTTCATAACAGCCTCCCTATTCCTAACATTTAAACTAAACATAGCCTTAAACATTAATACCCTGTCCACCTCCTGGGCGAAAGCCCCGGCCCTAACAGCCCTAACCCCCCTAATCCTTCTCTCCCTGGGGGGCCTACCACCCCTCACCGGGTTCATGCCAAAATGACTAATTCTTCAGGAACTAACCAAACAAGACTTAATCCTAACCGCCACAATTGCTGCCTTAACAGCCCTTCTTAGCCTTTACTTCTACCTACGCCTGTCTTACGCAATAGCCCTGACCCTCTCCCCCAACAACTTCTCCAACACAACCGCTTGACGAATCCCCTCAACCCAACTCTCACTCCCCCTAGCCACAATAACCTCTACCACCATTTGTCTCCTACCCATAACCCCAACTATCTCAACACTCCTGACCCTCTAGNNNNNNNNNNNNNNNNNNNNNNNNNNNNNNNNNNNNNNNNNNNNNNNNNNNNNNNNNNNNNNNNNNNNNNNNNNNNNNNNNNNNNNNNNNNNNNNNNNNNNNNNNNNNNNNNNNNNNNNNNNNNNNNNNNNNNNNNNNNNNNNNNNNNNNNNNNNNNNNNNNNNNNNNNNNNNNNNNNNNNNNNNNNNNNNNNNNNNNNNNNNNNNNNNNNNNNNNNNNNNNNNNNNNNNNNNNNNNNNNNNNNNNNNNNNNNNNNNNNNNNNNNNNNNNNNNNNNNNNNNNNNNNNNNNNNNNNNNNNNNNNNNNNNNNNNNNNNNNNNNNNNNNNNNNNNNNNNNNNNNNNNNNNNNNNNNNNNNNNNNNNNNNNNNNNNNNNNNNNNNNNNNNNNNNNNNNNNNNNNNNNNNNNNNNNNNNNNNNNNNNNNNNNNNNNNNNNNNNNNNNNNNNNNNNNNNNNNNNNNNNNNNNNNNNNNNNNNNNNNNNNNNNNNNNNNNNNNNNNNNNNNNNNNNNNNNNNNNNNNNNNNNNNNNNNNNNNNNNNNNNNNNNNNNNNNNNNNNNNNNNNNNNNNNNNNNNNNNNNNNNNNNNNNNNNNNNNNNNNNNNNNNNNNNNNNNNNNNNNNNNNNNNNNNNNNNNNNNNNNNNNNNNNNNNNNNNNNNNNNNNNNNNNNNNNNNNNNNNNNNNNNNNNNNNNNNNNNNNNNNNNNNNNNNNNNNNNNNNNNNNNNNNNNNNNNNNNNNNNNNNNNNNNNNNNNNNNNNNNNNNNNNNNNNNNNNNNNNNNNNNNNNNNNNNNNNNNNNNNNNNNNNNNNNNNNNNNNNNNNNNNNNNNNNNNNNNNNNNNNNNNNNNNNNNNNNNNNNNNNNNNNNNNNNNNNNNNNNNNNNNNNNNNNNNNNNNNNNNNNNNNNNNNNNNNNNNNNNNNNNNNNNNNNNNNNNNNNNNNNNNNNNNNNNNNNNNNNNNNNNNNNNNNNNNNNNNNNNNNNNNNNNNNNNNNNNNNNNNNNNNNNNNNNNNNNNNNNNNNNNNNNNNNNNNNNNNNNNNNNNNNNNNNNNNNNNNNNNNNNNNNNNNNNNNNNNNNNNNNNNNNNNNNNNNNNNNNNNNNNNNNNNNNNNNNNNNNN
      C115_Crenicichla_igara_Forquilha                                ATGAATCCACTCATCCTCCTCACCCTCCTCCTTGGACTAGGCCTAGGGACCTCAATCACACTATCAAGCTCCCACTGGCTTCTCGCTTGAATAGGATTAGAACTCAACACACTAGCCATAATCCCCCTAATAGCCCAACACCACCATCCCCGGGCAGTCGAAGCCGCAACAAAATACTTCCTAACCCAAGCAGCAGCTGCCGCCACCCTCCTCTTTGCTAGCACCTATAATGCCTGACTGACAGGACAATGAGACATCTACCACATATCCACACCTCTCCCAACCACCCTAATCACCCTAGCCTTGGCATTTAAAATTGGCCTAGCCCCCCTACATGCCTGGCTACCTGAAGTCCTTCAAGGACTTGATTATACCACAGGACTAATTCTTTCCACTTGACAAAAACTTGCCCCCTTCGCCCTACTTCTCCAAATCCAACCCGCCAATTCCAACATCATAATCTTTCTTGGCCTTTCATCCACCCTCATTGGGGGCTGAGGAGGACTTAACCAAACCCAACTACGAAAAATCCTTGCATACTCATCCATTGCCCACTTAGGCTGAATAATTCTAATCATACAATTCACTCCCTCCCTCTCCCTCCTTGCCCTAATCACCTACTTCTTCATAACAACCTCACTATTCCTAACCTTTAAACTAAATATAGCCCTAAACATTAACACACTATCCACCTCCTGGGCAAAAGCCCCCGCCCTAACAGCCCTAACACCCCTGATCCTCCTCTCCCTCGGAGGCCTACCCCCCCTAACTGGCTTTATACCAAAATGACTTATCCTCCAAGAACTAACTAAACAAGACCTAATCCTAACCGCCACCATTGCTGCCTTAACAGCTCTCCTTAGCCTCTACTTTTATCTTCGTTTATCTTATGCCATAGCCCTAACCCTCTCCCCCAACAATTTCTCTAACAAAACCATTTGACGACTCCCTTCAACCCAAATTTCACTCCCCTTAGCAACAACAACCTCTATTACTATCTGTCTACTACCCATGACCCCAACCATTTCAACACTCCTAGCCCTCTAGCATCCTCTCCTAAAAATTGCAAACGATGCCCTAATTGACCTTCCCGCACCCTTAAACATCTCCATCTGATGAAACTTCGGTTCCCTATTAGGCCTATGTCTCATTACCCAGATCCTTACAGGCCTCTTCCTAGCAATACACTATACCTCCGATATTACCTTGGCCTTCTCATCAGTTGCTCACATTTGTCGAGACGTTAACTACGGATGACTCATCCGAAACCTCCATGCCAATGGAGCATCTTTCTTTTTTATCTGTATTTATCTTCACATTGGACGTGGGCTATACTATGGCTCCTACCTCTATAAAGAGACATGAAACATCGGAGTCATCCTCCTGCTACTAGTAATAATAACTGCATTCGTGGGCTACGTTCTGCCCTGAGGACAAATATCCTTCTGAGGGGCCACAGTAATCACCAACCTCCTCTCCGCAATTCCTTACATCGGAACTTCTCTAGTACAGTGAATCTGAGGGGGCTTCTCAGTAGATAACGCCACCTTAACCCGCTTCTTTGCCTTCCACTTYCTCTTCCCCTTTATCATTGCCGCTATAACTCTCATTCACCTAATTTTCCTTCACGAAACTGGGTCCTCCAATCCTACCGGCCTCAACTCAGACGCAGAAAAAATCCCATTTCACCCCTACTACTCCTTTAAAGATGTACTAGGCTTCGCAGTACTCCTAGTAGCCCTTACCGCACTCGCACTCTTCTCCCCGAACCTCTTAGGAGACCCAGATAACTTTACCCCAGCTAACCCACTTGTAACTCCCCCCCACATTAAACCTGAATGATACTTCCTATTCGCCTACGCCATCCTACGCTCAATTCCTAATAAACTTGGAGGAGTCCTCGCCCTTCTATTCTCTATCCTGATCCTCATACTAGTCCCAATCCTACACACATCAAAACAACGAGCCCTAACCTTTCGACCACTAACCCAACTTATCCTCTGACTTCTAGTAGCAGACGTGGCCATCCTCACCTGAATCGGAGGTTTACCTGTCGAACACCCCTTCACCCTCATTGGCCAAATCGCATCCCTCCNNNNNNNNNNNNNNNNNNNNNNNNNNNNNNNNNNNNNNNNNNNNNNNNNNNNNNNNNNNNNNNNNNNN
      C116_Crenicichla_igara_Forquilha                                ATGAATCCACTCATCCTCCTCACCCTCCTCCTTGGACTAGGCCTAGGGACCTCAATCACACTATCAAGCTCCCACTGGCTTCTCGCTTGAATAGGATTAGAACTCAACACACTAGCCATAATCCCCCTAATAGCCCAACACCACCATCCCCGGGCAGTCGAAGCCGCAACAAAATACTTCCTAACCCAAGCAGCAGCTGCCGCCACCCTCCTCTTTGCTAGCACCTATAATGCCTGACTGACAGGACAATGAGACATCTACCACATATCCACACCTCTCCCAACCACCCTAATCACCCTAGCCTTGGCATTTAAAATTGGCCTAGCCCCCCTACATGCCTGGCTACCTGAAGTCCTTCAAGGACTTGATTATACCACAGGGCTAATTCTTTCCACTTGACAAAAACTTGCCCCCTTCGCCCTACTTCTCCAAATCCAACCCGCCAATTCCAACATCATAATCTTTCTTGGCCTTTCATCCACCCTCATTGGGGGCTGAGGAGGACTTAACCAAACCCAACTACGAAAAATCCTTGCATACTCATCCATTGCCCACTTAGGCTGAATAATTCTAATCATACAATTCACTCCCTCCCTCTCCCTCCTTGCCCTAATCACCTACTTCTTCATAACAACCTCACTATTCCTAACCTTTAAACTAAATATAGCCCTAAACATTAACACACTATCCACCTCCTGGGCAAAAGCCCCCGCCCTAACAGCCCTAACACCCCTGATCCTCCTCTCCCTCGGAGGCCTACCCCCCCTAACTGGCTTTATACCAAAATGACTTATCCTCCAAGAACTAACTAAACAAGACCTAATCCTAACCGCCACCATTGCTGCCTTAACAGCTCTCCTTAGCCTCTACTTTTATCTTCGTTTATCTTATGCCATAGCCCTAACCCTCTCCCCCAACAATTTCTCTAACAAAACCATTTGACGACTCCCTTCAACCCAAATTTCACTCCCCTTAGCAACAACAACCTCTATTACTATCTGTCTACTACCCATGACCCCAACCATTTCAACACTCCTAGCCCTCTAGCATCCTCTCCTAAAAATTGCAAACGATGCCCTAATTGACCTTCCCGCACCCTTAAACATCTCCATCTGATGAAACTTCGGTTCCCTATTAGGCCTATGTCTCATTACCCAGATCCTTACAGGCCTCTTCCTAGCAATACACTATACCTCCGATATTACCTTGGCCTTCTCATCAGTTGCTCACATTTGTCGAGACGTTAACTACGGATGACTCATCCGAAACCTCCATGCCAATGGAGCATCTTTCTTTTTTATCTGTATTTATCTTCACATTGGACGTGGGCTATACTATGGCTCCTACCTCTATAAAGAGACATGAAACATCGGAGTCATCCTCCTGCTACTAGTAATAATAACTGCATTCGTGGGCTACGTTCTGCCCTGAGGACAAATATCCTTCTGAGGGGCCACAGTAATCACCAACCTCCTCTCCGCAATTCCTTACATCGGAACTTCTCTAGTACAGTGAATCTGAGGGGGCTTCTCAGTAGATAACGCCACCTTAACCCGCTTCTTTGCCTTCCACTTTCTCTTCCCCTTTATCATTGCCGCTATAACTCTCATTCACCTAATTTTCCTTCACGAAACTGGGTCCTCCAATCCTACCGGCCTCAACTCAGACGCAGAAAAAATCCCATTTCACCCCTACTACTCCTTTAAAGATGTACTAGGCTTCGCAGTACTCCTAGTAGCCCTTACCGCACTCGCACTCTTCTCCCCGAACCTCTTAGGAGACCCAGATAACTTTACCCCAGCTAACCCACTTGTAACTCCCCCCCACATTAAACCTGAATGATACTTCCTATTCGCCTACGCCATCCTACGCTCAATTCCTAATAAACTTGGAGGAGTCCTCGCCCTTCTATTCTCTATCCTGATCCTCATACTAGTCCCAATCCTACACACATCAAAACAACGAGCCCTAACCTTTCGACCACTAACCCAACTTATCCTCTGACTTCTAGTAGCAGACGTGGCCATCCTCACCTGAATCGGAGGTTTACCTGTCGAACACCCCTTCACCCTCATTGGCCAAATCGCATCCCTCCNNNNNNNNNNNNNNNNNNNNNNNNNNNNNNNNNNNNNNNNNNNNNNNNNNNNNNNNNNNNNNNNNNNN
      C117_Crenicichla_igara_Forquilha                                ATGAATCCACTCATCCTCCTCACCCTCCTCCTTGGACTAGGCCTAGGGACCTCAATCACACTATCAAGCTCCCACTGGCTTCTCGCTTGAATAGGATTAGAACTCAACACACTAGCCATAATCCCCCTAATAGCCCAACACCACCATCCCCGGGCAGTCGAAGCCGCAACAAAATACTTCCTAACCCAAGCAGCAGCTGCCGCCACCCTCCTCTTTGCTAGCACCTATAATGCCTGACTGACAGGACAATGAGACATCTACCACATATCCACACCTCTCCCAACCACCCTAATCACCCTAGCCTTGGCATTTAAAATTGGCCTAGCCCCCCTACATGCCTGGCTACCTGAAGTCCTTCAAGGACTTGATTATACCACAGGACTAATTCTTTCCACTTGACAAAAACTTGCCCCCTTCGCCCTACTTCTCCAAATCCAACCCGCCAATTCCAACATCATAATCTTTCTTGGCCTTTCATCCACCCTCATTGGGGGCTGAGGAGGACTTAACCAAACCCAACTACGAAAAATCCTTGCATACTCATCCATTGCCCACTTAGGCTGAATAATTCTAATCATACAATTCACTCCCTCCCTCTCCCTCCTTGCCCTAATCACCTACTTCTTCATAACAACCTCACTATTCCTAACCTTTAAACTAAATATAGCCCTAAACATTAACACACTATCCACCTCCTGGGCAAAAGCCCCCGCCCTAACAGCCCTAACACCCCTGATCCTCCTCTCCCTCGGAGGCCTACCCCCCCTAACTGGCTTTATACCAAAATGACTTATCCTCCAAGAACTAACTAAACAAGACCTAATCCTAACCGCCACCATTGCTGCCTTAACAGCTCTCCTTAGCCTCTACTTTTATCTTCGTTTATCTTATGCCATAGCCCTAACCCTCTCCCCCAACAATTTCTCTAACAAAACCATTTGACGACTCCCTTCAACCCAAATTTCACTCCCCTTAGCAACAACAACCTCTATTACTATCTGTCTACTACCCATGACCCCAACCATTTCAACACTCCTAGCCCTCTAGCATCCTCTCCTAAAAATTGCAAACGATGCCCTAATTGACCTTCCCGCACCCTTAAACATCTCCATCTGATGAAACTTCGGTTCCCTATTAGGCCTATGTCTCATTACCCAGATCCTTACAGGCCTCTTCCTAGCAATACACTATACCTCCGATATTACCTTGGCCTTCTCATCAGTTGCTCACATTTGTCGAGACGTTAACTACGGATGACTCATCCGAAACCTCCATGCCAATGGAGCATCTTTCTTTTTTATCTGTATTTATCTTCACATTGGACGTGGGCTATACTATGGCTCCTACCTCTATAAAGAGACATGAAACATCGGAGTCATCCTCCTGCTACTAGTAATAATAACTGCATTCGTGGGCTACGTTCTGCCCTGAGGACAAATATCCTTCTGAGGGGCCACAGTAATCACCAACCTCCTCTCCGCAATTCCTTACATCGGAACTTCTCTAGTACAGTGAATCTGAGGGGGCTTCTCAGTAGATAACGCCACCTTAACCCGCTTCTTTGCCTTCCACTTTCTCTTCCCCTTTATCATTGCCGCTATAACTCTCATTCACCTAATTTTCCTTCACGAAACTGGGTCCTCCAATCCTACCGGCCTCAACTCAGACGCAGAAAAAATCCCATTTCACCCCTACTACTCCTTTAAAGATGTACTAGGCTTCGCAGTACTCCTAGTAGCCCTTACCGCACTCGCACTCTTCTCCCCGAACCTCTTAGGAGACCCAGATAACTTTACCCCAGCTAACCCACTTGTAACTCCCCCCCACATTAAACCTGAATGATACTTCCTATTCGCCTACGCCATCCTACGCTCAATTCCTAATAAACTTGGAGGAGTCCTCGCCCTTCTATTCTCTATCCTGATCCTCATACTAGTCCCAATCCTACACACATCAAAACAACGAGCCCTAACCTTTCGACCACTAACCCAACTTATCCTCTGACTTCTAGTAGCAGACGTGGCCATCCTCACCTGAATCGGAGGTTTACCTGTCGAACACCCCTTCACCCTCATTGGCCAAATCGCATCCCTCCNNNNNNNNNNNNNNNNNNNNNNNNNNNNNNNNNNNNNNNNNNNNNNNNNNNNNNNNNNNNNNNNNNNN
      C118_Crenicichla_minuano_Forquilha                              ATGAATCCACTCATCCTCCTCATCCTCCTCCTTGGACTAGGCCTAGGAACCTCAATTACGCTATCAAGCTCCCACTGACTTCTCGCTTGAATAGGATTAGAACTCAATACACTAGCCATAATCCCCCTAATAGCCCAACACCACCACCCCCGGGCAGTCGAAGCCGCAACAAAATACTTCCTAACCCAAGCAGCAGCTGCCGCCACCCTCCTCTTTGCTAGCACCTATAATGCCTGACTGACAGGACAATGGGACATCTACCACATATCCACACCTCTCCCAACCACCCTAATCACCCTAGCCTTGGCATTTAAAATTGGCCTAGCCCCCCTACATGCCTGACTACCTGAAGTCCTTCAAGGACTTGATTATACCACAGGACTAATTCTTTCCACTTGACAAAAACTTGCCCCCTTCGCCCTACTTCTCCAAATCCAACCCACCAATTCCAACATCATAATCTTCCTTGGCCTTTCATCCACCCTCATTGGAGGCTGAGGAGGACTTAACCAAACCCAACTACGAAAAATCCTTGCATACTCATCTATTGCCCACTTAGGCTGAATAATTCTAATTATACAATTCACCCCCTCCCTCTCCCTCCTTGCCCTAATCACCTACTTCTTCATAACAACCTCATTATTCCTAACCTTTAAACTAAATATAGCCCTAAACATTAATACACTATCCACCTCCTGAGCAAAAGCCCCCGCCCTAACAGCCCTAACACCCCTAATCCTCCTCTCCCTCGGAGGCCTACCCCCCCTAACTGGCTTTATACCAAAATGACTTATCCTTCAAGAACTAACTAAACAAGACCTAATCCTAGCCGCCACCATTGCTGCCTTAACAGCTCTCCTAAGCCTCTACTTTTACCTTCGTTTATCTTACGCCATAGCCCTAACCCTCTCCCCCAACAATTTCTCTAACAAAACCATTBGACGACTCCCCTCAACCCAAATCTCACTCCCCTTAGCAACAACAACCTCCATTACTATCTGTCTCCTACCCATGACCCCAACCATTTCAACACTCCTAACCCTCTAGNNNNNNCTCCTAAAAATTGCAAATGATGCCCTAATTGACCTCCCCGCACCCTTAAACATCTCCATCTGATGAAACTTCGGTTCCCTATTAGGCCTATGTCTTATTACCCAAATCCTTACAGGCCTCTTCCTAGCAATACACTACACCTCCGATATTACCTTGGCCTTCTCATCAGTTGCTCACATTTGTCGAGACGTTAACTACGGATGACTCATCCGAAACCTCCATGCCAACGGAGCATCTTTCTTTTTTATCTGTATTTACCTGCACATTGGGCGTGGGCTCTACTATGGCTCCTACCTCTATAAAGAAACATGAAACATCGGAGTCATCCTCCTGCTACTAGTAATAATAACTGCATTCGTGGGCTACGTTCTGCCCTGAGGACAAATATCCTTCTGAGGGGCCACAGTAATCACCAACCTCCTCTCCGCAATTCCTTACATCGGAACTTCGCTAGTACAGTGAATCTGAGGGGGCTTCTCAGTAGATAACGCCACCTTAACCCGCTTCTTTGCTTTCCACTTTCTCTTCCCCTTTATCATTGCCGCTATAACTCTCATTCACCTAATTTTCCTTCACGAAACTGGGTCCTCCAATCCTACTGGCCTCAACTCAGACGCAGAAAAAATCCCATTTCACCCCTACTACTCCTTTAAAGATGTACTAGGCTTCGCAGTGCTCCTAGTAGCCCTTACCGCACTCGCACTCTTCTCCCCGAACCTCTTAGGAGACCCAGATAACTTTACCCCAGCTAACCCACTTGTAACTCCCCCCCACATTAAACCTGAATGGTACTTCCTATTCGCCTACGCCATCCTACGCTCAATTCCTAACAAACTTGGAGGGGTCCTCGCCCTTCTGTTCTCCATCCTAATCCTCATACTAGTCCCAATCCTACACACATCGAAACAACGAGCCCTCACCTTTCGACCACTAACTCAACTTATCCTCTGACTTCTAGTAGCAGACGTGGCCATCCTCACCTGAATCGGAGGTTTACCTGTCGAACACCCCTTCACCCTCATTGGCCAAATCGCATCCCTCCNNNNNNNNNNNNNNNNNNNNNNNNNNNNNNNNNNNNNNNNNNNNNNNNNNNNNNNNNNNNNNNNNNNN
      C119_Crenicichla_missioneira_Forquilha                          ATGAATCCACTCATCCTCCTCACCCTCCTCATTGGACTAGGCCTAGGGACCTCAATTACACTATCAAGCTCCCACTGACTTCTCGCTTGAATAGGATTAGAACTCAACACACTAGCCATAATCCCCCTAATAGCCCAACACCACCATCCCCGGGCAGTCGAAGCCGCAACAAAATACTTCCTAACCCAAGCAGCAGCTGCCGCCACCCTCCTCTTTGCTAGCACCTATAATGCCTGACTGACTGGACAATGGGACATCTACCACATATCCACACCTCTCCCAACCACCCTAATCACCCTAGCCTTGGCATTTAAAATTGGCCTAGCCCCCCTACATGCCTGACTACCTGAAGTCCTTCAAGGACTTGATTATACCACAGGACTAATTCTTTCCACTTGACAAAAACTTGCCCCCTTCGCCCTACTTCTCCAAATCCAACCCGCCAATTCCAGCATCATAATCTTCCTTGGCCTTTCATCCACCCTCATTGGGGGCTGAGGAGGACTTAACCAAACCCAACTACGAAAAATCCTTGCATACTCATCTATTGCTCACTTAGGCTGAATAATTCTAATTATACAATTCACCCCCTCCCTCTCCCTCCTTGCCCTAATCACTTACTTCTTCATAACAACCTCACTATTCCTAACCTTTAAACTAAATATAGCCCTAAACATTAATACACTATCCACCTCCTGAGCAAAAGCCCCCGCCCTAACAGCCCTAACACCCCTGATCCTCCTCTCCCTCGGAGGCCTACCCCCCCTAACTGGCTTTATACCAAAATGACTTATCCTTCAAGAACTAACTAAACAAGACCTAATCCTAACCGCCACCATTGCTGCCTTAACAGCTCTCCTTAGCCTCTACTTTTACCTTCGTTTATCTTACGCCATAGCCCTAACCCTCTCCCCCAACAATTTCTCTAACAAAACCATTTGACGACTCCCCTCAACCCAAATTTCACTCCCCTTAGCAACAACAACCTCCATTACTATCTGTCTCCTACCCATGACCCCAACCATTTCAACACTCCTAACCCTCTAGCATCCTCTCCTAAAAATTGCAAACGATGCCCTAATTGACCTTCCCGCACCCTTAAACATCTCCATCTGATGAAACTTCGGTTCCCTATTAGGCCTATGTCTCATTACTCAAATCCTTACAGGCCTCTTCCTAGCAATACACTACACCTCCGATATTACCTTGGCCTTCTCATCAGTTGCTCACATTTGTCGAGACGTTAACTACGGATGACTCATCCGAAACCTCCATGCCAACGGAGCATCTTTCTTTTTTATCTGTATTTACCTACACATTGGACGTGGGCTCTACTATGGCTCCTACCTCTATAAAGAGACATGAAACATCGGAGTCATCCTCCTACTACTAGTAATAATAACTGCATTCGTGGGCTACGTCCTGCCCTGAGGACAAATATCCTTCTGAGGGGCCACAGTAATCACCAACCTCCTCTCCGCAATCCCTTACATCGGAACTTCTCTAGTACAGTGAATCTGAGGGGGCTTCTCAGTAGATAACGCCACCTTAACCCGCTTCTTTGCTTTCCACTTTCTCTTCCCCTTTATCATTGCCGCTATAACTCTCATTCACCTAATTTTCCTTCACGAAACTGGGTCCTCCAATCCTACCGGCCTCAACTCAGACGCAGAAAAAATCCCATTTCACCCCTACTACTCCTTTAAAGATGTATTAGGCTTCGCAGTACTCCTAGTAGCCCTTACCGCCCTCGCACTCTTCTCCCCGAACCTCTTAGGAGACCCAGACAACTTTACCCCAGCTAACCCACTTGTAACTCCCCCCCACATTAAACCTGAGTGATACTTCCTATTCGCCTACGCCATCCTACGCTCAATTCCTAATAAACTTGGAGGAGTCCTCGCCCTTCTGTTCTCTATCCTAATCCTCATACTAGTCCCAATCCTACACACATCAAAACAACGAGCCCTCACCTTTCGACCACTAACCCAACTTATCCTCTGACTTCTAGTAGCAGACGTGGCCATCCTCACCTGAATCGGAGGTTTACCTGTCGAACACCCCTTCACCCTCATCGGCCAAATCGCATCCCTCCNNNNNNNNNNNNNNNNNNNNNNNNNNNNNNNNNNNNNNNNNNNNNNNNNNNNNNNNNNNNNNNNNNNN
      C120_Crenicichla_minuano_Jacutinga                              ATGAATCCACTCATCCTCCTCACCCTCCTCCTTGGACTAGGCCTAGGGACCTCAATTACACTATCAAGCTCCCACTGACTTCTCGCTTGAATAGGATTAGAACTCAACACACTAGCCATAATCCCCCTAATAGCCCAACACCACCATCCCCGGGCAGTCGAAGCCGCAACAAAATATTTCCTAACCCAAGCAGCAGCTGCCGCCACCCTCCTCTTTGCTAGCACCTATAATGCCTGACTGACAGGACAATGGGACATCTACCACATATCCACACCTCTCCCAACCACCCTAATCACCCTAGCCTTGGCATTTAAAATTGGCCTAGCCCCCCTACATGCCTGACTACCTGAAGTCCTTCAAGGACTTGATTATACCACAGGACTAATTCTTTCCACTTGACAAAAACTTGCCCCCTTCGCCCTACTTCTCCAAATCCAACCCGCCAATTCCAACATCATAATCTTCCTTGGCCTTTCATCCACCCTCATTGGAGGCTGAGGAGGACTTAACCAAACCCAACTACGAAAAATCCTTGCATACTCATCTATTGCCCACTTAGGCTGAATAATTCTAATTATACAATTCACCCCCTCCCTCTCCCTCCTTGCCCTAATCACCTACTTCTTCATAACAACCTCACTATTCCTAACCTTTAAACTAAATATAGCCCTAAACATTAATACACTATCCACCTCCTGAGCAAAAGCCCCCGCCCTAACAGCCCTAACACCCCTAATTCTCCTTTCCCTTGGGGGCCTACCCCCCCTAACTGGCTTTATACCAAAATGACTTATCCTTCAAGAACTAACTAAACAAGACCTAATCCTAGCCGCCACCATTGCTGCCTTAACAGCTCTCCTTAGCCTCTACTTTTACCTTCGTTTATCTTACGCCATAGCCCTAACCCTCTCCCCCAACAATTTTTCTAACAAAACCATTTGACGACTCCCCTCAACCCAAATCTCACTCCCCTTAGCAACAACAACCTCCATTACTATCTGTCTCCTACCCATGACCCCAACCATTTCAACACTCCTAACCCTCTAGCATCCTCTCTTAAAAATTGCAAATGATGCCCTAATTGACCTCCCCGCACCCTTAAACATCTCCATCTGATGAAACTTCGGTTCCCTGTTGGGCCTATGTCTTATTACCCAAATCCTTACAGGCCTCTTCCTAGCAATACACTACACCTCCGATATTACCTTGGCCTTCTCATCAGTTGCTCACATTTGTCGAGACGTTAACTACGGATGACTCATCCGAAACCTCCATGCCAACGGAGCATCTTTCTTTTTTATCTGTATTTACCTACACATTGGACGTGGGCTCTACTATGGCTCCTACCTCTATAAAGAGACATGAAACATCGGAGTCATCCTCCTGCTACTAGTAATAATAACTGCATTCGTGGGCTACGTTCTGCCCTGAGGACAAATATCCTTCTGAGGGGCCACAGTAATTACCAACCTCCTCTCCGCAATTCCTTACATCGGAACTTCGCTAGTACAGTGAATCTGAGGGGGCTTCTCAGTAGATAACGCCACCTTAACCCGCTTCTTTGCTTTCCACTTTCTCTTCCCCTTTATCATTGCCGCTATAACTCTCATTCACCTAATTTTCCTTCACGAAACTGGGTCCTCCAATCCTACCGGCCTCAACTCAGACGCAGAAAAAATCCCATTTCACCCCTACTACTCCTTTAAAGATGTACTAGGCTTCGCAGTACTCCTAGTAGCCCTTACCGCACTCGCACTCTTCTCCCCGAACCTCTTAGGAGACCCAGATAACTTTACCCCAGCTAACCCACTTGTAACTCCCCCCCACATTAAACCCGAATGATACTTCCTATTCGCCTACGCCATCCTACGCTCAATTCCTAATAAACTTGGAGGGGTCCTCGCCCTTCTGTTCTCTATCCTAATCCTCATACTAGTCCCAATCCTACACACATCAAAACAACGAGCCCTCACCTTTCGACCACTAACCCAACTTATCCTCTGACTTCTAGTAGCAGACGTGGCCATCCTCACCTGAATTGGAGGTTTACCTGTCGAACACCCCTTCACCCTCATTGGCCAAATCGCATCCCTCCNNNNNNNNNNNNNNNNNNNNNNNNNNNNNNNNNNNNNNNNNNNNNNNNNNNNNNNNNNNNNNNNNNNN
      C121_Crenicichla_minuano_Jacutinga                              ATGAATCCACTCATCCTCCTCACCCTCCTCCTTGGACTAGGCCTAGGGACCTCAATTACACTATCAAGCTCCCACTGACTTCTCGCTTGAATAGGATTAGAACTCAACACACTAGCCATAATCCCCCTAATAGCCCAACACCACCATCCCCGGGCAGTCGAAGCCGCAACAAAATACTTCCTAACCCAAGCAGCAGCTGCCGCCACCCTCCTCTTTGCTAGCACCTATAATGCCTGACTGACAGGACAATGGGACATCTACCACATATCCACACCTCTCCCAACCACCCTAATCACCCTAGCCTTGGCATTTAAAATTGGCCTAGCCCCCCTACATGCCTGACTACCTGAAGTCCTTCAAGGACTTGATTATACCACAGGACTAATTCTTTCCACTTGACAAAAACTTGCCCCCTTCGCCCTACTTCTCCAAATCCAACCCGCCAATTCCAACATCATAATCTTCCTTGGCCTTTCATCCACCCTCATTGGAGGCTGAGGAGGACTTAACCAAACCCAACTACGAAAAATCCTTGCATACTCATCTATTGCCCACTTAGGCTGAATAATTCTAATTATACAATTCACCCCCTCCCTCTCCCTCCTTGCCCTAATCACCTACTTCTTCATAACAACCTCACTATTCCTAACCTTTAAACTAAATATAGCCCTAAACATTAATACACTATCCACCTCCTGAGCAAAAGCCCCCGCCCTAACAGCCCTAACACCCCTAATTCTCCTTTCCCTTGGGGGCCTACCCCCCCTAACTGGCTTTATACCAAAATGACTTATCCTTCAAGAACTAACTAAACAAGACCTAATCCTAGCCGCCACCATTGCTGCCTTAACAGCTCTCCTTAGCCTCTACTTTTACCTTCGTTTATCTTACGCCATAGCCCTAACCCTCTCCCCCAACAATTTTTCTAACAAAACCATTTGACGACTCCCCTCAACCCAAATCTCACTCCCCTTAGCAACAACAACCTCCATTACTATCTGTCTCCTACCCATGACCCCAACCATTTCAACACTCCTAACCCTCTAGNNNNNNCTCTTAAAAATTGCAAATGATGCCCTAATTGACCTCCCCGCACCCTTAAACATCTCCATCTGATGAAACTTCGGTTCCCTGTTGGGCCTATGTCTTATTACCCAAATCCTTACAGGCCTCTTCCTAGCAATACACTACACCTCCGATATTACCTTGGCCTTCTCATCAGTTGCTCACATTTGTCGAGACGTTAACTACGGATGACTCATCCGAAACCTCCATGCCAACGGAGCATCTTTCTTTTTTATCTGTATTTACCTACACATTGGACGTGGGCTCTACTATGGCTCCTACCTCTATAAAGAGACATGAAACATCGGAGTCATCCTCCTGCTACTAGTAATAATAACTGCATTCGTGGGCTACGTTCTGCCCTGAGGACAAATATCCTTCTGAGGGGCCACAGTAATTACCAACCTCCTCTCCGCAATTCCTTACATCGGAACTTCGCTAGTACAGTGAATCTGAGGGGGCTTCTCAGTAGATAACGCCACCTTAACCCGCTTCTTTGCTTTCCACTTTCTCTTCCCCTTTATCATTGCCGCTATAACTCTCATTCACCTAATTTTCCTTCACGAAACTGGGTCCTCCAATCCTACCGGCCTCAACTCAGACGCAGAAAAAATCCCATTTCACCCCTACTACTCCTTTAAAGATGTACTAGGCTTCGCAGTACTCCTAGTAGCCCTTACCGCACTCGCACTCTTCTCCCCGAACCTCTTAGGAGANNNNNNNNNNNNNNNNNNNNNNNNNNNNNNNNNNNNNNNNNNNNNNNNNNNNNNNNNNNNNNNNNNNNNNNNNNNNNNNNNNNNNNNNNNNNNNNNNNNNNNNNNNNNNNNNNNNNNNNNNNNNNNNNNNNNNNNNNNNNNNNNNNNNNNNNNNNNNNNNNNNNNNNNNNNNNNNNNNNNNNNNNNNNNNNNNNNNNNNNNNNNNNNNNNNNNNNNNNNNNNNNNNNNNNNNNNNNNNNNNNNNNNNNNNNNNNNNNNNNNNNNNNNNNNNNNNNNNNNNNNNNNNNNNNNNNNNNNNNNNNNNNNNNNNNNNNNNNNNNNNNNNNNNNNNNNNNNNNNNNNNNNNNNNNNNNNNNNNNNNNNNNNNNNNNNNNNNNNNNNN
      C122_Crenicichla_minuano_Jacutinga                              ATGAATCCACTCATCCTCCTCACCCTCCTCCTTGGACTAGGCCTAGGGACCTCAATTACACTATCAAGCTCCCACTGACTTCTCGCTTGAATAGGATTAGAACTCAACACACTAGCCATAATCCCCCTAATAGCCCAACACCACCATCCCCGGGCAGTCGAAGCCGCAACAAAATACTTCCTAACCCAAGCAGCAGCTGCCGCCACCCTCCTCTTTGCTAGCACCTATAATGCCTGACTGACAGGACAATGGGACATCTACCACATATCCACACCTCTCCCAACCACCCTAATCACCCTAGCCTTGGCATTTAAAATTGGCCTAGCCCCCCTACATGCCTGACTACCTGAAGTCCTTCAAGGACTTGATTATACCACAGGACTAATTCTTTCCACTTGACAAAAACTTGCCCCCTTCGCCCTACTTCTCCAAATCCAACCCACCAATTCCAACATCATAATCTTCCTTGGCCTTTCATCCACCCTCATTGGAGGCTGAGGAGGACTTAACCAAACCCAACTACGAAAAATCCTTGCATACTCATCTATTGCCCACTTAGGCTGAATAATTCTAATTATACAATTCACCCCCTCCCTCTCCCTCCTTGCCCTAATCACCTACTTCTTCATAACAACCTCACTATTCCTAACCTTTAAACTAAATATAGCCCTAAACATTAATACACTATCCACCTCCTGAGCAAAAGCCCCCGCCCTAACAGCCCTAACACCCCTAATTCTCCTCTCCCTCGGAGGCCTACCCCCCCTAACTGGCTTTATACCAAAATGACTTATCCTTCAAGAACTAACTAAACAAGACCTAATCCTAGCCGCCACCATTGCTGCCTTAACAGCTCTCCTTAGCCTCTACTTTTACCTTCGTTTATCTTACGCCATAGCCCTAACCCTCTCCCCCAACAATTTTTCTAACAAAACCATTTGACGACTCCCCTCAACCCAAATCTCACTCCCCTTAGCAACAACAACCTCCATTACTATCTGTCTCCTACCCATGACCCCAACCATTTCAACACTCCTAACCCTCTAGCACCCTCTCTTAAAAATTGCAAATGATGCCCTAATTGACCTCCCCGCACCCTTAAACATCTCCATCTGATGAAACTTCGGTTCCCTGTTAGGCCTATGTCTTATTACCCAAATCCTTACAGGCCTCTTCCTAGCAATACACTACACCTCCGATATTACCTTGGCCTTCTCATCAGTTGCTCACATTTGTCGAGACGTTAACTACGGATGACTCATCCGAAACCTCCATGCCAACGGAGCATCTTTCTTTTTTATCTGTATTTACCTACACATTGGACGTGGGCTCTACTATGGCTCCTACCTCTATAAAGAGACATGAAACATCGGAGTCATCCTCCTGCTACTAGTAATAATAACTGCATTCGTGGGCTACGTTCTGCCCTGAGGACAAATATCCTTCTGAGGGGCCACAGTAATTACCAACCTCCTCTCCGCAATTCCTTACATCGGAACTTCGCTAGTACAGTGAATCTGAGGGGGCTTCTCAGTAGATAACGCCACCTTAACCCGCTTCTTTGCTTTCCACTTYCTCTTCCCCTTTATCATTGCCGCTATAACTCTCATTCACCTAATTTTCCTTCACGAAACTGGGTCCTCCAATCCTACCGGCCTCAACTCAGACGCAGAAAAAATCCCATTTCACCCCTACTACTCCTTTAAAGATGTACTAGGCTTCGCAGTACTCCTAGTAGCCCTTACCGCACTCGCACTCTTCTCCCCGAACCTCTTAGGAGACCCAGATAACTTTACCCCAGCTAACCCACTTGTAACTCCCCCCCACATTAAACCTGAATGATACTTCCTATTCGCCTACGCCATCCTACGCTCAATTCCTAATAAACTTGGAGGGGTCCTCGCCCTTCTGTTCTCTATCCTAATCCTCATACTAGTCCCAATCCTACACACATCAAAACAACGAGCCCTCACCTTTCGACCACTAACCCAACTTATCCTCTGACTTCTAGTAGCAGACGTGGCCATCCTCACCTGAATTGGAGGTTTACCTGTCGAACACCCCTTCACCCTCATCGGCCAAATCGCATCCCTCCNNNNNNNNNNNNNNNNNNNNNNNNNNNNNNNNNNNNNNNNNNNNNNNNNNNNNNNNNNNNNNNNNNNN
      C123_Crenicichla_tendybaguassu_Jacutinga                        ATGAACCCACTCATCCTCCTCACCCTCCTCCTTGGACTAGGCCTAGGGACCTCAATTACACTATCAAGCTCCCACTGACTTCTCGCTTGAATAGGATTAGAACTCAACACACTAGCCATAATCCCCCTAATAGCCCAACACCACCATCCCCGGGCAGTCGAAGCCGCAACAAAATACTTCCTAACCCAAGCAGCAGCTGCCGCCACCCTCCTCTTTGCTAGCACCTATAATGCCTGACTGACAGGACAATGGGATATCTACCACATATCCACACCTCTCCCAACCACCCTGATCACCCTAGCCTTGGCATTTAAAATTGGCCTAGCCCCCCTACATGCCTGACTACCTGAAGTCCTTCAAGGACTTGATTATACCACAGGACTAATTCTCTCCACTTGACAAAAACTTGCCCCCTTCGCCCTACTTCTCCAAATCCAACCCGCCAATTCCAACATCATAATCTTCCTTGGCCTTTCATCCACCCTCATTGGAGGCTGAGGAGGACTTAACCAAACCCAACTACGAAAAATCCTTGCATACTCATCTATTGCCCACTTAGGCTGAATAATTCTAATTATACAATTCACCCCCTCCCTCTCCCTCCTTGCCCTAATCACCTACTTCTTCATAACAACCTCACTATTCCTAACCTTTAAACTAAATATAGCCCTAAACATTAATACACTATCCACCTCCTGAGCAAAAGCCCCCGCCCTAACAGCCCTAACACCCCTGATCCTCCTTTCCCTCGGAGGCCTACCCCCCCTAACGGGCTTTATACCAAAATGACTTATCCTTCAAGAACTAACTAAACAAGACCTAATCCTAACCGCCACCATTGCTGCCTTAACAGCTCTCCTTAGCCTCTACTTTTACCTTCGTTTATCTTACGCCATAGCCCTAACCCTCTCCCCCAACAATTTTTCTAACAAAACCATTTGACGACTCCCCTCAGCCCAAATCTCACTCCCCTTAGCAACAACAACCTCCATTACTATCTGTCTCCTACCCATGACCCCAACCATTTCAACACTCCTAACCCTCTAGCATCCTCTCTTAAAAATTGCAAATGATGCCCTAATTGACCTCCCCGCACCCTTAAACATCTCCATCTGATGAAACTTCGGTTCCCTGTTAGGCCTATGTCTTATCACCCAAATCCTTACAGGCCTCTTCCTAGCAATACACTACACCTCCGATGTTACCTTGGCCTTCTCATCAGTTGCTCACATTTGTCGAGACGTTAACTACGGATGATTCATCCGAAACCTCCATGCCAACGGAGCATCTTTCTTTTTTATCTGTATTTACCTACACATTGGACGTGGGCTCTACTATGGCTCCTACCTCTATAAAGAGACATGAAACATCGGAGTCATCCTCCTGCTACTAGTAATAATAACTGCATTCGTGGGCTACGTTCTGCCCTGAGGACAAATATCCTTCTGAGGGGCCACAGTAATTACCAACCTCCTCTCCGCAATTCCTTACATCGGAACTTCGCTAGTACAGTGAATCTGAGGGGGCTTCTCAGTAGATAACGCCACCTTAACCCGCTTCTTTGCTTTCCACTTTCTCTTCCCCTTTATCATTGCCGCTATAACTCTCATTCACCTAATTTTCCTTCACGAAACTGGGTCCTCCAATCCTACCGGCCTCAACTCAGACGCAGAAAAAATCCCATTTCACCCCTACTACTCCTTTAAAGATGTACTAGGCTTCGCAGTACTCCTAGTAGCCCTTACTGCACTCGCACTCTTCTCCCCGAACCTCTTAGGAGACCCAGATAACTTTACCCCAGCTAACCCACTTGTAACTCCCCCCCACATTAAACCTGAATGATACTTCCTATTCGCCTACGCCATCCTACGCTCAATTCCTAATAAACTTGGAGGGGTCCTCGCCCTTCTGTTCTCTATCCTAATCCTCATACTAGTCCCGATCCTACACACATCAAAACAACGAGCCCTCACCTTTCGACCACTAACCCAACTTATCCTCTGACTTCTAGTAGCAGACGTGGCCATCCTCACCTGAATCGGAGGTTTACCTGTCGAACACCCCTTCACCCTCATTGGCCAAATCGCATCCCTCCNNNNNNNNNNNNNNNNNNNNNNNNNNNNNNNNNNNNNNNNNNNNNNNNNNNNNNNNNNNNNNNNNNNN
      C124_Crenicichla_tendybaguassu_Jacutinga                        ATGAATCCACTCATCCTCCTCACCCTCCTCCTTGGACTAGGCCTAGGGACCTCAATTACACTATCAAGCTCCCACTGACTTCTCGCTTGAATAGGATTAGAACTCAACACACTAGCCATAATCCCCCTAATAGCCCAACACCACCATCCCCGGGCAGTCGAAGCCGCAACAAAATACTTCCTAACCCAAGCAGCAGCTGCCGCCACCCTCCTCTTTGCTAGCACCTATAATGCCTGACTGACAGGACAATGAGACATCTACCACATATCCACACCTCTCCCAACCACCCTAATCACCCTAGCCTTGGCATTTAAAATTGGCCTAGCCCCCCTACATGCCTGACTACCTGAAGTCCTTCAAGGACTTGATTATACCACAGGACTAATTCTTTCCACTTGACAAAAACTTGCCCCCTTCGCCCTACTTCTCCAAATCCAACCCACCAATTCCAACATCATAATCTTCCTTGGCCTTTCATCCACCCTCATTGGAGGCTGAGGAGGACTTAACCAAACCCAACTACGAAAAATCCTTGCATACTCATCTATTGCCCACTTAGGCTGAATAATTCTAATTATACAATTCACCCCCTCCCTCTCCCTCCTTGCCCTAATCACCTACTTCTTCATAACAACCTCATTATTCCTAACCTTTAAACTAAATATAGCCCTAAACATTAATACACTATCCACCTCCTGAGCAAAAGCCCCCGCCCTAACAGCCCTAACACCCCTGATCCTCCTCTCCCTCGGAGGCCTACCCCCCCTAACTGGCTTTATACCAAAATGACTTATCCTTCAAGAACTAACTAAACAAGACCTAATCCTAACCGCCACCATTGCTGCCTTAACAGCTCTCCTTAGCCTCTACTTTTACCTTCGTTTATCTTACGCCATAGCCCTAACCCTCTCCCCCAACAATTTCTCTAACAAAACCATTTGACGACTCCCCTCAACCCAAATTTCACTCCCCTTAGCAACAACAACCTCCATTACTATCTGTCTCCTACCCATGACCCCAACCATTTCAACACTCCTAACCCTCTAGCATCCTCTCCTAAAAATTGCAAATGATGCCCTAATTGACCTCCCCGCACCCTTAAACATCTCCATCTGATGAAACTTCGGTTCCCTGTTAGGCCTATGTCTTATTACCCAAATCCTTACAGGCCTCTTCCTAGCAATACACTACACCTCCGATATTACCTTGGCCTTCTCATCAGTTGCTCACATTTGTCGAGACGTTAACTACGGATGACTCATCCGAAACCTCCATGCCAACGGAGCATCTTTCTTTTTTATCTGTATTTACCTGCACATTGGGCGTGGGCTCTACTATGGCTCCTACCTCTATAAAGAGACATGAAACATCGGAGTCATCCTCCTGCTACTAGTAATAATAACTGCATTCGTGGGCTACGTTCTGCCCTGAGGACAAATATCCTTCTGAGGGGCCACAGTAATCACCAACCTCCTCTCCGCAATTCCTTACATCGGAACTTCGCTAGTACAGTGAATCTGAGGGGGCTTCTCAGTAGATAACGCCACCTTAACCCGCTTCTTTGCTTTCCACTTTCTCTTCCCCTTTATCATTGCCGCTATAACTCTCATTCACCTAATTTTCCTTCACGAAACTGGGTCCTCCAATCCTACCGGCCTCAACTCAGACGCAGAAAAAATCCCATTTCACCCCTACTACTCCTTTAAAGATGTACTAGGCTTCGCAGTACTCCTAGTAGCCCTTACCGCACTCGCACTCTTCTCCCCGAACCTCTTAGGAGACCCAGATAACTTTACCCCAGCTAACCCACTTGTAACTCCCCCCCACATTAAACCTGAATGATACTTCCTATTTGCCTACGCCATCCTACGCTCAATTCCTAACAAACTTGGAGGGGTCCTCGCCCTTCTGTTCTCCATCCTAATCCTCATACTAGTCCCAATCCTACACACATCAAAACAACGAGCCCTCACCTTTCGACCACTAACCCAACTTATCCTCTGACTTCTAGTAGCAGACGTGACCATCCTCACCTGAATCGGAGGTTTACCTGTCGAACACCCCTTCACCCTCATTGGCCAAATCGCATCCCTCCNNNNNNNNNNNNNNNNNNNNNNNNNNNNNNNNNNNNNNNNNNNNNNNNNNNNNNNNNNNNNNNNNNNN
      C125_Crenicichla_minuano_Jacutinga                              ATGAACCCACTCATCCTCCTCACCCTCCTCCTTGGACTAGGCCTAGGGACCTCAATTACACTATCAAGCTCCCACTGACTTCTCGCTTGAATAGGATTAGAACTCAACACACTAGCCATAATCCCCCTAATAGCCCAACACCACCATCCCCGGGCAGTCGAAGCCGCAACAAAATACTTCCTAACCCAAGCAGCAGCTGCCGCCACCCTCCTCTTTGCTAGCACCTATAATGCCTGACTGACAGGACAATGGGACATCTACCACATATCCACACCTCTCCCAACCACCCTAATCACCCTAGCCTTAGCATTTAAAATTGGCCTAGCCCCCCTACATGCCTGACTACCTGAAGTCCTTCAAGGACTTGATTATACCACAGGACTAATTCTCTCCACTTGACAAAAACTTGCCCCCTTTGCCCTACTTCTCCAAATCCAGCCCGCCAATTCCAACATCATAATCTTCCTTGGCCTTTCATCCACCCTCATTGGAGGCTGAGGAGGACTTAACCAAACCCAACTACGAAAAATCCTTGCATACTCATCTATTGCCCACTTAGGCTGAATAATTCTAATTATACAATTCACCCCCTCCCTCTCCCTCCTTGCCCTAATCACCTACTTCTTCATAACAACCTCACTATTCCTAACCTTTAAACTAAATATAGCCCTAAACATTAATACACTATCCACCTCCTGAGCAAAAGCCCCCGCCCTAACAGCCCTAACACCCCTGATCCTCCTTTCCCTCGGAGGCCTACCCCCCCTAACTGGCTTTATACCAAAATGACTTATCCTTCAAGAACTAACTAAACAAGACCTAATCCTAGCCGCCACCATTGCTGCCTTAACAGCTCTCCTTAGCCTCTACTTTTACCTTCGTTTATCTTACGCCATAGCCCTAACCCTCTCCCCCAACAATTTTTCTAACAAAACCATTTGACGACTCCCCTCAACCCAAATCTCACTCCCCTTAGCAACAACAACCTCCATTACTATCTGTCTCCTACCCATGACCCCAACCATTTCAACACTCCTAACCCTCTAGNNNNNNCTCTTAAAAATTGCAAATGATGCCCTAATTGACCTCCCCGCACCCTTAAACATCTCCATCTGATGAAACTTCGGTTCCCTGTTAGGCCTATGTCTTATTACCCAAATTCTTACAGGCCTCTTCCTAGCAATACACTACACCTCCGATGTTACCTTGGCCTTCTCATCAGTTGCTCACATTTGTCGAGACGTTAACTACGGATGATTCATCCGAAACCTCCATGCCAACGGAGCATCTTTCTTTTTTATCTGTATTTACCTACACATTGGACGTGGGCTCTACTATGGCTCCTACCTCTATAAAGAGACATGAAACATCGGAGTCATCCTCCTGCTACTAGTAATAATAACTGCATTCGTGGGCTACGTTCTGCCCTGAGGACAAATATCCTTCTGAGGGGCCACAGTAATTACCAACCTCCTCTCCGCAATTCCTTACATCGGAACTTCGCTAGTACAGTGAATCTGAGGGGGCTTCTCAGTAGATAACGCCACCTTAACCCGCTTCTTTGCTTTCCACTTTCTCTTCCCCTTTATCATTGCCGCTATAACTCTTATTCACCTAATTTTCCTTCACGAAACTGGGTCCTCCAATCCTACCGGCCTCAACTCAGACGCAGAAAAAATCCCATTTCACCCCTACTACTCCTTTAAAGATGTACTAGGCTTCGCAGTACTCCTAGTAGCCCTTACCGCACTCGCACTCTTCTCCCCGAACCTCTTAGGAGANNNNNNNNNNNNNNNNNNNNNNNNNNNNNNNNNNNNNNNNNNNNNNNNNNNNNNNNNNNNNNNNNNNNNNNNNNNNNNNNNNNNNNNNNNNNNNNNNNNNNNNNNNNNNNNNNNNNNNNNNNNNNNNNNNNNNNNNNNNNNNNNNNNNNNNNNNNNNNNNNNNNNNNNNNNNNNNNNNNNNNNNNNNNNNNNNNNNNNNNNNNNNNNNNNNNNNNNNNNNNNNNNNNNNNNNNNNNNNNNNNNNNNNNNNNNNNNNNNNNNNNNNNNNNNNNNNNNNNNNNNNNNNNNNNNNNNNNNNNNNNNNNNNNNNNNNNNNNNNNNNNNNNNNNNNNNNNNNNNNNNNNNNNNNNNNNNNNNNNNNNNNNNNNNNNNNNNNNNNNNN
      C126_Crenicichla_celidochilus_Jacutinga                         ATGAACCCATTCATCCTCCTCACCCTCCTCCTTGGACTAGGCCTAGGGACCTCAATTACACTATCAAGCTCCCACTGACTTCTCGCTTGAATAGGATTAGAACTCAACACACTAGCCATAATCCCCCTAATAGCCCAACACCACCATCCCCGGGCAGTCGAAGCCGCAACAAAATACTTCCTAACCCAAGCAGCAGCTGCCGCCACCCTCCTCTTTGCTAGCACCTATAATGCCTGACTGACAGGACAATGGGACATCTACCACATATCCACACCTCTCCCAACCACCCTAATCACCCTAGCCTTGGCATTTAAAATTGGCCTAGCCCCCCTACATGCCTGACTACCTGAAGTCCTTCAAGGACTTGATTATTCCACAGGACTAATTCTTTCCACTTGACAAAAACTTGCCCCCTTCGCCCTACTTCTCCAAATCCAACCCGCCAATTCCAACATCATAATCTTCCTTGGCCTTTCATCCACCCTCATTGGAGGCTGAGGAGGACTTAACCAAACCCAACTACGAAAAATCCTTGCATACTCATCTATTGCCCACTTAGGCTGAATAATTCTAATTATACAATTCACCCCCTCCCTCTCCCTCCTTGCCCTAATCACCTACTTCTTCATAACAACCTCACTATTCCTAACCTTTAAACTAAATATAGCCCTAAACATTAATACACTATCCACCTCCTGAGCAAAAGCCCCCGCCCTAACAGCCCTAACACCCCTGATTCTCCTTTCCCTCGGAGGCCTACCCCCCCTAACTGGCTTTATACCAAAATGACTTATCCTTCAAGAACTAACTAAACAAGACCTAATCCTAGCCGCCACCATTGCTGCCTTAACAGCTCTCCTTAGCCTCTACTTTTACCTTCGTTTATCTTACGCCATAGCCCTAACCCTCTCCCCCAACAATTTTTCTAACAAAACCATTTGACGACTCCCCTCAACCCAAATCTCACTCCCCTTAGCAACAACAACCTCCATTACTATCTGTCTCCTACCCATGACCCCAACCATTTCAACACTCCTAACCCTCTAGNNNNNNCTCTTAAAAATTGCAAATGATGCCCTAATTGACCTCCCCGCACCCTTAAACATCTCCATCTGATGAAACTTCGGTTCCCTGTTAGGCCTATGTCTTATTACCCAAATCCTTACAGGCCTCTTCCTAGCAATACACTACACCTCCGATATTACCTTGGCCTTCTCATCAGTTGCTCACATTTGTCGAGACGTTAACTACGGATGACTCATCCGAAACCTCCATGCCAACGGAGCATCTTTCTTTTTTATCTGCATTTACCTACACATTGGACGTGGGCTCTACTATGGCTCCTACCTCTATAAAGAGACATGAAACATCGGAGTCATCCTCCTGCTACTAGTAATAATAACTGCATTCGTGGGCTACGTTCTGCCCTGAGGACAAATATCCTTCTGAGGGGCCACAGTAATTACCAACCTCCTCTCCGCAATTCCTTACATCGGAACTTCGCTAGTACAGTGAATCTGAGGGGGCTTCTCAGTAGATAACGCCACCTTAACCCGCTTCTTTGCTTTCCACTTTCTCTTCCCCTTTATCATTGCCGCTATAACTCTCATTCACCTAATTTTCCTTCACGAAACTGGGTCCTCCAATCCTACCGGCCTCAACTCAGACGCAGAAAAAATCCCATTTCACCCCTACTACTCCTTTAAAGATGTACTAGGCTTCGCAGTACTCCTAGTAGCCCTTACCGCACTCGCACTCTTCTCCCCAAACCTCTTAGGAGACCCAGATAACTTTACCCCAGCTAACCCACTTGTAACTCCCCCCCACATTAAACCTGAATGATACTTCCTATTCGCCTACGCCATCCTACGCTCAATTCCTAATAAACTTGGAGGGGTCCTCGCCCTTCTGTTCTCTATCCTAATCCTCATACTAGTCCCAATCCTACACACATCAAAACAACGAGCCCTCACCTTTCGACCACTAACCCAACTTATCCTCTGACTTCTAGTAGCAGACGTGGCCATCCTCACCTGAATTGGAGGTTTACCTGTCGAACACCCCTTCACCCTCATTGGCCAAATCGCATCCCTCCNNNNNNNNNNNNNNNNNNNNNNNNNNNNNNNNNNNNNNNNNNNNNNNNNNNNNNNNNNNNNNNNNNNN
      C127_Crenicichla_minuano_Jacutinga                              ATGAATCCACTCATCCTCCTCACCCTCCTCCTTGGACTAGGCCTAGGGACCTCAATTACACTATCAAGCTCCCACTGACTTCTCGCTTGAATAGGATTAGAACTCAACACACTAGCCATAATCCCCCTAATAGCCCAACACCACCATCCCCGGGCAGTCGAAGCCGCAACAAAATACTTCCTAACCCAAGCAGCAGCCGCCGCCACCCTCCTCTTTGCTAGCACCTATAATGCCTGACTGACAGGACAATGGGACATCTACCACATATCCACACCTCTCCCAACCACCCTAATCACCCTAGCCTTGGCATTTAAAATTGGCCTAGCCCCCCTACATGCCTGACTACCTGAAGTCCTTCAAGGACTTGATTATACCACAGGACTAATTCTTTCCACTTGACAAAAACTTGCCCCCTTCGCCCTACTTCTCCAAATCCAACCCGCCAATTCCAACATTATAATCTTCCTTGGCCTTTCATCCACCCTCATTGGAGGCTGAGGAGGACTTAACCAAACCCAACTACGAAAAATCCTTGCATACTCATCTATTGCCCACTTAGGCTGAATAATTCTAATTATACAATTCACCCCCTCCCTCTCCCTCCTTGCCCTAATCACCTACTTCTTCATAACAACCTCACTATTCCTAACCTTTAAACTAAATATAGCCCTAAACATTAATACACTATCCACCTCCTGAGCAAAAGCCCCCGCCCTAACAGCCCTAACACCCCTGATTCTCCTTTCCCTCGGAGGCCTACCCCCCCTAACTGGCTTTATACCAAAATGACTTATCCTTCAAGAACTAACTAAACAAGATCTAATCCTAGCCGCCACCATTGCTGCCTTAACAGCTCTCCTTAGCCTCTACTTTTACCTTCGTTTATCTTACGCCATAGCCCTAACCCTCTCCCCCAACAATTTTTCTAACAAAACCATTTGACGACTCCCCTCAACCCAAATCTCACTCCCCTTAGCAACAACAACCTCCATTACTATCTGCCTCCTACCCATGACCCCAACCATTTCAACACTCCTAACCCTCTAGNNNNNNCTCTTAAAAATTGCAAATGATGCCCTAATTGACCTCCCCGCACCCTTAAACATCTCCATCTGATGAAACTTCGGTTCCCTGTTAGGCCTATGTCTTATTACCCAAATCCTTACAGGCCTCTTCCTAGCAATACACTACACCTCCGATATTACCTTGGCCTTCTCATCAGTTGCTCACATTTGTCGAGACGTTAACTACGGATGACTCATCCGAAACCTCCATGCCAACGGAGCATCTTTCTTTTTTATCTGTATTTACCTACACATTGGACGTGGGCTCTACTATGGCTCCTACCTCTATAAAGAGACATGAAACATCGGAGTCATCCTCCTGCTACTAGTAATAATAACTGCATTCGTGGGCTACGTTCTGCCCTGAGGACAAATATCCTTCTGAGGGGCCACAGTAATTACCAACCTCCTCTCCGCAATTCCTTACATCGGAACTTCGCTAGTACAGTGAATCTGAGGGGGCTTCTCAGTAGATAACGCCACCTTAACCCGATTCTTTGCTTTCCACTTTCTCTTCCCCTTTATCATTGCCGCTATAACTCTCATTCACCTAATTTTCCTTCACGAAACTGGGTCCTCCAATCCTACCGGCCTCAACTCAGACGCAGAAAAAATCCCATTTCACCCCTACTACTCCTTTAAAGATGTACTAGGCTTCGCAGTACTCCTAGTAGCCCTTACCGCACTCGCACTCTTCTCCCCGAACCTCTTAGGANNNNNNNNNNNNNNNNNNNNNNNNNNNNNNNNNNNNNNNNNNNNNNNNNNNNNNNNNNNNNNNNNNNNNNNNNNNNNNNNNNNNNNNNNNNNNNNNNNNNNNNNNNNNNNNNNNNNNNNNNNNNNNNNNNNNNNNNNNNNNNNNNNNNNNNNNNNNNNNNNNNNNNNNNNNNNNNNNNNNNNNNNNNNNNNNNNNNNNNNNNNNNNNNNNNNNNNNNNNNNNNNNNNNNNNNNNNNNNNNNNNNNNNNNNNNNNNNNNNNNNNNNNNNNNNNNNNNNNNNNNNNNNNNNNNNNNNNNNNNNNNNNNNNNNNNNNNNNNNNNNNNNNNNNNNNNNNNNNNNNNNNNNNNNNNNNNNNNNNNNNNNNNNNNNNNNNNNNNNNNNNN
      C128_Crenicichla_celidochilus_Jacutinga                         ATGAACCCATTCATCCTCCTCACCCTCCTCCTTGGACTAGGCCTAGGGACCTCAATTACACTATCAAGCTCCCACTGACTTCTCGCTTGAATAGGATTAGAACTCAACACACTAGCCATAATCCCCCTAATAGCCCAACACCACCATCCCCGGGCAGTCGAAGCCGCAACAAAATACTTCCTAACCCAAGCAGCAGCTGCCGCCACCCTCCTCTTTGCTAGCACCTATAATGCCTGACTGACAGGACAATGGGACATCTACCACATATCCACACCTCTCCCAACCACCCTAATCACCCTAGCCTTGGCATTTAAAATTGGCCTAGCCCCCCTACATGCCTGACTACCTGAAGTCCTTCAAGGACTTGATTATTCCACAGGACTAATTCTTTCCACTTGACAAAAACTTGCCCCCTTCGCCCTACTTCTCCAAATCCAACCCGCCAATTCCAACATCATAATCTTCCTTGGCCTTTCATCCACCCTCATTGGAGGCTGAGGAGGACTTAACCAAACCCAACTACGAAAAATCCTTGCATACTCATCTATTGCCCACTTAGGCTGAATAATTCTAATTATACAATTCACCCCCTCCCTCTCCCTCCTTGCCCTAATCACCTACTTCTTCATAACAACCTCACTATTCCTAACCTTTAAACTAAATATAGCCCTAAACATTAATACACTATCCACCTCCTGAGCAAAAGCCCCCGCCCTAACAGCCCTAACACCCCTGATTCTCCTTTCCCTCGGAGGCCTACCCCCCCTAACTGGCTTTATACCAAAATGACTTATCCTTCAAGAACTAACTAAACAAGACCTAATCCTAGCCGCCACCATTGCTGCCTTAACAGCTCTCCTTAGCCTCTACTTTTACCTTCGTTTATCTTACGCCATAGCCCTAACCCTCTCCCCCAACAATTTTTCTAACAAAACCATTTGACGACTCCCCTCAACCCAAATCTCACTCCCCTTAGCAACAACAACCTCCATTACTATCTGTCTCCTACCCATGACCCCAACCATTTCAACACTCCTAACCCTCTAGNNNNNTCTCTTAAAAATTGCAAATGATGCCCTAATTGACCTCCCCGCACCCTTAAACATCTCCATCTGATGAAACTTCGGTTCCCTGTTAGGCCTATGTCTTATTACCCAAATCCTTACAGGCCTCTTCCTAGCAATACACTACACCTCCGATATTACCTTGGCCTTCTCATCAGTTGCTCACATTTGTCGAGACGTTAACTACGGATGACTCATCCGAAACCTCCATGCCAACGGAGCATCTTTCTTTTTTATCTGCATTTACCTACACATTGGACGTGGGCTCTACTATGGCTCCTACCTCTATAAAGAGACATGAAACATCGGAGTCATCCTCCTGCTACTAGTAATAATAACTGCATTCGTGGGCTACGTTCTGCCCTGAGGACAAATATCCTTCTGAGGGGCCACAGTAATTACCAACCTCCTCTCCGCAATTCCTTACATCGGAACTTCGCTAGTACAGTGAATCTGAGGGGGCTTCTCAGTAGATAACGCCACCTTAACCCGCTTCTTTGCTTTCCACTTYCTCTTCCCCTTTATCATTGCCGCTATAACTCTCATTCACCTAATTTTCCTTCACGAAACTGGGTCCTCCAATCCTACCGGCCTCAACTCAGACGCAGAAAAAATCCCATTTCACCCCTACTACTCCTTTAAAGATGTACTAGGCTTCGCAGTACTCCTAGTAGCCCTTACCGCACTCGCACTCTTCTCCCCAAACCTCTTAGGAGACCCAGATAACTTTACCCCAGCTAACCCACTTGTAACTCCCCCCCACATTAAACCTGAATGATACTTCCTATTCGCCTACGCCATCCTACGCTCAATTCCTAATAAACTTGGAGGGGTCCTCGCCCTTCTGTTCTCTATCCTAATCCTCATACTAGTCCCAATCCTACACACATCAAAACAACGAGCCCTCACCTTTCGACCACTAACCCAACTTATCCTCTGACTTCTAGTAGCAGACGTGGCCATCCTCACCTGAATTGGAGGTTTACCTGTCGAACACCCCTTCACCCTCATTGGCCAAATCGCATCCCTCCNNNNNNNNNNNNNNNNNNNNNNNNNNNNNNNNNNNNNNNNNNNNNNNNNNNNNNNNNNNNNNNNNNNN
      C129_Crenicichla_missioneira_Ariranha                           ATGAATCCACTCATCCTCCTCACCCTCCTCCTTGGACTAGGCCTAGGGACCTCAATTACACTATCAAGCTCCCACTGACTTCTCGCTTGAATAGGATTAGAACTCAACACACTAGCCATAATCCCCCTAATAGCCCAACACCACCATCCCCGGGCAGTCGAAGCCGCAACAAAATACTTCCTAACCCAAGCAGCAGCCGCCGCCACCCTCCTCTTTGCTAGCACCTATAATGCCTGACTGACAGGACAATGGGACATCTACCACATATCCACACCTCTCCCAACCACCCTAATCACCCTAGCCTTGGCATTTAAAATTGGCCTAGCCCCCCTACATGCCTGACTACCTGAAGTCCTTCAAGGACTTGATTATACCACAGGACTAATTCTTTCCACTTGACAAAAACTTGCCCCCTTCGCCCTACTTCTCCAAATCCAACCCGCCAATTCCAACATTATAATCTTCCTTGGCCTTTCATCCACCCTCATTGGAGGCTGAGGAGGACTTAACCAAACCCAACTACGAAAAATCCTTGCATACTCATCTATTGCCCACTTAGGCTGAATAATTCTAATTATACAATTCACCCCCTCCCTCTCCCTCCTTGCCCTAATCACCTACTTCTTCATAACAACCTCACTATTCCTAACCTTTAAACTAAATATAGCCCTAAACATTAATACACTATCCACCTCCTGAGCAAAAGCCCCCGCCCTAACAGCCCTAACACCCCTGATTCTCCTTTCCCTCGGAGGCCTACCCCCCCTAACTGGCTTTATACCAAAATGACTTATTCTTCAAGAACTAACTAAACAAGATCTAATCCTAGCCGCCACCATTGCTGCCTTAACAGCTCTCCTTAGCCTCTACTTTTACCTTCGTTTATCTTACGCCATAGCCCTAACCCTCTCCCCCAACAATTTTTCTAACAAAACCATTTGACGACTCCCCTCAACCCAAATCTCACTCCCCTTAGCAACAACAACCTCCATTACTATCTGCCTCCTACCCATGACCCCAACCATTTCAACACTCCTAACCCTCTAGCATCCTCTCTTAAAAATTGCAAATGATGCCCTAATTGACCTCCCCGCACCCTTAAACATCTCCATCTGATGAAACTTCGGTTCCCTGTTAGGCCTATGTCTCATTACCCAAATCCTTACAGGCCTCTTCCTAGCAATACACTACACCTCCGATATTACCTTGGCCTTCTCATCAGTTGCTCACATTTGTCGAGACGTTAACTACGGATGACTCATCCGAAACCTCCATGCCAACGGAGCATCTTTCTTTTTTATCTGTATTTACCTACACATTGGACGTGGGCTCTACTATGGCTCCTACCTCTATAAAGAGACATGAAACATCGGAATCATCCTCCTGCTACTAGTAATAATAACTGCATTCGTGGGCTACGTTCTGCCCTGAGGACAAATATCCTTCTGAGGGGCCACAGTAATTACCAACCTCCTCTCCGCAATTCCTTACATCGGAACTTCGCTAGTACAGTGAATCTGAGGGGGCTTCTCAGTAGATAACGCCACCTTAACCCGATTCTTTGCTTTCCACTTYCTCTTCCCCTTTATCATTGCCGCTATAACTCTCATTCACCTAATTTTCCTTCACGAAACTGGGTCCTCCAATCCTACCGGCCTCAACTCAGACGCAGAAAAAATCCCATTTCACCCCTACTACTCCTTTAAAGATGTACTAGGCTTCGCAGTACTCCTAGTAGCCCTTACCGCACTCGCACTCTTCTCCCCGAACCTCTTAGGAGACCCAGATAACTTTACCCCAGCTAACCCACTTGTAACTCCCCCCCACATTAAACCTGAATGATACTTCCTATTCGCCTACGCCATCCTACGCTCAATTCCTAATAAACTTGGAGGGGTCCTCGCCCTTCTGTTCTCTATCCTAATCCTCATACTAGTCCCAATCCTACACACATCAAAACAACGAGCCCTCACCTTTCGACCACTAACCCAACTTATCCTCTGACTTCTAGTAGCAGACGTGGCCATCCTCACCTGAATTGGAGGTTTACCTGTCGAACACCCCTTCACCCTCATTGGCCAAATCGCATCCCTCCNNNNNNNNNNNNNNNNNNNNNNNNNNNNNNNNNNNNNNNNNNNNNNNNNNNNNNNNNNNNNNNNNNNN
      C130_Crenicichla_minuano_Ariranha                               ATGAATCCACTCATCCTCCTCACCCTCCTCCTTGGACTAGGCCTAGGGACCTCAATTACACTATCAAGCTCCCACTGACTTCTCGCTTGAATAGGATTAGAACTCAACACACTAGCCATAATCCCCCTAATAGCCCAACACCACCATCCCCGGGCAGTCGAAGCCGCAACAAAATACTTCCTAACCCAAGCAGCAGCCGCCGCCACCCTCCTCTTTGCTAGCACCTATAATGCCTGACTGACAGGACAATGGGACATCTACCACATATCCACACCTCTCCCAACCACCCTAATCACCCTAGCCTTGGCATTTAAAATTGGCCTAGCCCCCCTACATGCCTGACTACCTGAAGTCCTTCAAGGACTTGATTATACCACAGGACTAATTCTTTCCACTTGACAAAAACTTGCCCCCTTCGCCCTACTTCTCCAAATCCAACCCGCCAATTCCAACATTATAATCTTCCTTGGCCTTTCATCCACCCTCATTGGAGGCTGAGGAGGACTTAACCAAACCCAACTACGAAAAATCCTTGCATACTCATCTATTGCCCACTTAGGCTGAATAATTCTAATTATACAATTCACCCCCTCCCTCTCCCTCCTTGCCCTAATCACCTACTTCTTCATAACAACCTCACTATTCCTAACCTTTAAACTAAATATAGCCCTAAACATTAATACACTATCCACCTCCTGAGCAAAAGCCCCCGCCCTAACAGCCCTAACACCCCTGATTCTCCTTTCCCTCGGAGGCCTACCCCCCCTAACTGGCTTTATACCAAAATGACTTATTCTTCAAGAACTAACTAAACAAGATCTAATCCTAGCCGCCACCATTGCTGCCTTAACAGCTCTCCTTAGCCTCTACTTTTACCTTCGTTTATCTTACGCCATAGCCCTAACCCTCTCCCCCAACAATTTTTCTAACAAAACCATTTGACGACTCCCCTCAACCCAAATCTCACTCCCCTTAGCAACAACAACCTCCATTACTATCTGCCTCCTACCCATGACCCCAACCATTTCAACACTCCTAACCCTCTAGCATCCTCTCTTAAAAATTGCAAATGATGCCCTAATTGACCTCCCCGCACCCTTAAACATCTCCATCTGATGAAACTTCGGTTCCCTGTTAGGCCTATGTCTCATTACCCAAATCCTTACAGGCCTCTTCCTAGCAATACACTACACCTCCGATATTACCTTGGCCTTCTCATCAGTTGCTCACATTTGTCGAGACGTTAACTACGGATGACTCATCCGAAACCTCCATGCCAACGGAGCATCTTTCTTTTTTATCTGTATTTACCTACACATTGGACGTGGGCTCTACTATGGCTCCTACCTCTATAAAGAGACATGAAACATCGGAGTCATCCTCCTGCTACTAGTAATAATAACTGCATTCGTGGGCTACGTTCTGCCCTGAGGACAAATATCCTTCTGAGGGGCCACAGTAATTACCAACCTCCTCTCCGCAATTCCTTACATCGGAACTTCGCTAGTACAGTGAATCTGAGGGGGCTTCTCAGTAGATAACGCCACCTTAACCCGATTCTTTGCTTTCCACTTYCTCTTCCCCTTTATCATTGCCGCTATAACTCTCATTCACCTAATTTTCCTTCACGAAACTGGGTCCTCCAATCCTACCGGCCTCAACTCAGACGCAGAAAAAATCCCATTTCACCCCTACTACTCCTTTAAAGATGTACTAGGCTTCGCAGTACTCCTAGTAGCCCTTACCGCACTCGCACTCTTCTCCCCGAACCTCTTAGGAGACCCAGATAACTTTACCCCAGCTAACCCACTTGTAACTCCCCCCCACATTAAACCTGAATGATACTTCCTATTCGCCTACGCCATCCTACGCTCAATTCCTAATAAACTTGGAGGGGTCCTCGCCCTTCTGTTCTCTATCCTAATCCTCATACTAGTCCCAATCCTACACACATCAAAACAACGAGCCCTCACCTTTCGACCACTAACCCAACTTATCCTCTGACTTCTAGTAGCAGACGTGGCCATCCTCACCTGAATTGGAGGTTTACCTGTCGAACACCCCTTCACCCTCATTGGCCAAATCGCATCCCTCCNNNNNNNNNNNNNNNNNNNNNNNNNNNNNNNNNNNNNNNNNNNNNNNNNNNNNNNNNNNNNNNNNNNN
      C131_Crenicichla_missioneira_Chapeco                            ATGAACCCACTCATCCTCCTCACCCTCCTCCTTGGACTAGGCCTAGGGACCTCAATTACACTATCAAGCTCCCACTGACTTCTCGCTTGAATAGGATTAGAACTCAACACACTAGCCATAATCCCCCTAATAGCCCAACACCACCATCCCCGGGCAGTCGAAGCCGCAACAAAATACTTCCTAACCCAAGCAGCAGCTGCCGCCACCCTCCTCTTTGCTAGCACCTATAATGCCTGACTGACAGGACAATGGGATATCTACCACATATCCACACCTCTCCCAACCACCCTGATCACCCTAGCCTTGGCATTTAAAATTGGCCTAGCCCCCCTACATGCCTGACTACCTGAAGTCCTTCAAGGACTTGATTATACCACAGGACTAATTCTCTCCACTTGACAAAAACTTGCCCCCTTCGCCCTACTTCTCCAAATCCAACCCGCCAATTCCAACATCATAATCTTCCTTGGCCTTTCATCCACCCTCATTGGAGGCTGAGGAGGACTTAACCAAACCCAACTACGAAAAATCCTTGCATACTCATCTATTGCCCACTTAGGCTGAATAATTCTAATTATACAATTCACCCCCTCCCTCTCCCTCCTTGCCCTAATCACCTACTTCTTCATAACAACCTCACTATTCCTAACCTTTAAACTAAATATAGCCCTAAACATTAATACACTATCCACCTCCTGAGCAAAAGCCCCCGCCCTAACAGCCCTAACACCCCTGATCCTCCTTTCCCTCGGAGGCCTACCCCCCCTAACTGGCTTTATACCAAAATGACTTATCCTTCAAGAACTAACTAAACAAGACCTAATCCTAACCGCCACCATTGCTGCCTTAACAGCTCTCCTTAGCCTCTACTTTTACCTTCGTTTATCTTACGCCATAGCCCTAACCCTCTCCCCCAACAATTTTTCTAACAAAACCATTTGACGACTCCCCTCAGCCCAAATCTCACTCCCCTTAGCAACAACAACCTCCATTACTATCTGTCTCCTACCCATGACCCCAACCATTTCAACACTCCTAACCCTCTAGCATCCTCTCTTAAAAATTGCAAATGATGCCCTAATTGACCTCCCCGCACCCTTAAACATCTCCATCTGATGAAACTTCGGTTCCCTGTTAGGCCTATGTCTTATCACCCAAATCCTTACAGGCCTCTTCCTAGCAATACACTACACCTCCGATGTTACCTTGGCCTTCTCATCAGTTGCTCACATTTGTCGAGACGTTAACTACGGATGATTCATCCGAAACCTCCATGCCAACGGAGCATCTTTCTTTTTTATCTGTATTTACCTACACATTGGACGTGGGCTCTACTATGGCTCCTACCTCTATAAAGAGACATGAAACATCGGAGTCATCCTCCTGCTACTAGTAATAATAACTGCATTCGTGGGCTACGTTCTGCCCTGAGGACAAATATCCTTCTGAGGGGCCACAGTAATTACCAACCTCCTCTCCGCAATTCCTTACATCGGAACTTCGCTAGTACAGTGAATCTGAGGGGGCTTCTCAGTAGATAACGCCACCTTAACCCGCTTCTTTGCTTTCCACTTYCTCTTCCCCTTTATCATTGCCGCTATAACTCTCATTCACCTAATTTTCCTTCACGAAACTGGGTCCTCCAATCCTACCGGCCTCAACTCAGACGCAGAAAAAATCCCATTTCACCCCTACTACTCCTTTAAAGATGTACTAGGCTTCGCAGTACTCCTAGTAGCCCTTACCGCACTCGCACTCTTCTCCCCGAACCTCTTAGGAGACCCAGATAACTTTACCCCAGCTAACCCACTTGTAACTCCCCCCCACATTAAACCTGAATGATACTTCCTATTCGCCTACGCCATCCTACGCTCAATTCCTAATAAACTTGGAGGGGTCCTCGCCCTTCTGTTCTCTATCCTAATCCTCATACTAGTCCCGATCCTACACACATCAAAACAACGAGCCCTCACCTTTCGACCACTAACCCAACTTATCCTCTGACTTCTAGTAGCAGACGTGGCCATCCTCACCTGAATCGGAGGTTTACCTGTCGAACACCCCTTCACCCTCATTGGCCAAATCGCATCCCTCCNNNNNNNNNNNNNNNNNNNNNNNNNNNNNNNNNNNNNNNNNNNNNNNNNNNNNNNNNNNNNNNNNNNN
      C132_Crenicichla_missioneira_Chapeco                            ATGAACCCTCTCATCCTCCTCACCCTCCTCCTTGGACTAGGCCTAGGGACCTCAATTACACTATCAAGCTCCCACTGACTTCTCGCTTGAATAGGATTAGAACTCAACACACTAGCCATAATCCCCCTAATAGCCCAACACCACCATCCCCGGGCAGTCGAAGCCGCAACAAAATACTTCCTAACCCAAGCAGCAGCTGCCGCCACCCTCCTCTTTGCTAGCACCTATAATGCCTGACTGACAGGACAATGGGATATCTACCACATATCCACACCTCTCCCAACCACCCTGATCACCCTAGCCTTGGCATTTAAAATTGGCCTAGCCCCCCTACATGCCTGACTACCTGAAGTCCTTCAAGGACTTGATTATACCACAGGACTAATTCTCTCCACTTGACAAAAACTTGCCCCCTTCGCCCTACTTCTCCAAATCCAACCCGCCAATTCCAACATCATAATCTTCCTTGGCCTTTCATCCACCCTCATTGGAGGCTGAGGAGGACTTAACCAAACCCAACTACGAAAAATCCTTGCATACTCATCTATTGCCCACTTAGGCTGAATAATTCTAATTATACAATTCACCCCCTCCCTCTCCCTCCTTGCCCTAATCACCTACTTCTTCATAACAACCTCACTATTCCTAACCTTTAAACTAAATATAGCCCTAAACATTAATACACTATCCACCTCCTGAGCAAAAGCCCCCGCCCTAACAGCCCTAACACCCCTGATCCTCCTTTCCCTCGGAGGCCTACCCCCCCTAACTGGCTTTATACCAAAATGACTTATCCTTCAAGAACTAACTAAACAAGACCTAATCCTAACCGCCACCATTGCTGCCTTAACAGCTCTCCTTAGCCTCTACTTTTACCTTCGTTTATCTTACGCCATAGCCCTAACCCTCTCCCCCAACAATTTTTCTAACAAAACCATTTGACGACTCCCCTCAGCCCAAATCTCACTCCCCTTAGCAACAACAACCTCCATTACTATCTGTCTCCTACCCATGACCCCAACCATTTCAACACTCCTAACCCTCTAGNNNNNNCTCTTAAAAATTGCAAATGATGCCCTAATTGACCTCCCCGCACCCTTAAACATCTCCATCTGATGAAACTTCGGTTCCCTGTTAGGCCTATGTCTTATCACCCAAATCCTTACAGGCCTCTTCCTAGCAATACACTACACCTCCGATGTTACCTTGGCCTTCTCATCAGTTGCTCACATTTGTCGAGACGTTAACTACGGATGATTCATCCGAAACCTCCATGCCAACGGAGCATCTTTCTTTTTTATCTGTATTTACCTACACATTGGACGTGGGCTCTACTATGGCTCCTACCTCTATAAAGAGACATGAAACATCGGAGTCATCCTCCTGCTACTAGTAATAATAACTGCATTCGTGGGCTACGTTCTGCCCTGAGGACAAATATCCTTCTGAGGGGCCACAGTAATTACCAACCTCCTCTCCGCAATTCCTTACATCGGAACTTCGCTAGTACAGTGAATCTGAGGGGGCTTCTCAGTAGATAACGCCACCTTAACCCGCTTCTTTGCTTTCCACTTTCTCTTCCCCTTTATCATTGCCGCTATAACTCTCATTCACCTAATTTTCCTTCACGAAACTGGGTCCTCCAATCCTACCGGCCTCAACTCAGACGCAGAAAAAATCCCATTTCACCCCTACTACTCCTTTAAAGATGTACTAGGCTTCGCAGTACTCCTAGTAGCCCTTACCGCACTCGCACTCTTCTCCCCGAACCTCTTAGGANNNNNNNNNNNNNNNNNNNNNNNNNNNNNNNNNNNNNNNNNNNNNNNNNNNNNNNNNNNNNNNNNNNNNNNNNNNNNNNNNNNNNNNNNNNNNNNNNNNNNNNNNNNNNNNNNNNNNNNNNNNNNNNNNNNNNNNNNNNNNNNNNNNNNNNNNNNNNNNNNNNNNNNNNNNNNNNNNNNNNNNNNNNNNNNNNNNNNNNNNNNNNNNNNNNNNNNNNNNNNNNNNNNNNNNNNNNNNNNNNNNNNNNNNNNNNNNNNNNNNNNNNNNNNNNNNNNNNNNNNNNNNNNNNNNNNNNNNNNNNNNNNNNNNNNNNNNNNNNNNNNNNNNNNNNNNNNNNNNNNNNNNNNNNNNNNNNNNNNNNNNNNNNNNNNNNNNNNNNNNNNN
      C134_Crenicichla_aff_mandelburgeri_Encarnacion                  ATGAATCCACACATCCTTCTCATCCTCCTATTTGGATTAGGCCTGGGAACAACAATCGCACTATCAAGCTCACACTGACTCCTCGCTTGAATAGGGCTGGAACTCAACACCCTGGCCATAATCCCCCTGATAGCTCAACATCATCACCCCCGAGCAGTAGAAGCCGCAACAAAATACTTCCTAACCCAAGCAGCAGCTGCCGCCACCCTCCTCTTTGCCAGCACCTATAACGCCTGACTAACAGGACAATGAGATATTTATCTCATATCAACCCCCCTCCCAACTACCCTAATCACCTTAGCCCTAGCATTTAAAATTGGACTAGCCCCACTTCATGCCTGACTACCCGAAGTCCTCCAAGGGCTTGACTATACTACAGGACTAATTCTCTCAACTTGACAAAAACTTGCCCCTTTCGCCCTACTCCTCCAAATTCAACCAACCAATTCTAGTATTATGATTTTTCTTGGCCTCTCATCTACCCTTGTGGGGGGATGGGGCGGACTTAACCAAACCCAACTACGAAAAATCCTAGCCTACTCATCTATTGCCCACCTTGGTTGAATAATTCTGGTTATACAATTTACCCCCTCCCTCTCCCTCCTTGCCCTTATCACCTACTTCTTCATAACAGCCTCCCTATTCCTAACATTTAAACTAAACATAGCCTTAAACATTAATACCCTGTCCACCTCCTGGGCGAAAGCCCCGGCCCTAACAGCCCTAACCCCCCTAATCCTTCTCTCCSTAGGGGGCCTACCACCCCTCACCGGGTTCATGCCAAAATGACTAATTCTTCAGGAACTAACCAAACAAGACTTAATCCTAACCGCCACAATTGCTGCCTTAACAGCCCTTCTTAGCCTTTACTTCTACCTACGCCTGTCTTACGCAATAGCCCTGACCCTCTCCCCCAACAACTTCTCCAACACAACCGCTTGACGAATCCCCTCAACCCAACTCTCACTCCCCCTAGCCACAATAACCTCTACCACCATTTGTCTCCTACCCATAACCCCAACTATCTCAACACTCCTGACCCTCTAGCACCCCCTCCTAAAAATTGCAAACGACGCCCTAATTGACCTCCCCACGCCCTTAAATATCTCAGTATGATGAAACTTCGGCTCCCTCCTAGGTCTGTGCCTTATCGCACAAATCCTCACAGGCCTGTTCCTAGCAATACACTACACCTCTGATATCACCTTAGCCTTCTCATCCGTTGCCCACATTTGCCGAGACGTTAACTATGGGTGACTTATCCGAAACCTCCATGCTAACGGGGCATCCTTCTTTTTTATCTGTATTTACCTGCATATCGGTCGCGGACTCTATTACGGGTCCTATCTGTTTAAAGAGACATGAAACGTCGGAGTGATTCTTCTCTTATTAGTAATAATAACTGCGTTCGTAGGCTATGTCCTGCCCTGAGGACAAATGTCCTTCTGAGGGGCTACAGTAATCACCAACCTCCTCTCCGCCATTCCCTACATCGGGACCTCTCTAGTACAATGAATTTGAGGGGGCTTCTCAGTAGACAACGCTACCCTAGCCCGTTTCTTTGCCTTCCACTTTCTATTCCCCTTCATCATCGCCGCCATAGCCCTTATCCACCTGATCTTCCTCCACGAAACTGGGTCATCCAACCCAACCGGCCTAAACTCAGACACAGATAAAATCCCGTTCCACCCCTATTTCTCCCTCAAAGACGTACTAGGCTTCGCAGTACTTTTAATTGCCCTAACCGCACTAGCACTTTTCTCCCCAAACCTTCTAGGAGACCCAGACAACTTCACCCCAGCCAACCCACTTGTCACTCCCCCCCACATTAAGCCAGAATGATACTTCCTATTTGCCTACGCCATCCTACGATCAATCCCAAACAAGCTAGGAGGCGTCCTCGCCCTCCTGTTCTCAATCCTCATCCTAATACTAGCCCCCATCCTACACACATCAAAACAACGGGCTATCACCTTTCGACCACTAACCCAAATTATTCTCTGACTTCTAGTAGCAGATGTAGCCATCCTTACTTGAATTGGGGGCTTGCCCGTCGAACACCCCTTCATCCTAATTGGCCAAATCGCATCAATCCNNNNNNNNNNNNNNNNNNNNNNNNNNNNNNNNNNNNNNNNNNNNNNNNNNNNNNNNNNNNNNNNNNNN
      C135_Crenicichla_aff_mandelburgeri_Encarnacion                  ATGAATCCACACATCCTTCTCATCCTCCTATTTGGATTAGGCCTGGGAACAACAATCGCACTATCAAGCTCACACTGACTCCTCGCTTGAATAGGGCTGGAACTCAACACCCTGGCCATAATCCCCCTGATAGCTCAACATCATCACCCCCGAGCAGTAGAAGCCGCAACAAAATACTTCCTAACCCAAGCAGCAGCTGCCGCCACCCTCCTCTTTGCCAGCACCTATAACGCCTGACTAACAGGACAATGAGATATTTATCTCATATCAACCCCCCTCCCAACTACCCTAATCACCTTAGCCCTAGCATTTAAAATTGGACTAGCCCCACTTCATGCCTGACTACCCGAAGTCCTCCAAGGGCTTGACTATACTACAGGACTAATTCTCTCAACTTGACAAAAACTTGCCCCTTTCGCCCTACTCCTCCAAATTCAACCAACCAATTCTAGTATTATGATTTTTCTTGGCCTCTCATCTACCCTTGTGGGGGGATGGGGCGGACTTAACCAAACCCAACTACGAAAAATCCTAGCCTACTCATCTATTGCCCACCTTGGTTGAATAATTCTGGTTATACAATTTACCCCCTCCCTCTCCCTCCTTGCCCTTATCACCTACTTCTTCATAACAGCCTCCCTATTCCTAACATTTAAACTAAACATAGCCTTAAACATTAATACCCTGTCCACCTCCTGGGCGAAAGCCCCGGCCCTAACAGCCCTAACCCCCCTAATCCTTCTCTCCCTAGGGGGCCTACCACCCCTCACCGGGTTCATGCCAAAATGACTAATTCTTCAGGAACTAACCAAACAAGACTTAATCCTAACCGCCACAATTGCTGCCTTAACAGCCCTTCTTAGCCTTTACTTCTACCTACGCCTGTCTTACGCAATAGCCCTGACCCTCTCCCCCAACAACTTCTCCAACACAACCGCTTGACGAATCCCCTCAACCCAACTCTCACTCCCCCTAGCCACAATAACCTCTACCACCATTTGTCTCCTACCCATAACCCCAACTATCTCAACACTCCTGACCCTCTAGNNNNNNNNNNNNNNNNNNNNNNNNNNNNNNNNNNNNNNNNNNNNNNNNNNNNNNNNNNNNNNNNNNNNNNNNNNNNNNNNNNNNNNNNNNNNNNNNNNNNNNNNNNNNNNNNNNNNNNNNNNNNNNNNNNNNNNNNNNNNNNNNNNNNNNNNNNNNNNNNNNNNNNNNNNNNNNNNNNNNNNNNNNNNNNNNNNNNNNNNNNNNNNNNNNNNNNNNNNNNNNNNNNNNNNNNNNNNNNNNNNNNNNNNNNNNNNNNNNNNNNNNNNNNNNNNNNNNNNNNNNNNNNNNNNNNNNNNNNNNNNNNNNNNNNNNNNNNNNNNNNNNNNNNNNNNNNNNNNNNNNNNNNNNNNNNNNNNNNNNNNNNNNNNNNNNNNNNNNNNNNNNNNNNNNNNNNNNNNNNNNNNNNNNNNNNNNNNNNNNNNNNNNNNNNNNNNNNNNNNNNNNNNNNNNNNNNNNNNNNNNNNNNNNNNNNNNNNNNNNNNNNNNNNNNNNNNNNNNNNNNNNNNNNNNNNNNNNNNNNNNNNNNNNNNNNNNNNNNNNNNNNNNNNNNNNNNNNNNNNNNNNNNNNNNNNNNNNNNNNNNNNNNNNNNNNNNNNNNNNNNNNNNNNNNNNNNNNNNNNNNNNNNNNNNNNNNNNNNNNNNNNNNNNNNNNNNNNNNNNNNNNNNNNNNNNNNNNNNNNNNNNNNNNNNNNNNNNNNNNNNNNNNNNNNNNNNNNNNNNNNNNNNNNNNNNNNNNNNNNNNNNNNNNNNNNNNNNNNNNNNNNNNNNNNNNNNNNNNNNNNNNNNNNNNNNNNNNNNNNNNNNNNNNNNNNNNNNNNNNNNNNNNNNNNNNNNNNNNNNNNNNNNNNNNNNNNNNNNNNNNNNNNNNNNNNNNNNNNNNNNNNNNNNNNNNNNNNNNNNNNNNNNNNNNNNNNNNNNNNNNNNNNNNNNNNNNNNNNNNNNNNNNNNNNNNNNNNNNNNNNNNNNNNNNNNNNNNNNNNNNNNNNNNNNNNNNNNNNNNNNNNNNNNNNNNNNNNNNNNNNNNNNNNNNNNNNNNNNNNNNNNNNNNNNNNNNNNNNNNNNNNNNNNNNNNNNNNNNNNNNNNNNNNNNNNNNNNNNNNNNNNNNNNNNNNNNNN
      C136_Crenicichla_aff_mandelburgeri_Encarnacion                  ATGAATCCACACATCCTTCTCATCCTCCTATTTGGATTAGGCCTGGGAACAACAATCGCACTATCAAGCTCACACTGACTCCTCGCTTGAATAGGGCTGGAACTCAACACCCTGGCCATAATCCCCCTGATAGCTCAACATCATCACCCCCGAGCAGTAGAAGCCGCAACAAAATACTTCCTAACCCAAGCAGCAGCTGCCGCCACCCTCCTCTTTGCCAGCACCTATAACGCCTGACTAACAGGACAATGAGATATTTATCTCATATCAACCCCCCTCCCAACTACCCTAATCACCTTAGCCCTAGCATTTAAAATTGGACTAGCCCCACTTCATGCCTGACTACCCGAAGTCCTCCAAGGGCTTGACTATACTACAGGACTAATTCTCTCAACTTGACAAAAACTTGCCCCTTTCGCCCTACTCCTCCAAATTCAACCAACCAATTCTAGTATTATGATTTTTCTTGGCCTCTCATCTACCCTTGTGGGGGGATGGGGCGGACTTAACCAAACCCAACTACGAAAAATCCTAGCCTACTCATCTATTGCCCACCTTGGTTGAATAATTCTGGTTATACAATTTACCCCCTCCCTCTCCCTCCTTGCCCTTATCACCTACTTCTTCATAACAGCCTCCCTATTCCTAACATTTAAACTAAACATAGCCTTAAACATTWATACCCTGTCCACCTCCTGGGCGAAAGCCCCGGCCCTAACAGCCCTAACCCCCCTAATCCTTCTCTCCCTAGGGGGCCTACCACCCCTCACCGGGTTCATGCCAAAATGACTAATTATTCAGGAACTAACCAAACAAGACTTAATCCTAACCGCCACAATTGCTGCCTTAACAGCCCTTCTTAGCCTTTACTTCTACCTACGCCTGTCTTACGCAATAGCCCTGACCCTCTCCCCCAACAACTTCTCCAACACAACCGCTTGACGAATCCCCTCAACCCAACTCTCACTCCCCCTAGCCACAATAACCTCTACCACCATTTGTCTCCTACCCATAACCCCAACTATCTCAACACTCCTGACCCTCTAGNNNNNNNNNNNNNNNNNNNNNNNNNNNNNNNNNNNNNNNNNNNNNNNNNNNNNNNNNNNNNNNNNNNNNNNNNNNNNNNNNNNNNNNNNNNNNNNNNNNNNNNNNNNNNNNNNNNNNNNNNNNNNNNNNNNNNNNNNNNNNNNNNNNNNNNNNNNNNNNNNNNNNNNNNNNNNNNNNNNNNNNNNNNNNNNNNNNNNNNNNNNNNNNNNNNNNNNNNNNNNNNNNNNNNNNNNNNNNNNNNNNNNNNNNNNNNNNNNNNNNNNNNNNNNNNNNNNNNNNNNNNNNNNNNNNNNNNNNNNNNNNNNNNNNNNNNNNNNNNNNNNNNNNNNNNNNNNNNNNNNNNNNNNNNNNNNNNNNNNNNNNNNNNNNNNNNNNNNNNNNNNNNNNNNNNNNNNNNNNNNNNNNNNNNNNNNNNNNNNNNNNNNNNNNNNNNNNNNNNNNNNNNNNNNNNNNNNNNNNNNNNNNNNNNNNNNNNNNNNNNNNNNNNNNNNNNNNNNNNNNNNNNNNNNNNNNNNNNNNNNNNNNNNNNNNNNNNNNNNNNNNNNNNNNNNNNNNNNNNNNNNNNNNNNNNNNNNNNNNNNNNNNNNNNNNNNNNNNNNNNNNNNNNNNNNNNNNNNNNNNNNNNNNNNNNNNNNNNNNNNNNNNNNNNNNNNNNNNNNNNNNNNNNNNNNNNNNNNNNNNNNNNNNNNNNNNNNNNNNNNNNNNNNNNNNNNNNNNNNNNNNNNNNNNNNNNNNNNNNNNNNNNNNNNNNNNNNNNNNNNNNNNNNNNNNNNNNNNNNNNNNNNNNNNNNNNNNNNNNNNNNNNNNNNNNNNNNNNNNNNNNNNNNNNNNNNNNNNNNNNNNNNNNNNNNNNNNNNNNNNNNNNNNNNNNNNNNNNNNNNNNNNNNNNNNNNNNNNNNNNNNNNNNNNNNNNNNNNNNNNNNNNNNNNNNNNNNNNNNNNNNNNNNNNNNNNNNNNNNNNNNNNNNNNNNNNNNNNNNNNNNNNNNNNNNNNNNNNNNNNNNNNNNNNNNNNNNNNNNNNNNNNNNNNNNNNNNNNNNNNNNNNNNNNNNNNNNNNNNNNNNNNNNNNNNNNNNNNNNNNNNNNNNNNNNNNNNNNNNNNNNNNNNNNNNNNNNN
      C137_Crenicichla_aff_mandelburgeri_Poromoco                     ATGAATCCACACATCCTTCTCACCCTCCTATTTGGATTAGGCCTGGGAACAACAATCGCACTATCAAGCTCACACTGACTACTCGCTTGAATAGGGCTGGAACTCAACACCCTGGCCATAATCCCCCTGATAGCTCAACATCATCACCCCCGAGCAGTAGAAGCCGCAACAAAATACTTCCTAACCCAAGCAGCAGCTGCCGCCACCCTCCTCTTTGCCAGCACCTATAACGCCTGACTAACAGGACAATGAGATATTTATCTCATATCAACCCCCCTCCCAACTACCCTAATCACCTTAGCCCTAGCATTTAAAATTGGACTAGCCCCACTTCATGCCTGACTACCCGAAGTCCTCCAAGGGCTTGACTATACTACAGGACTAATTCTCTCAACTTGACAAAAACTTGCCCCTTTCGCCCTACTCCTCCAAATTCAACCAACCAATTCTAGTATTATGATTTTTCTTGGCCTCTCATCTACCCTTGTGGGGGGATGGGGCGGACTTAACCAAACCCAACTACGAAAAATCCTAGCCTACTCATCTATTGCCCACCTTGGTTGAATAATTCTGGTTATACAATTTACCCCCTCCCTCTCCCTCCTTGCCCTTATCACCTACTTCTTCATAACAGCCTCCCTATTCCTAACATTTAAACTAAACATAGCCTTAAACATTAATACCCTGTCCACCTCCTGGGCGAAAGCCCCGGCCCTAACAGCCCTAACCCCCCTAATCCTTCTCTCCCTAGGGGCCCTACCACCCCTCACCGGGGTCATGCCAAAATGACTNNNNNNNNNNNNNNNNNNNNNNNNNNNNNNNNNNNNNNNNNNNNNNNNNNNNNNNNNNNNNNNNNNNNNNNNNNNNNNNNNNNNNNNNNNNNNNNNNNNNNNNNNNNNNNNNNNNNNNNNNNNNNNNNNNNNNNNNNNNNNNNNNNNNNNNNNNNNNNNNNNAACCCAACTCTCACTCCCCCTAGCCACAATAACCTCTACCACCATTTGTCTCCTACCCATAACCCCAACTATCTCAACACTCCTGACCCTCTAGNNNNNNNNNNNNNNNNNNNNNNNNNNNNNNNNNNNNNNNNNNNNNNNNNNNNNNNNNNNNNNNNNNNNNNNNNNNNNNNNNNNNNNNNNNNNNNNNNNNNNNNNNNNNNNNNNNNNNNNNNNNNNNNNNNNNNNNNNNNNNNNNNNNNNNNNNNNNNNNNNNNNNNNNNNNNNNNNNNNNNNNNNNNNNNNNNNNNNNNNNNNNNNNNNNNNNNNNNNNNNNNNNNNNNNNNNNNNNNNNNNNNNNNNNNNNNNNNNNNNNNNNNNNNNNNNNNNNNNNNNNNNNNNNNNNNNNNNNNNNNNNNNNNNNNNNNNNNNNNNNNNNNNNNNNNNNNNNNNNNNNNNNNNNNNNNNNNNNNNNNNNNNNNNNNNNNNNNNNNNNNNNNNNNNNNNNNNNNNNNNNNNNNNNNNNNNNNNNNNNNNNNNNNNNNNNNNNNNNNNNNNNNNNNNNNNNNNNNNNNNNNNNNNNNNNNNNNNNNNNNNNNNNNNNNNNNNNNNNNNNNNNNNNNNNNNNNNNNNNNNNNNNNNNNNNNNNNNNNNNNNNNNNNNNNNNNNNNNNNNNNNNNNNNNNNNNNNNNNNNNNNNNNNNNNNNNNNNNNNNNNNNNNNNNNNNNNNNNNNNNNNNNNNNNNNNNNNNNNNNNNNNNNNNNNNNNNNNNNNNNNNNNNNNNNNNNNNNNNNNNNNNNNNNNNNNNNNNNNNNNNNNNNNNNNNNNNNNNNNNNNNNNNNNNNNNNNNNNNNNNNNNNNNNNNNNNNNNNNNNNNNNNNNNNNNNNNNNNNNNNNNNNNNNNNNNNNNNNNNNNNNNNNNNNNNNNNNNNNNNNNNNNNNNNNNNNNNNNNNNNNNNNNNNNNNNNNNNNNNNNNNNNNNNNNNNNNNNNNNNNNNNNNNNNNNNNNNNNNNNNNNNNNNNNNNNNNNNNNNNNNNNNNNNNNNNNNNNNNNNNNNNNNNNNNNNNNNNNNNNNNNNNNNNNNNNNNNNNNNNNNNNNNNNNNNNNNNNNNNNNNNNNNNNNNNNNNNNNNNNNNNNNNNNNNNNNNNNNNNNNNNNNNNNNNNNNNNNNNNNNNNNNNNNNNNNNNNNNNNNNNNNNNNNNNNNNNNNNNNNNNNNNNNNNNNNNNNN
      C138_Crenicichla_aff_mandelburgeri_Pirayuy                      ATGAATCCACACATCCTTCTCACCCTCCTATTTGGATTAGGCCTGGGAACAACAATCGCACTATCAAGCTCACACTGACTCCTCGCTTGAATAGGGCTGGAACTCAACACCCTGGCCATAATCCCCCTGATAGCTCAACATCATCACCCCCGAGCAGTAGAAGCCGCAACAAAATACTTCCTAACCCAAGCAGCAGCTGCCGCCACCCTCCTCTTTGCCAGCACCTATAACGCCTGACTAACAGGACAATGAGATATTTATCTCATATCAACCCCCCTCCCAACTACCCTAATCACCTTAGCCCTAGCATTTAAAATTGGACTAGCCCCACTTCATGCCTGACTACCCGAAGTCCTCCAAGGGCTTGACTATACTACAGGACTAATTCTCTCAACTTGACAAAAACTTGCCCCTTTCGCCCTACTCCTCCAAATTCAACCAACCAATTCTAGTATTATGATTTTTCTTGGCCTCTCATCTACCCTTGTGGGGGGATGGGGCGGACTTAACCAAACCCAACTACGAAAAATCCTAGCCTACTCATCTATTGCCCACCTTGGTTGAATAATTCTGGTTATACAATTTACCCCCTCCCTCTCCCTCCTTGCCCTTATCACCTACTTCTTCATAACAGCCTCCCTATTCCTAACATTTAAACTAAACATAGCCTTAAACATTAATACCCTGTCCACCTCCTGGGCGAAAGCCCCGGCCCTAACAGCCCTAACCCCCCTAATCCTTCTCTCCCTAGGGGGCCTACCACCCCTCACCGGGTTCATGCCAAAATGACTAATTCTTCAGGAACTAACCAAACAAGACTTAATCCTAACCGCCACAATTGCTGCCTTAACAGCCCTTCTTAGCCTTTACTTCTACCTACGCCTGTCTTACGCAATAGCCCTGACCCTCTCCCCCAACAACTTCTCCAACACAACCGCTTGACGAATCCCCTCAACCCAACTCTCACTCCCCCTAGCCACAATAACCTCTACCACCATTTGTCTCCTACCCATAACCCCAACTATCTCAACACTCCTGACCCTCTAGCACCACCTCCTAAAAATTGCAAACGACGCCCTAATTGACCTCCCCACGCCCTTAAATATCTCAGTATGATGAAACTTCGGCTCCCTCCTAGGTCTGTGCCTTATCGCACAAATCCTCACAGGCCTGTTCCTAGCAATACACTACACCTCTGATATCACCTTAGCCTTCTCATCCGTTGCCCACATTTGCCGAGACGTTAACTATGGGTGACTTATCCGAAACCTCCATGCTAACGGGGCGTCCTTCTTTTTTATCTGTATTTACCTGCATATCGGTCGCGGACTCTATTACGGGTCCTATCTGTTTAAAGAGACATGAAACGTCGGAGTGATTCTTCTCTTATTAGTAATAATAACTGCGTTCGTAGGCTATGTCCTGCCCTGAGGACAAATGTCCTTCTGAGGGGCTACAGTAATCACCAACCTCCTCTCCGCCATTCCCTACATCGGGACCTCTCTAGTACAATGAATTTGAGGGGGCTTCTCAGTAGACAACGCTACCCTAGCCCGTTTCTTTGCCTTCCACTTTCTATTCCCCTTCATCATCGCCGCCATAGCCCTTATCCACCTGATCTTCCTCCACGAAACTGGGTCATCCAACCCAACCGGCCTAAACTCAGACACAGATAAAATCCCGTTCCACCCCTATTTCTCCCTCAAAGACATACTAGGCTTCGCAGTACTTTTAATTGCCCTAACCGCACTAGCACTTTTCTCCCCAAACCTTCTAGGAGACCCAGACAACTTCACCCCAGCCAACCCACTTGTCACTCCCCCCCACATTAAGCCAGAATGGTACTTCCTATTTGCCTACGCCATCCTACGATCAATCCCAAACAAGCTAGGAGGCGTCCTCGCCCTCCTGTTCTCAATCCTCATCCTAATACTAGCCCCCATCCTACACACATCAAAACAACGGGCTATCACCTTTCGACCACTAACCCAAATTATTCTCTGACTTCTAGTAGCAGATGTAGCCATCCTTACTTGAATTGGGGGCTTGCCCGTCGAACACCCCTTCATCCTAATTGGCCAAATCGCATCAATCCNNNNNNNNNNNNNNNNNNNNNNNNNNNNNNNNNNNNNNNNNNNNNNNNNNNNNNNNNNNNNNNNNNNN
      C139_Crenicichla_aff_mandelburgeri_Pirayuy                      ATGAATCCACACATCCTTCTCACCCTCCTATTTGGATTAGGCCTGGGAACAACAATCGCACTATCAAGCTCACACTGACTCCTCGCTTGAATAGGGCTGGAACTCAACACCCTGGCCATAATCCCCCTGATAGCTCAACATCATCACCCCCGAGCAGTAGAAGCCGCAACAAAATACTTCCTAACCCAAGCAGCAGCTGCCGCCACCCTCCTCTTTGCCAGCACCTATAACGCCTGACTAACAGGACAATGAGATATTTATCTCATATCAACCCCCCTCCCAACTACCCTAATCACCTTAGCCCTAGCATTTAAAATTGGACTAGCCCCACTTCATGCCTGACTACCCGAAGTCCTCCAAGGGCTTGACTATACTACAGGACTAATTCTCTCAACTTGACAAAAACTTGCCCCTTTCGCCCTACTCCTCCAAATTCAACCAACCAATTCTAGTATTATGATTTTTCTTGGCCTCTCATCTACCCTTGTGGGGGGATGGGGCGGACTTAACCAAACCCAACTACGAAAAATCCTAGCCTACTCATCTATTGCCCACCTTGGTTGAATAATTCTGGTTATACAATTTACCCCCTCCCTCTCCCTCCTTGCCCTTATCACCTACTTCTTCATAACAGCCTCCCTATTCCTAACATTTAAACTAAACATAGCCTTAAACATTAATACCCTGTCCACCTCCTGGGCGAAAGCCCCGGCCCTAACAGCCCTAACCCCCCTAATCCTTCTCTCCCTAGGGGNNNNNNNNNNNNNNNNNNNNNNNNNNNNNNNNNNNNNNNNNNNNNNNNNNNNNNNNNNNNNNNNNNNNNNNNNNNNNNNNNNNNNNNNNNNNNNNNNNNNNNNNNNNNNNNNNNNNNNNNNNNNNNNNNNNNNNNNNNNNNNNNNNNNNNNNNNNNNNNNNNNNNNNNNNNNNNNNNNNNNNNNNNNNNNNNTCCCCTCAACCCAACTCTCACTCCCCCTAGCCACAATAACCTCTACCACCATTTGTCTCCTACCCATAACCCCAACTATCTCAACACTCCTGACCCTCTAGNNNNNNNNNNNNNNNNNNNNNNNNNNNNNNNNNNNNNNNNNNNNNNNNNNNNNNNNNNNNNNNNNNNNNNNNNNNNNNNNNNNNNNNNNNNNNNNNNNNNNNNNNNNNNNNNNNNNNNNNNNNNNNNNNNNNNNNNNNNNNNNNNNNNNNNNNNNNNNNNNNNNNNNNNNNNNNNNNNNNNNNNNNNNNNNNNNNNNNNNNNNNNNNNNNNNNNNNNNNNNNNNNNNNNNNNNNNNNNNNNNNNNNNNNNNNNNNNNNNNNNNNNNNNNNNNNNNNNNNNNNNNNNNNNNNNNNNNNNNNNNNNNNNNNNNNNNNNNNNNNNNNNNNNNNNNNNNNNNNNNNNNNNNNNNNNNNNNNNNNNNNNNNNNNNNNNNNNNNNNNNNNNNNNNNNNNNNNNNNNNNNNNNNNNNNNNNNNNNNNNNNNNNNNNNNNNNNNNNNNNNNNNNNNNNNNNNNNNNNNNNNNNNNNNNNNNNNNNNNNNNNNNNNNNNNNNNNNNNNNNNNNNNNNNNNNNNNNNNNNNNNNNNNNNNNNNNNNNNNNNNNNNNNNNNNNNNNNNNNNNNNNNNNNNNNNNNNNNNNNNNNNNNNNNNNNNNNNNNNNNNNNNNNNNNNNNNNNNNNNNNNNNNNNNNNNNNNNNNNNNNNNNNNNNNNNNNNNNNNNNNNNNNNNNNNNNNNNNNNNNNNNNNNNNNNNNNNNNNNNNNNNNNNNNNNNNNNNNNNNNNNNNNNNNNNNNNNNNNNNNNNNNNNNNNNNNNNNNNNNNNNNNNNNNNNNNNNNNNNNNNNNNNNNNNNNNNNNNNNNNNNNNNNNNNNNNNNNNNNNNNNNNNNNNNNNNNNNNNNNNNNNNNNNNNNNNNNNNNNNNNNNNNNNNNNNNNNNNNNNNNNNNNNNNNNNNNNNNNNNNNNNNNNNNNNNNNNNNNNNNNNNNNNNNNNNNNNNNNNNNNNNNNNNNNNNNNNNNNNNNNNNNNNNNNNNNNNNNNNNNNNNNNNNNNNNNNNNNNNNNNNNNNNNNNNNNNNNNNNNNNNNNNNNNNNNNNNNNNNNNNNNNNNNNNNNNNNNNNNNNNNNNNNNNNNNNNNNNNNNNNNNNNNNNNNNNNNNNNNNNNNNNNNNNNNNNNNN
      C140_Crenicichla_mandelburgeri_Tembey                           ATGAATCCACACATCCTTCTCACCCTCCTATTTGGATTAGGCCTGGGAACAACAATCGCACTATCAAGCTCACACTGACTCCTCGCTTGAATAGGGCTGGAACTCAACACCCTAGCCATAATCCCCCTGATAGCTCAACATCACCACCCCCGAGCAGTAGAAGCCGCAACAAAATACTTCCTAACCCAAGCAGCAGCTGCCGCCACCCTCCTCTTTGCCAGCACCTATAACGCCTGACTAACAGGACAATGAGATATTTATCTCATATCAACCCCCCTCCCAACTACCCTAATCACCTTAGCCCTAGCATTTAAAATTGGACTAGCCCCACTTCATGCCTGACTACCCGAAGTCCTCCAAGGGCTTGACTATACTACAGGACTAATTCTCTCAACTTGACAAAAACTTGCCCCTTTCGCCCTACTCCTCCAAATTCAACCAACCAATTCTAGTATTATGATCTTTCTTGGCCTCTCATCTACCCTTGTGGGAGGGTGGGGCGGACTTAACCAAACCCAACTACGAAAAATCCTAGCCTACTCATCTATTGCCCACCTTGGTTGAATAATTCTGGTTATACAATTTACCCCCTCCCTCTCCCTCCTTGCCCTTATCACCTACTTCTTCATAACAGCCTCCCTATTCCTAACATTTAAACTAAACATAGCCTTAAACATTAATACCCTGTCCACCTCCTGGGCGAAAGCCCCGGCCCTAACAGCCCTAACCCCCCTAATCCTTCTCTCCCTGGGGGGCCTACCACCCCTCACCGGGTTCATGCCAAAATGACTAATTCTTCAGGAACTAACCAAACAAGACTTAATCCTAACCGCCACAATTGCTGCCTTAACAGCCCTTCTTAGCCTTTACTTCTACCTACGCCTGTCTTACGCAATAGCCCTGACCCTCTCCCCCAACAACTTCTCCAACACAACCGCTTGACGAATCCCCTCAACCCAACTCTCACTCCCCCTAGCCACAATAACCTCTACCACCATTTGTCTCCTACCCATAACCCCAACTATCTCAACACTCCTGACCCTCTAGCACCCCCTCCTAAAAATTGCAAACGACGCCCTAATTGACCTCCCCACGCCCTTAAATATCTCGGTATGATGAAACTTCGGCTCCCTCCTAGGTCTGTGCCTTATCGCACAAATCCTCACAGGCCTGTTCCTAGCAATACACTACACCTCTGATATCACCTTAGCCTTCTCATCCGTTGCCCACATTTGCCGAGACGTTAACTATGGGTGACTTATCCGAAACCTCCATGCTAATGGAGCATCCTTCTTTTTTATCTGTATTTACCTGCATATCGGTCGCGGACTCTATTACGGGTCCTATCTGTTTAAAGAGACATGAAACGTCGGAGTGATTCTTCTCTTATTAGTAATAATAACTGCATTCGTAGGCTATGTCCTGCCCTGAGGACAAATGTCCTTCTGAGGGGCTACAGTAATCACCAACCTCCTCTCCGCCATTCCCTACATCGGGACCTCTCTAGTACAATGAATTTGAGGGGGCTTCTCAGTAGATAACGCTACCCTGGCCCGTTTCTTTGCCTTCCACTTTCTATTCCCCTTCATCATCGCCGCCATAGCCCTTATCCACCTGATCTTCCTCCACGAAACTGGGTCATCCAACCCAACCGGCCTAAACTCAGACACAGATAAAATCCCGTTCCACCCCTATTTCTCCCTCAAAGACGTACTAGGCTTCGCAGTACTTTTAATTGCCCTAACCGCACTAGCACTTTTCTCCCCAAACCTTCTAGGAGACCCAGACAACTTCACCCCAGCCAACCCACTTGTCACTCCCCCCCACATTAAACCAGAATGGTACTTCCTATTTGCCTACGCCATCCTACGATCAATCCCAAACAAGCTAGGAGGCGTCCTCGCCCTCCTGTTCTCAATCCTCATCCTAATACTAGCCCCCATCCTACACACATCAAAACAACGGGCTATCACCTTTCGACCACTAACCCAAATTATTCTCTGACTTCTAGTAGCAGATGTAGCCATCCTTACTTGAATTGGGGGCTTGCCCGTCGAACACCCCTTCATCCTAATTGGCCAAATCGCATCAATCCNNNNNNNNNNNNNNNNNNNNNNNNNNNNNNNNNNNNNNNNNNNNNNNNNNNNNNNNNNNNNNNNNNNN
      C141_Crenicichla_mandelburgeri_Tembey                           ATGAATCCACACATCCTTCTCACCCTCCTATTTGGATTAGGCCTGGGAACAACAATCGCACTATCAAGCTCACACTGACTCCTCGCTTGAATAGGGCTGGAACTCAACACCCTAGCCATAATCCCCCTGATAGCTCAACATCACCACCCCCGAGCAGTAGAAGCCGCAACAAAATACTTCCTAACCCAAGCAGCAGCTGCCGCCACCCTCCTCTTTGCCAGCACCTATAACGCCTGACTAACAGGACAATGAGATATTTATCTCATATCAACCCCCCTCCCAACTACCCTAATCACCTTAGCCCTAGCATTTAAAATTGGACTAGCCCCACTTCATGCCTGACTACCCGAAGTCCTCCAAGGGCTTGACTATACTACAGGACTAATTCTCTCAACTTGACAAAAACTTGCCCCTTTCGCCCTACTCCTCCAAATTCAACCAACCAATTCTAGTATTATGATCTTTCTTGGCCTCTCATCCACCCTTGTGGGAGGGTGGGGCGGACTTAACCAAACCCAACTACGAAAAATCCTAGCCTACTCATCTATTGCCCACCTTGGTTGAATAATTCTGGTTATACAATTTACCCCCTCCCTCTCCCTCCTTGCCCTTATCACCTACTTCTTCATAACAGCCTCCCTATTCCTAACATTTAAACTAAACATAGCCTTAAACATTAATACCCTGTCCACCTCCTGGGCGAAAGCCCCGGCCCTAACAGCCCTAACCCCCCTAATCCTTCTCTCCCTGGGGGGCCTACCACCCCTCACCGGGTTCATGCCAAAATGACTAATTCTTCAGGAACTAACCAAACAAGACTTAATCCTAACCGCCACAATTGCTGCCTTAACAGCCCTTCTTAGCCTTTACTTCTACCTACGCCTGTCTTACGCAATAGCCCTGACCCTCTCCCCCAACAACTTCTCCAACACAACCGCTTGACGAATCCCCTCAACCCAACTCTCACTCCCCCTAGCCACAATAACCTCTACCACCATTTGTCTCCTACCCATAACCCCAACTATCTCAACACTCCTGACCCTCTAGCACCCCCTCCTAAAAATTGCAAACGACGCCCTAATTGACCTCCCCACGCCCTTAAATATCTCGGTATGATGAAACTTCGGCTCCCTCCTAGGTCTGTGCCTTATCGCACAAATCCTCACAGGCCTGTTCCTAGCAATACACTACACCTCTGATATCACCTTAGCCTTCTCATCCGTTGCCCACATTTGCCGAGACGTTAACTATGGGTGACTTATCCGAAACCTCCATGCTAATGGAGCATCCTTCTTTTTTATCTGTATTTACCTGCATATCGGTCGCGGACTCTATTACGGGTCCTATCTGTTTAAAGAGACATGAAACGTCGGAGTGATTCTTCTCTTATTAGTAATAATAACTGCATTCGTAGGCTATGTCCTGCCCTGAGGACAAATGTCCTTCTGAGGGGCTACAGTAATCACCAACCTCCTCTCCGCCATTCCCTACATCGGGACCTCTCTAGTACAATGAATTTGAGGGGGCTTCTCAGTAGATAACGCTACCCTGGCCCGTTTCTTTGCCTTCCACTTTCTATTCCCCTTCATCATCGCCGCCATAGCCCTTATCCACCTGATCTTCCTCCACGAAACTGGGTCATCCAACCCAACCGGCCTAAACTCAGACACAGATAAAATCCCGTTCCACCCCTATTTCTCCCTCAAAGACGTACTAGGCTTCGCAGTACTTTTAATTGCCCTAACCGCACTAGCACTTTTCTCCCCAAACCTTCTAGGAGACCCAGACAACTTCACCCCAGCCAACCCACTTGTCACTCCCCCCCACATTAAACCAGAATGGTACTTCCTATTTGCCTACGCCATCCTACGATCAATCCCAAACAAGCTAGGAGGCGTCCTCGCCCTCCTGTTCTCAATCCTCATCCTAATACTAGCCCCCATCCTACACACATCAAAACAACGGGCTATCACCTTTCGACCACTAACCCAAATTATTCTCTGACTTCTAGTAGCAGATGTAGCCATCCTTACTTGAATTGGGGGCTTGCCCGTCGAACACCCCTTCATCCTAATTGGCCAAATCGCATCAATCCNNNNNNNNNNNNNNNNNNNNNNNNNNNNNNNNNNNNNNNNNNNNNNNNNNNNNNNNNNNNNNNNNNNN
      C142_Crenicichla_taikyra_Parana                                 ATGAATCCACACATCCTTCTCACCCTCCTATTTGGATTAGGCCTGGGAACAACAATCGCACTATCAAGCTCACACTGACTCCTAGCTTGAATAGGACTGGAACTCAACACCCTAGCCATAATCCCCCTGATAGCTCAACATCATCACCCCCGAGCAGTAGAAGCCGCAACAAAATACTTCCTAACCCAAGCAGCAGCTGCCGCCACCCTCCTCTTTGCCAGCACCTATAACGCCTGACTAACAGGACAATGAGATATTTATCTCATATCAACCCCCCTCCCAACTACCCTAATCACCTTAGCCCTAGCATTTAAAATTGGACTAGCCCCACTTCATGCCTGACTACCCGAAGTCCTCCAAGGGCTTGACTATACTACAGGACTAATTCTCTCAACTTGACAAAAACTTGCCCCTTTCGCCCTACTCCTCCAAATTCAACCAACTAATTCTAGCATTATGATCTTTCTTGGCCTCTCATCTACCCTTGTGGGAGGATGGGGCGGACTTAACCAAACCCAACTACGAAAAATCCTAGCCTACTCATCTATTGCCCACCTTGGTTGAATAATTCTGGTTATACAATTTACCCCCTCCCTCTCCCTCCTTGCCCTAATCACCTACTTCTTCATAACAGCCTCCCTATTCCTAACATTTAAACTAAACATAGCCTTAAACATTAATACCCTGTCCACCTCCTGGGCGAAAACCCCCGCCCTAACAGCCCTAACCCCCCTAGTCCTTCTCTCCCTAGGGGGCCTACCACCCCTCACCGGGTTCATGCCAAAATGACTAATTCTTCAGGAACTAACCAAACAAGACTTAATCCTAACCGCCACAATTGCTGCCTTAACAGCCCTTCTCAGCCTTTACTTCTACCTACGCCTGTCTTACGCAATAGCCCTGACCCTCTCCCCCAACAACTTCTCCAACACAACCGCTTGACGAATCCCCTCAGCCCAACTCTCACTCCCCCTAGCCACAATAACCTCCGCCACCATTTGTCTCCTACCCATAACCCCAACTATCTCAACACTCCTGACCCTCTAGCACCCCCTTCTAAAAATTGCAAACGACGCCTTAATTGACCTCCCCACGCCCTTAAATATCTCGGTATGATGAAACTTCGGCTCCCTCCTAGGTCTATGCCTTATCGCACAAATCCTAACAGGCCTGTTCCTAGCAATACACTACACCTCGGATATCACCTTAGCCTTCTCATCCGTTGCCCACATTTGCCGAGACGTTAACTATGGGTGACTTATCCGAAACCTCCATGCTAACGGGGCATCCTTCTTTTTTATCTGTATCTACCTGCATATCGGTCGCGGGCTCTATTACGGGTCCTATCTGTTTAAAGAGACATGAAACGTCGGAGTAATTCTTCTCTTACTAGTAATAATAACTGCGTTCGTAGGCTATGTCCTGCCCTGAGGACAAATGTCCTTCTGAGGGGCTACAGTAATCACCAACCTCCTCTCCGCCATTCCCTACATCGGGACCTCTCTAGTACAGTGAATTTGAGGGGGCTTCTCAGTAGACAACGCTACCCTGGCCCGTTTCTTTGCCTTCCACTTTCTATTCCCCTTCATCATCGCCGCCATAGCCCTTATCCACCTGATTTTCCTCCACGAAACTGGGTCATCCAACCCAACCGGCCTAAACTCAGACACAGATAAAATCCCGTTCCACCCCTACTTCTCCCTCAAAGACGTACTAGGCTTCGCAGTACTTTTAATTGCCCTAACCGCACTAACACTTTTCTCCCCAAACCTTCTAGGAGACCCAGACAACTTCACCCCAGCCAACCCACTTGTCACTCCCCCCCACATTAAGCCAGAATGATACTTCCTATTTGCCTACGCCATCCTACGATCAATCCCAAACAAGCTAGGAGGCGTCCTCGCCCTCCTGTTCTCAATCCTCATCCTAATACTAGCCCCCATCCTACACACATCAAAACAACGGGCTATCACCTTTCGACCACTAACCCAAATCATTCTCTGACTTCTAGTAGCAGATGTGGCCATCCTTACTTGAATTGGGGGCTTGCCCGTCGAACACCCCTTCGTCCTAATTGGCCAAATCGCATCAATCCNNNNNNNNNNNNNNNNNNNNNNNNNNNNNNNNNNNNNNNNNNNNNNNNNNNNNNNNNNNNNNNNNNNN
      C143_Crenicichla_taikyra_Parana                                 ATGAATCCACACATCCTTCTCACCCTCCTATTTGGATTAGGCCTGGGAACAACAATCGCACTATCAAGCTCACACTGACTCCTAGCTTGAATAGGACTGGAACTCAACACCCTAGCCATAATCCCCCTGATAGCTCAACATCATCACCCCCGAGCAGTAGAAGCCGCAACAAAATACTTCCTAACCCAAGCAGCAGCTGCCGCCACCCTCCTCTTTGCCAGCACCTATAACGCCTGACTAACAGGACAATGAGATATTTATCTCATATCAACCCCCCTCCCAACTACCCTAATCACCTTAGCCCTAGCATTTAAAATTGGACTAGCCCCACTTCATGCCTGACTACCCGAAGTCCTCCAAGGGCTTGACTATACTACAGGACTAATTCTCTCAACTTGACAAAAACTTGCCCCTTTCGCCCTACTCCTCCAAATTCAACCAACTAATTCTAGCATTATGATCTTTCTTGGCCTCTCATCTACCCTTGTGGGAGGATGGGGCGGACTTAACCAAACCCAACTACGAAAAATCCTAGCCTACTCATCTATTGCCCACCTTGGTTGAATAATTCTGGTTATACAATTTACCCCCTCCCTCTCCCTCCTTGCCCTAATCACCTACTTCTTCATAACAGCCTCCCTATTCCTAACATTTAAACTAAACATAGCCTTAAACATTAATACCCTGTCCACCTCCTGGGCGAAAACCCCCGCCCTAACAGCCCTAACCCCCCTAGTCCTTCTCTCCCTAGGGGGCCTACCACCCCTCACCGGGTTCATGCCAAAATGACTAATTCTTCAGGAACTAACCAAACAAGACTTAATCCTAACCGCCACAATTGCTGCCTTAACAGCCCTTCTCAGCCTTTACTTCTACCTACGCCTGTCTTACGCAATAGCCCTGACCCTCTCCCCCAACAACTTCTCCAACACAACCGCTTGACGAATCCCCTCAGCCCAACTCTCACTCCCCCTAGCCACAATAACCTCCGCCACCATTTGTCTCCTACCCATAACCCCAACTATCTCAACACTCCTGACCCTCTAGCACCCCCTTCTAAAAATTGCAAACGACGCCTTAATTGACCTCCCCACGCCCTTAAATATCTCGGTATGATGAAACTTCGGCTCCCTCCTAGGTCTATGCCTTATCGCACAAATCCTAACAGGCCTGTTCCTAGCAATACACTACACCTCGGATATCACCTTAGCCTTCTCATCCGTTGCCCACATTTGCCGAGACGTTAACTATGGGTGACTTATCCGAAACCTCCATGCTAACGGGGCATCCTTCTTTTTTATCTGTATCTACCTGCATATCGGTCGCGGGCTCTATTACGGGTCCTATCTGTTTAAAGAGACATGAAACGTCGGAGTAATTCTTCTCTTACTAGTAATAATAACTGCGTTCGTAGGCTATGTCCTGCCCTGAGGACAAATGTCCTTCTGAGGGGCTACAGTAATCACCAACCTCCTCTCCGCCATTCCCTACATCGGGACCTCTCTAGTACAGTGAATTTGAGGGGGCTTCTCAGTAGACAACGCTACCCTGGCCCGTTTCTTTGCCTTCCACTTTCTATTCCCCTTCATCATCGCCGCCATAGCCCTTATCCACCTGATTTTCCTCCACGAAACTGGGTCATCCAACCCAACCGGCCTAAACTCAGACACAGATAAAATCCCGTTCCACCCCTACTTCTCCCTCAAAGACGTACTAGGCTTCGCAGTACTTTTAATTGCCCTAACCGCACTAACACTTTTCTCCCCAAACCTTCTAGGAGACCCAGACAACTTCACCCCAGCCAACCCACTTGTCACTCCCCCCCACATTAAGCCAGAATGATACTTCCTATTTGCCTACGCCATCCTACGATCAATCCCAAACAAGCTAGGAGGCGTCCTCGCCCTCCTGTTCTCAATCCTCATCCTAATACTAGCCCCCATCCTACACACATCAAAACAACGGGCTATCACCTTTCGACCACTAACCCAAATCATTCTCTGACTTCTAGTAGCAGATGTGGCCATCCTTACTTGAATTGGGGGCTTGCCCGTCGAACACCCCTTCGTCCTAATTGGCCAAATCGCATCAATCCNNNNNNNNNNNNNNNNNNNNNNNNNNNNNNNNNNNNNNNNNNNNNNNNNNNNNNNNNNNNNNNNNNNN
      C144_Crenicichla_taikyra_Parana                                 ATGAATCCACACATCCTTCTCACCCTCCTATTTGGATTAGGCCTGGGAACAACAATCGCACTATCAAGCTCACACTGACTCCTAGCTTGAATAGGACTGGAACTCAACACCCTAGCCATAATCCCCCTGATAGCTCAACATCATCACCCCCGAGCAGTAGAAGCCGCAACAAAATACTTCCTAACCCAAGCAGCAGCTGCCGCCACCCTCCTCTTTGCCAGCACCTATAACGCCTGACTAACAGGACAATGAGATATTTATCTCATATCAACCCCCCTCCCAACTACCCTAATCACCTTAGCCCTAGCATTTAAAATTGGACTAGCCCCACTTCATGCCTGACTACCCGAAGTCCTCCAAGGGCTTGACTATACTACAGGACTAATTCTCTCAACTTGACAAAAACTTGCCCCTTTCGCCCTACTCCTCCAAATTCAACCAACTAATTCTAGCATTATGATCTTTCTTGGCCTCTCATCTACCCTTGTGGGAGGATGGGGCGGACTTAACCAAACCCAACTACGAAAAATCCTAGCCTACTCATCTATTGCCCACCTTGGTTGAATAATTCTGGTTATACAATTTACCCCCTCCCTCTCCCTCCTTGCCCTAATCACCTACTTCTTCATAACAGCCTCCCTATTCCTAACATTTAAACTAAACATAGCCTTAAACATTAATACCCTGTCCACCTCCTGGGCGAAAACCCCCGCCCTAACAGCCCTAACCCCCCTAGTCCTTCTCTCCCTAGGGGGCCTACCACCCCTCACCGGGTTCATGCCAAAATGACTAATTCTTCAGGAACTAACCAAACAAGACTTAATCCTAACCGCCACAATTGCTGCCTTAACAGCCCTTCTCAGCCTTTACTTCTACCTACGCCTGTCTTACGCAATAGCCCTGACCCTCTCCCCCAACAACTTCTCCAACACAACCGCTTGACGAATCCCCTCAGCCCAACTCTCACTCCCCCTAGCCACAATAACCTCCGCCACCATTTGTCTCCTACCCATAACCCCAACTATCTCAACACTCCTGACCCTCTAGNNNNNNNNNNNNNNNNNNNNNNNNNNNNNNNNNNNNNNNNNNNNNNNNNNNNNNNNNNNNNNNNNNNNNNNNNNNNNNNNNNNNNNNNNNNNNNNNNNNNNNNNNNNNNNNNNNNNNNNNNNNNNNNNNNNNNNNNNNNNNNNNNNNNNNNNNNNNNNNNNNNNNNNNNNNNNNNNNNNNNNNNNNNNNNNNNNNNNNNNNNNNNNNNNNNNNNNNNNNNNNNNNNNNNNNNNNNNNNNNNNNNNNNNNNNNNNNNNNNNNNNNNNNNNNNNNNNNNNNNNNNNNNNNNNNNNNNNNNNNNNNNNNNNNNNNNNNNNNNNNNNNNNNNNNNNNNNNNNNNNNNNNNNNNNNNNNNNNNNNNNNNNNNNNNNNNNNNNNNNNNNNNNNNNNNNNNNNNNNNNNNNNNNNNNNNNNNNNNNNNNNNNNNNNNNNNNNNNNNNNNNNNNNNNNNNNNNNNNNNNNNNNNNNNNNNNNNNNNNNNNNNNNNNNNNNNNNNNNNNNNNNNNNNNNNNNNNNNNNNNNNNNNNNNNNNNNNNNNNNNNNNNNNNNNNNNNNNNNNNNNNNNNNNNNNNNNNNNNNNNNNNNNNNNNNNNNNNNNNNNNNNNNNNNNNNNNNNNNNNNNNNNNNNNNNNNNNNNNNNNNNNNNNNNNNNNNNNNNNNNNNNNNNNNNNNNNNNNNNNNNNNNNNNNNNNNNNNNNNNNNNNNNNNNNNNNNNNNNNNNNNNNNNNNNNNNNNNNNNNNNNNNNNNNNNNNNNNNNNNNNNNNNNNNNNNNNNNNNNNNNNNNNNNNNNNNNNNNNNNNNNNNNNNNNNNNNNNNNNNNNNNNNNNNNNNNNNNNNNNNNNNNNNNNNNNNNNNNNNNNNNNNNNNNNNNNNNNNNNNNNNNNNNNNNNNNNNNNNNNNNNNNNNNNNNNNNNNNNNNNNNNNNNNNNNNNNNNNNNNNNNNNNNNNNNNNNNNNNNNNNNNNNNNNNNNNNNNNNNNNNNNNNNNNNNNNNNNNNNNNNNNNNNNNNNNNNNNNNNNNNNNNNNNNNNNNNNNNNNNNNNNNNNNNNNNNNNNNNNNNNNNNNNNNNNNNNNNNNNNNNNNNNNNNNNNNNNNNNNNNNNNNNNNNNNNNNNN
      C145_Crenicichla_hadrostigma_Misiones                           ATGAATCCACTCATCCTCCTCACCCTCCTCCTTGGACTAGGCCTAGGGACCTCAATTACACTATCAAGCTCCCACTGACTTCTCGCTTGAATAGGATTAGAACTCAACACACTAGCCATAATCCCCCTAATAGCCCAACACCACCATCCCCGGGCAGTCGAAGCCGCAACAAAATACTTCCTAACCCAAGCAGCAGCTGCCGCCACCCTCCTCTTTGCTAGCACCTATAATGCCTGACTGACAGGACAATGGGACATCTACCACATATCCACACCTCTCCCAACCACCCTAATCACCCTAGCCTTGGCATTTAAAATTGGCCTAGCCCCCCTACATGCCTGACTACCTGAAGTCCTTCAAGGACTTGATTATACCACAGGACTAATTCTTTCCACTTGACAAAAACTTGCCCCCTTCGCCCTACTTCTCCAAATCCAACCCGCCAATTCCAACATCATAATCTTCCTTGGCCTTTCATCCACCCTCATTGGAGGCTGAGGAGGACTTAACCAAACCCAACTACGAAAAATCCTTGCATACTCATCTATTGCCCACTTAGGCTGAATAATTCTAATTATACAATTCACCCCCTCCCTCTCCCTCCTTGCCCTAATCACCTACTTCTTCATAACAACCTCACTATTCCTAACCTTTAAACTAAATATAGCCCTAAACATTAATACACTATCCACCTCCTGAGCAAAAGCCCCCGCCCTAACAGCCCTAACACCCCTGATTCTCCTTTCCCTCGGGGGCCTACCCCCCCTAACTGGCTTTATACCAAAATGACTTATCCTTCAAGAACTAACTAAACAAGACCTAATCCTAACCGCCACCATTGCTGCCTTAACAGCTCTCCTTAGCCTCTACTTTTACCTTCGTTTATCTTACGCCATAGCCCTAACCCTCTCCCCCAACAATTTTTCTAACAAAACCATTTGACGACTCCCCTCAACCCAAATCTCACTCCCCTTAGCAACAACAACCTCCATTACTATCTGTCTCCTACCCATGACCCCAACCATTTCAACACTCCTAGCCCTCTAGCATCCTCTCTTAAAAATTGCAAATGATGCCCTAATTGACCTCCCCGCACCCTTAAACATCTCCATCTGATGAAACTTCGGTTCCCTGTTAGGCCTATGTCTTATTACCCAAATCCTTACAGGCCTCTTCCTGGCAATACACTACACCTCCGATATTACCTTGGCCTTCTCATCAGTTGCTCACATTTGTCGAGACGTTAACTACGGATGACTCATCCGAAACCTCCATGCCAACGGAGCATCTTTCTTTTTTATCTGTATTTACCTACACATTGGACGTGGGCTCTACTATGGCTCCTACCTCTATAAAGAGACATGAAACATCGGAGTCATCCTCCTGCTACTAGTAATAATAACTGCATTCGTGGGCTACGTTCTGCCCTGAGGACAAATATCCTTCTGAGGGGCCACAGTAATTACCAACCTCCTCTCCGCAATTCCTTACATCGGAACTTCGCTAGTACAGTGAATCTGAGGGGGCTTCTCAGTAGATAACGCCACCTTAACCCGCTTCTTTGCTTTCCACTTTCTCTTCCCCTTTATCATTGCCGCTATAACTCTCATTCACCTAATTTTCCTTCACGAAACTGGGTCCTCCAATCCTACCGGCCTCAACTCAGACGCAGAAAAAATCCCATTTCACCCCTACTACTCCTTTAAAGATGTACTAGGCTTCGCAGTACTCCTAGTAGCCCTTACCGCACTCGCACTCTTCTCCCCGAACCTCTTAGGAGACCCAGATAACTTTACCCCAGCTAACCCACTTGTAACTCCCCCCCACATTAAACCTGAATGATACTTCCTATTCGCCTACGCCATCCTACGCTCAATTCCTAATAAACTTGGAGGGGTCCTCGCCCTTCTGTTCTCTATCCTAATCCTCATACTAGTCCCAATCCTACACACATCAAAACAACGAGCCCTCACCTTTCGACCACTAACCCAACTTATCCTCTGACTTCTAGTAGCAGACGTGGCCATCCTCACCTGAATTGGAGGTTTACCTGTCGAACACCCCTTCACCCTCATTGGCCAAATCGCATCCCTCCNNNNNNNNNNNNNNNNNNNNNNNNNNNNNNNNNNNNNNNNNNNNNNNNNNNNNNNNNNNNNNNNNNNN
      C146_Crenicichla_scottii_Entre_Rios                             ATGAACCCACACATCCTTCTAACCCTCCTCTTTGGATTAGGCCTAGGAACAACAATCACACTATCAAGCTCACACTGACTACTCGCTTGAATAGGACTAGAACTCAATACCCTAGCCATTATCCCCCTGATAGCCCAACATCACCACCCCCGAGCAGTAGAAGCCGCAACAAAATACTTCCTAACCCAAGCAGCAGCCGCCGCCACTCTCCTATTTGCCAGCACCTACAACGCCTGACTAACAGGACAATGAGATATTTATCACATATCAGCCCCCCTACCAACCACCCTAATCACCTTAGCCCTAGCATTTAAAATTGGACTAGCCCCCCTTCATGCCTGACTACCCGAAGTCCTCCAAGGACTTGACTACACCACAGGACTAATTCTATCCACTTGACAAAAGCTTGCCCCTTTCGCCCTACTACTCCAAATTCAACCAACCAACTCAAGCATTATAATCTTTCTTGGACTCTCATCTACCCTTGTCGGGGGGTGGGGCGGACTAAACCAAACCCAGCTACGGAAGATCCTGGCCTACTCATCTATTGCCCACCTGGGTTGAATAATTCTAGTTATACAATTTGCCCCATCCCTCTCCCTCCTTGCTCTAATCACCTACTTCTTCATAACAACCTCCATTTTCCTGACATTTAAACTAAACATAGCCTTAAACATTAACACCCTGTCCACCTCCTGAGCAAAAGCACCAGCCTTAACGACCCTGACCCCCCTCATCCTACTTTCTCTAGGGGGCCTACCACCCCTTACCGGGTTCATGCCAAAATGGCTCATTCTTCAAGAACTAACCAAACAAGACCTAATCTTAACCGCCACAATCGCCGCCTTGACAGCCCTTCTTAGCCTTTACTTCTACCTGCGCCTATCTTACGCAATAGCCCTGACCCTTTCACCCAACAACTTCTCCAACACAACCGTTTGACGAATCCCCTCAACCCAACTCTCACTACCCCTAACCACAATAACCTCCGCTACCATCTGCCTCCTGCCCATAACCCCCACAATCTCAACACTCCTGACCCTCTAGCACCCCCTCCTAAAAATTGCAAACGATGCCCTAATTGACCTCCCCGCACCCTTAAACATCTCTGTATGATGGAACTTCGGCTCCCTCCTAGGTCTGTGCCTCATTGCACAAATCCTCACAGGCCTGTTCCTAGCAATACACTACACCTCTGATATCACCTTAGCCTTCTCGTCTGTTGCCCACATTTGCCGAGACGTTAACTATGGATGACTTATCCGAAACCTTCATGCTAACGGAGCATCCTTCTTTTTTATCTGTATTTACCTACATATTGGTCGCGGGCTCTATTACGGGTCCTACCTTTTTAAAGAGACATGAAACGTAGGGGTAGTTCTTCTTTTACTAGTAATAATAACTGCATTCGTGGGCTATGTCCTACCCTGAGGACAAATGTCCTTCTGAGGCGCCACAGTAATCACCAACCTTCTCTCCGCCATCCCCTACATCGGGACCTCCCTAGTACAATGAATTTGAGGGGGCTTCTCAGTAGACAACGCTACCCTGGCCCGTTTCTTTGCCTTCCACTTTCTCTTCCCCTTTATCATCGCCGCTATAACCCTTATCCACCTCATCTTCCTTCACGAAACTGGATCCTCTAACCCAACCGGCCTTAACTCAGACACAGATAAAATCCCATTCCACCCGTACTACTCCTTCAAAGACGTACTAGGCTTCGCAGTACTTTTAATAGCCCTCACCGCACTAGCACTTTTCTCCCCAAACCTCTTAGGAGACCCAGACAACTTCACCCCAGCCAACCCACTTGTTACTCCCCCTCACATTAAGCCAGAATGATACTTCCTATTTGCCTACGCCATCCTACGATCAATTCCCAACAAACTAGGAGGAGTCCTCGCCCTCCTATTCTCAATCCTCATCCTCATACTAGTCCCCATCCTACACACATCAAAGCAACGTGCTATTACCTTTCGACCACTAACCCAAATTATTCTCTGACTTCTAGTAGCAGATGTGGCCATCCTTACTTGAATTGGGGGCTTACCCGTCGAACACCCCTTCATCCTAATCGGCCAAATCGCATCACTCCNNNNNNNNNNNNNNNNNNNNNNNNNNNNNNNNNNNNNNNNNNNNNNNNNNNNNNNNNNNNNNNNNNNN
      C147_Crenicichla_missioneira_Chapeco                            ATGAACCCACTCATCCTCCTCACCCTCCTCCTTGGACTAGGCCTAGGGACCTCAATTACACTATCAAGCTCCCACTGACTTCTCGCTTGAATAGGATTAGAACTCAACACACTAGCCATAATCCCCCTAATAGCCCAACACCACCATCCCCGGGCAGTCGAAGCCGCAACAAAATACTTCCTAACCCAAGCAGCAGCTGCCGCCACCCTCCTCTTTGCTAGCACCTATAATGCCTGACTGACAGGACAATGGGATATCTACCACATATCCACACCTCTCCCAACCACCCTGATCACCCTAGCCTTGGCATTTAAAATTGGCCTAGCCCCCCTACATGCCTGACTACCTGAAGTCCTTCAAGGACTTGATTATACCACAGGACTAATTCTCTCCACTTGACAAAAACTTGCCCCCTTCGCCCTACTTCTCCAAATCCAACCCGCCAATTCCAACATCATAATCTTCCTTGGCCTTTCATCCACCCTCATTGGAGGCTGAGGAGGACTTAACCAAACCCAACTACGAAAAATCCTTGCATACTCATCTATTGCCCACTTAGGCTGAATAATTCTAATTATACAATTCACCCCCTCCCTCTCCCTCCTTGCCCTAATCACCTACTTCTTCATAACAACCTCACTATTCCTAACCTTTAAACTAAATATAGCCCTAAACATTAATACACTATCCACCTCCTGAGCAAAAGCCCCCGCCCTAACAGCCCTAACACCCCTGATCCTCCTTTCCCTCGGAGGCCTACCCCCCCTAACTGGCTTTATACCAAAATGACTTATCCTTCAAGAACTAACTAAACAAGACCTAATCCTAACCGCCACCATTGCTGCCTTAACAGCTCTCCTTAGCCTCTACTTTTACCTTCGTTTATCTTACGCCATAGCCCTAACCCTCTCCCCCAACAATTTTTCTAACAAAACCATTTGACGACTCCCCTCAGCCCAAATCTCACTCCCCTTAGCAACAACAACCTCCATTACTATCTGTCTCCTACCCATGACCCCAACCATTTCAACACTCCTAACCCTCTAGCATCCTCTCTTAAAAATTGCAAATGATGCCCTAATTGACCTCCCCGCACCCTTAAACATCTCCATCTGATGAAACTTCGGTTCCCTGTTAGGCCTATGTCTTATCACCCAAATCCTTACAGGCCTCTTCCTAGCAATACACTACACCTCCAATGTTACCTTGGCCTTCTCATCAGTTGCTCACATTTGTCGAGACGTTAACTACGGATGATTCATCCGAAACCTCCATGCCAACGGAGCATCTTTCTTTTTTATCTGTATTTACCTACACATTGGACGTGGGCTCTACTATGGCTCCTACCTCTATAAAGAGACATGAAACATCGGAGTCATCCTCCTGCTACTAGTAATAATAACTGCATTCGTGGGCTACGTTCTGCCCTGAGGACAAATATCCTTCTGAGGGGCCACAGTAATTACCAACCTCCTCTCCGCAATTCCTTACATCGGAACTTCGCTAGTACAGTGAATCTGAGGGGGCTTCTCAGTAGATAACGCCACCTTAACCCGCTTCTTTGCYTTCCACTTYCTCTTCCCCTTTATCATTGCCGCTATAACTCTCATTCACCTAATTTTCCTTCACGAAACTGGGTCCTCCAATCCTACCGGCCTCAACTCAGACGCAGAAAAAATCCCATTTCACCCCTACTACTCCTTTAAAGATGTACTAGGCTTCGCAGTACTCCTAGTAGCCCTTACCGCACTCGCACTCTTCTCCCCGAACCTCTTAGGAGACCCAGATAACTTTACCCCAGCTAACCCACTTGTAACTCCCCCCCACATTAAACCTGAATGATACTTCCTATTCGCCTACGCCATCCTACGCTCAATTCCTAATAAACTTGGAGGGGTCCTCGCCCTTCTGTTCTCTATCCTAATCCTCATACTAGTCCCGATCCTACACACATCAAAACAACGAGCCCTCACCTTTCGACCACTAACCCAACTTATCCTCTGACTTCTAGTAGCAGACGTGGCCATCCTCACCTGAATCGGAGGTTTACCTGTCGAACACCCCTTCACCCTCATTGGCCAAATCGCATCCCTCCNNNNNNNNNNNNNNNNNNNNNNNNNNNNNNNNNNNNNNNNNNNNNNNNNNNNNNNNNNNNNNNNNNNN
      C148_Crenicichla_aff_mandelburgeri_Tabay_down                   ATGAATCCACACATCCTTCTCACCCTCCTATTTGGATTAGGCCTGGGAACAACAATCGCACTATCAAGCTCACACTGACTCCTCGCTTGAATAGGGCTGGAACTCAACACCCTGGCCATAATCCCCCTGATAGCTCAACATCATCACCCCCGAGCAGTAGAAGCCGCAACAAAATACTTCCTAACCCAAGCAGCAGCTGCCGCCACCCTCCTCTTTGCCAGCACCTATAACGCCTGACTAACAGGACAATGAGATATTTATCTCATATCAACCCCCCTCCCAACTACCCTAATCACCTTAGCCCTAGCATTTAAAATTGGACTAGCCCCACTTCATGCCTGACTACCCGAAGTCCTCCAAGGGCTTGACTATACTACAGGACTAATTCTCTCAACTTGACAAAAACTTGCCCCTTTCGCCCTACTCCTCCAAATTCAACCAACCAATTCTAGTATTATGATTTTTCTTGGCCTCTCATCTACCCTTGTGGGGGGATGGGGCGGACTTAACCAAACCCAACTACGAAAAATCCTAGCCTACTCATCTATTGCCCACCTTGGTTGAATAATTCTGGTTATACAATTTACCCCCTCCCTCTCCCTCCTTGCCCTTATCACCTACTTCTTCATAACAGCCTCCCTATTCCTAACATTTAAACTAAACATAGCCTTAAACATTAATACCCTGTCCACCTCCTGGGCGAAAGCCCCGGCCCTAACAGCCCTAACCCCCCTAATCCTTCTCTCCCTAGGGGGCCTACCACCCCTCACCGGGTTCATGCCAAAATGACTAATTCTTCAGGAACTAACCAAACAAGACTTAATCCTAACCGCCACAATTGCTGCCTTAACAGCCCTTCTTAGCCTTTACTTCTACCTACGCCTGTCTTACGCAATAGCCCTGACCCTCTCCCCCAACAACTTCTCCAACACAACCGCTTGACGAATCCCCTCAACCCAACTCTCACTCCCCCTAGCCACAATAACCTCTACCACCATTTGTCTCCTACCCATAACCCCAACTATCTCAACACTCCTGACCCTCTAGCACCCCCTCCTAAAAATTGCAAACGACGCCCTAATTGACCTCCCCACGCCCTTAAATATCTCAGTATGATGAAACTTCGGCTCCCTCCTAGGTCTGTGCCTTATCGCACAAATCCTCACAGGCCTGTTCCTAGCAATACACTACACCTCTGATATCACCTTAGCCTTCTCATCCGTTGCCCACATTTGCCGAGACGTTAACTATGGGTGACTTATCCGAAACCTCCATGCTAACGGGGCATCCTTCTTTTTTATCTGTATTTACCTGCATATCGGTCGCGGACTCTATTACGGGTCCTATCTGTTTAAAGAGACATGAAACGTCGGAGTGATTCTTCTCTTATTAGTAATAATAACTGCGTTCGGAGGCTATGTCCTGCCCTGAGGACAAATGTCCTTCTGAGGGGCTACAGTAATCACCAACCTCCTCTCCGCCATTCCCTACATCGGGACCTCTCTAGTACAATGAATTTGAGGGGGCTTCTCAGTAAACAACGCTACCCTAGCCCGTTTCTTTGCCTTCCACTTYCTATTCCCCTTCATCATCGCCGCCATAGCCCTTATCCACCTGATCTTCCTCCACGAAACTGGGTCATCCAACCCAACCGGCCTAAACTCAGACACAGATAAAATCCCGTTCCACCCCTATTTCTCCCTCAAAGACGTACTAGGCTTCGCAGTACTTTTAATTGCCCTAACTGCACTAGCACTTTTCTCCCCAAACCTTCTAGGAGACCCAGACAACTTCACCCCAGCCAACCCACTTGTCACTCCCCCCCACATTAAGCCAGAATGATACTTCCTATTTGCCTACGCCATCCTACGATCAATCCCAAACAAGCTAGGAGGCGTCCTCGCCCTCCTGTTCTCAATCCTCATCCTAATACTAGCCCCCATCCTACACACATCAAAACAACGGGCTATCACCTTTCGACCACTAACCCAAATTATTCTCTGACTTCTAGTAGCAGATGTAGCCATCCTTACTTGAATTGGGGGCTTGCCCGTCGAACACCCCTTCATCCTAATTGGCCAAATCGCATCAATCCNNNNNNNNNNNNNNNNNNNNNNNNNNNNNNNNNNNNNNNNNNNNNNNNNNNNNNNNNNNNNNNNNNNN
      C149_Crenicichla_aff_mandelburgeri_Tabay_down_E1_58             ATGAATCCACACATCCTTCTCACCCTCCTATTTGGATTAGGCCTGGGAACAACAATCGCACTATCAAGCTCACACTGACTCCTCGCTTGAATAGGGCTGGAACTCAACACCCTGGCCATAATCCCCCTGATAGCTCAACATCATCACCCCCGAGCAGTAGAAGCCGCAACAAAATACTTCCTAACCCAAGCAGCAGCTGCCGCCACCCTCCTCTTTGCCAGCACCTATAACGCCTGACTAACAGGACAATGAGATATTTATCTCATATCAACCCCCCTCCCAACTACCCTAATCACCTTAGCCCTAGCATTTAAAATTGGACTAGCCCCACTTCATGCCTGACTACCCGAAGTCCTCCAAGGGCTTGACTATACTACAGGACTAATTCTCTCAACTTGACAAAAACTTGCCCCTTTCGCCCTACTCCTCCAAATTCAACCAACCAATTCTAGTATTATGATTTTTCTTGGCCTCTCATCTACCCTTGTGGGGGGATGGGGCGGACTTAACCAAACCCAACTACGAAAAATCCTAGCCTACTCATCTATTGCCCACCTTGGTTGAATAATTCTGGTTATACAATTTACCCCCTCCCTCTCCCTCCTTGCCCTTATCACCTACTTCTTCATAACAGCCTCCCTATTCCTAACATTTAAACTAAACATAGCCTTAAACATTAATACCCTGTCCACCTCCTGGGCGAAAGCCCCGGCCCTAACAGCCCTAACCCCCCTAATCCTTCTCTCCCTAGGGGGCCTACCACCCCTCACCGGGTTCATGCCAAAATGACTAATTCTTCAGGAACTAACCAAACAAGACTTAATCCTAACCGCCACAATTGCTGCCTTAACAGCCCTTCTTAGCCTTTACTTCTACCTACGCCTGTCTTACGCAATAGCCCTGACCCTCTCCCCCAACAACTTCTCCAACACAACCGCTTGACGAATCCCCTCAACCCAACTCTCACTCCCCCTAGCCACAATAACCTCTACCACCATTTGTCTCCTACCCATAACCCCAACTATCTCAACACTCCTGACCCTCTAGNNNNNCCTCCTAAAAATTGCAAACGACGCCCTAATTGACCTCCCCACGCCCTTAAATATCTCAGTATGATGAAACTTCGGCTCCCTCCTAGGTCTGTGCCTTATCGCACAAATCCTCACAGGCCTGTTCCTAGCAATACACTACACCTCTGATATCACCTTAGCCTTCTCATCCGTTGCCCACATTTGCCGAGACGTTAACTATGGGTGACTTATCCGAAACCTCCATGCTAACGGGGCATCCTTCTTTTTTATCTGTATTTACCTGCATATCGGTCGCGGACTCTATTACGGGTCCTATCTGTTTAAAGAGACATGAAACGTCGGAGTGATTCTTCTCTTATTAGTAATAATAACTGCGTTCGTAGGCTATGTCCTGCCCTGAGGACAAATGTCCTTCTGAGGGGCTACAGTAATCACCAACCTCCTCTCCGCCATTCCCTACATCGGGACCTCTCTAGTACAATGAATTTGAGGGGGCTTCTCAGTAGACAACGCTACCCTAGCCCGTTTCTTTGCCTTCCACTTCCTATTCCCCTTCATCATCGCCGCCATAGCCCTTATCCACCTGATCTTCCTCCACGAAACTGGGTCATCCAACCCAACCGGCCTAAACTCAGACACAGATAAAATCCCGTTCCACCCCTATTTCTCCCTCAAAGACGTACTAGGCTTCGCAGTACTTTTAATTGCCCTAACTGCACTAGCACTTTTCTCCCCAAACCTTCTAGGAGACCCAGACAACTTCACCCCAGCCAACCCACTTGTCACTCCCCCCCACATTAAGCCAGAATGATACTTCCTATTTGCCTACGCCATCTTACGATCAATCCCAAACAAGCTAGGAGGCGTCCTCGCCCTCCTGTTCTCAATCCTCATCCTAATACTAGCCCCCATCCTACACACATCAAAACAACGGGCTATCACCTTTCGACCACTAACCCAAATTATTCTCTGACTTCTAGTAGCAGATGTAGCCATCCTTACTTGAATTGGGGGCTTGCCCGTCGAACACCCCTTCATCCTAATTGGCCAAATCGCATCAATCCNNNNNNNNNNNNNNNNNNNNNNNNNNNNNNNNNNNNNNNNNNNNNNNNNNNNNNNNNNNNNNNNNNNN
      C150_Crenicichla_mandelburgeri_Tabay_up                         ATGAATCCACACATCCTTCTCACCCTCCTATTTGGATTAGGCCTGGGAACAACAATCGCACTATCAAGCTCACACTGACTCCTCGCTTGAATAGGGCTGGAACTCAACACCCTAGCCATAATCCCCCTGATAGCTCAACATCACCACCCCCGAGCAGTAGAAGCCGCAACAAAATACTTCCTAACCCAAGCAGCAGCTGCCGCCACCCTCCTCTTTGCCAGCACCTATAACGCCTGACTAACAGGACAATGAGATATTTATCTCATATCAACCCCCCTCCCAACTACCCTAATCACCTTAGCCCTAGCATTTAAAATTGGACTAGCCCCACTTCATGCCTGACTGCCCGAAGTCCTCCAAGGGCTTGACTATACTACAGGACTAATTCTCTCAACTTGACAAAAACTTGCCCCTTTCGCCCTACTCCTCCAAATTCAACCAACCAATTCTAGTATTATGATCTTTCTTGGCCTCTCATCTACCCTTGTGGGAGGGTGGGGCGGACTTAACCAAACCCAACTACGAAAAATCCTAGCCTACTCATCTATTGCCCACCTTGGTTGAATAATTCTGGTTATACAATTTACCCCCTCCCTCTCCCTCCTTGCCCTTATCACCTACTTCTTCATAACAGCCTCCCTATTCCTAACATTTAAACTAAACATAGCCTTAAACATTAATACCCTGTCCACCTCCTGGGCGARAGCCCCGGCCCTAACAGCCCTAACCCCCCTAATCCTTCTCTCCCTGGGGGGCCTACCACCCCTCACCGGGTTCATGCCAAAATGACTAATTCTTCAGGAACTAACCAAACAAGACTTAATCCTAACCGCCACAATTGCTGCCTTAACAGCCCTTCTTAGCCTTTACTTCTACCTACGCCTGTCTTACGCAATAGCCCTGACCCTCTCCCCCAACAACTTCTCCAACACAACCGCTTGACGAATCCCCTCAACCCAACTCTCACTCCCCCTAGCCACAATAACCTCTACCACCATTTGTCTCCTACCCATAACCCCAACTATCTCAACACTCCTGACCCTCTAGCACCCCCTCTTAAAAATTGCAAACGACGCCCTAATTGACCTCCCCACGCCCTTAAATATCTCGGTATGATGAAACTTCGGCTCCCTCCTAGGTCTGTGCCTTATCGCACAAATCCTCACAGGCCTGTTCCTAGCAATACACTACACCTCTGATATCACCTTAGCCTTCTCATCCGTTGCCCACATTTGCCGAGACGTTAACTATGGGTGACTTATCCGAAACCTCCATGCTAATGGAGCATCCTTCTTTTTTATCTGTATTTACCTGCATATCGGTCGCGGACTCTATTACGGGTCCTATCTGTTTAAAGAGACATGAAACGTCGGAGTGATTCTTCTCTTATTAGTAATAATAACTGCATTCGTAGGCTATGTCCTGCCCTGAGGACAAATGTCCTTCTGAGGGGCTACAGTAATCACCAACCTCCTCTCCGCCATTCCCTACATCGGGACCTCTCTAGTACAATGAATTTGAGGGGGCTTCTCAGTAGATAACGCTACCCTGGCCCGTTTCTTTGCCTTCCACTTTCTATTCCCCTTCATCATCGCCGCCATAGCCCTTATCCACCTGATCTTCCTCCACGAAACTGGGTCATCCAACCCAACCGGCCTAAACTCAGACACAGATAAAATCCCGTTCCACCCCTATTTCTCCCTCAAAGACGTACTAGGCTTCGCAGTACTTTTAATTGCCCTAACCGCACTAGCACTTTTCTCCCCAAACCTTCTAGGAGACCCAGACAACTTCACCCCAGCCAACCCACTTGTCACTCCCCCCCACATTAAACCAGAATGGTACTTCCTATTTGCCTACGCTATCCTACGATCAATCCCAAACAAGCTAGGAGGCGTCCTCGCCCTCCTGTTCTCAATCCTCATCCTAATACTAGCCCCCATCCTACACACATCAAAACAACGGGCTATCACCTTTCGACCACTAACCCAAATTATTCTCTGACTTCTAGTAGCAGATGTAGCCATCCTTACTTGAATTGGGGGCTTGCCCGTCGAACACCCCTTCATCCTAATTGGCCAAATCGCATCAATCCNNNNNNNNNNNNNNNNNNNNNNNNNNNNNNNNNNNNNNNNNNNNNNNNNNNNNNNNNNNNNNNNNNNN
      C151_Crenicichla_aff_mandelburgeri_Tabay_up                     ATGAATCCACACATCCTTCTCACCCTCCTATTTGGATTAGGCCTGGGAACAACAATCGCACTATCAAGCTCACACTGACTCCTCGCTTGAATAGGGCTGGAACTCAACACCCTGGCCATAATCCCCCTGATAGCTCAACATCATCACCCCCGAGCAGTAGAAGCCGCAACAAAATACTTCCTAACCCAAGCAGCAGCTGCCGCCACCCTCCTCTTTGCCAGCACCTATAACGCCTGACTAACAGGACAATGAGATATTTATCTCATATCAACCCCCCTCCCAACTACCCTAATCACCTTAGCCCTAGCATTTAAAATTGGACTAGCCCCACTTCATGCCTGACTACCCGAAGTCCTCCAAGGGCTTGACTATACTACAGGACTAATTCTCTCAACTTGACAAAAACTTGCCCCTTTCGCCCTACTCCTCCAAATTCAACCAACCAATTCTAGTATTATGATTTTTCTTGGCCTCTCATCTACCCTTGTGGGGGGATGGGGCGGACTTAACCAAACCCAACTACGAAAAATCCTAGCCTACTCATCTATTGCCCACCTTGGTTGAATAATTCTGGTTATACAATTTACCCCCTCCCTCTCCCTCCTTGCCCTTATCACCTACTTCTTCATAACAGCCTCCCTATTCCTAACATTTAAACTAAACATAGCCTTAAACATTAATACCCTGTCCACCTCCTGGGCGAAAGCCCCGGCCCTAACAGCCCTAACCCCCCTAATCCTTCTCTCCCTAGGGGGCCTACCACCCCTCACCGGGTTCATGCCAAAATGACTAATTCTTCAGGAACTAACCAAACAAGACTTAATCCTAACCGCCACAATTGCTGCCTTAACAGCCCTTCTTAGCCTTTACTTCTACCTACGCCTGTCTTACGCAATAGCCCTGACCCTCTCCCCCAACAACTTCTCCAACACAACCGCTTGACGAATCCCCTCAACCCAACTCTCACTCCCCCTAGCCACAATAACCTCTACCACCATTTGTCTCCTACCCATAACCCCAACTATCTCAACACTCCTGACCCTCTAGCACCCCCTCCTAAAAATTGCAAACGACGCCCTAATTGACCTCCCCACGCCCTTAAATATCTCAGTATGATGAAACTTCGGCTCCCTCCTAGGTCTGTGCCTTATCGCACAAATCCTCACAGGCCTGTTCCTAGCAATACACTACACCTCTGATATCACCTTAGCCTTCTCATCCGTTGCCCACATTTGCCGAGACGTTAACTATGGGTGACTTATCCGAAACCTCCATGCTAACGGGGCATCCTTCTTTTTTATCTGTATTTACCTGCATATCGGTCGCGGACTCTATTACGGGTCCTATCTGTTTAAAGAGACATGAAACGTCGGAGTGATTCTTCTCTTATTAGTAATAATAACTGCGTTCGTAGGCTATGTCCTGCCCTGAGGACAAATGTCCTTCTGAGGGGCTACAGTAATCACCAACCTCCTCTCCGCCATTCCCTACATCGGGACCTCTCTAGTACAATGAATTTGAGGGGGCTTCTCAGTAGACAACGCTACCCTAGCCCGTTTCTTTGCCTTCCACTTTCTATTCCCCTTCATCATCGCCGCCATAGCCCTTATCCACCTGATCTTCCTCCACGAAACTGGGTCATCCAACCCAACCGGCCTAAACTCAGACACAGATAAAATCCCGTTCCACCCCTATTTCTCCCTCAAAGACGTACTAGGCTTCGCAGTACTTTTAATTGCCCTAACTGCACTAGCACTTTTCTCCCCAAACCTTCTAGGAGACCCAGACAACTTCACCCCAGCCAACCCACTTGTCACTCCCCCCCACATTAAGCCAGAATGATACTTCCTATTTGCCTACGCCATCCTACGATCAATCCCAAACAAGCTAGGAGGCGTCCTCGCCCTCCTGTTCTCAATCCTCATCCTAATACTAGCCCCCATCCTACACACATCAAAACAACGGGCTATCACCTTTCGACCACTAACCCAAATTATTCTCTGACTTCTAGTAGCAGATGTAGCCATCCTTACTTGAATTGGGGGCTTGCCCGTCGAACACCCCTTCATCMTAATTGGCCAAATCGCATCAATCCNNNNNNNNNNNNNNNNNNNNNNNNNNNNNNNNNNNNNNNNNNNNNNNNNNNNNNNNNNNNNNNNNNNN
      C152_Crenicichla_sp_Uruguai_line                                ATGAATCCACACATCCTTCTCACCCTCCTATTTGGATTAGGCCTGGGAACAACAATCGCACTATCAAGCTCACACTGACTCCTCGCTTGAATAGGGCTGGAACTCAACACCCTGGCCATAATCCCCCTGATAGCTCAACATCACCACCCCCGAGCAGTAGAAGCCGCAACAAAATACTTCCTAACCCAAGCAGCAGCTGCCGCCACCCTCCTCTTTGCCAGCACCTATAACGCCTGACTAACAGGACAATGAGATATTTATCTCATATCAACCCCCCTCCCAACTACCCTAATCACCTTAGCCCTAGCATTTAAAATTGGACTAGCCCCACTTCATGCCTGACTACCCGAAGTCCTCCAAGGGCTTGACTATACTACAGGACTAATTCTCTCAACTTGACAAAAACTTGCCCCTTTCGCCCTACTCCTCCAAATTCAACCAACCAATTCTAGTATTATGATCTTTCTTGGCCTCTCATCTACCCTTGTGGGAGGGTGGGGCGGACTTAACCAAACCCAACTACGAAAAATCCTAGCCTACTCATCTATTGCCCACCTTGGTTGAATAATTCTGGTTATACAATTTACCCCCTCCCTCTCCCTCCTTGCCCTTATCACCTACTTCTTCATAACAGCCTCCCTATTCCTAACATTTAAACTAAACATAGCCTTAAACATTAATACCCTGTCCACCTCCTGGGCGAAAGCCCCGGCCCTAACAGCCCTAACCCCCCTAATCCTTCTCTCCCTGGGGGGCCTACCACCCCTCACCGGGTTCATGCCAAAATGACTAATTCTTCAGGAACTAACCAAACAAGACTTAATCCTAACCGCCACAATTGCTGCCTTAACAGCCCTTCTTAGCCTTTACTTCTACCTACGCCTGTCTTACGCAATAGCCCTGACCCTCTCCCCCAACAACTTCTCCAACACAACCGCTTGACGAATCCCCTCAACCCAACTCTCACTCCCCCTAGCCACAATAACCTCTACCACCATTTGTCTCCTACCCATAACCCCAACTATCTCAACACTCCTGACCCTCTAGNNCCCCCTCCTAAAAATTGCAAACGACGCCCTAATTGACCTCCCCACGCCCTTAAATATCTCGGTATGATGAAACTTCGGCTCCCTCCTAGGTCTGTGCCTTATCGCACAAATCCTCACAGGCCTGTTCCTAGCAATACACTACACCTCTGATATCACCTTAGCCTTCTCATCCGTTGCCCACATTTGCCGAGACGTTAACTATGGGTGACTTATCCGAAACCTCCATGCTAACGGAGCATCCTTCTTTTTTATCTGTATTTACCTGCATATCGGTCGCGGACTCTATTACGGGTCCTATCTGTTTAAAGAGACATGAAACGTCGGAGTGATTCTTCTCTTATTAGTAATAATAACTGCATTCGTAGGCTATGTCCTGCCCTGAGGACAAATGTCCTTCTGAGGGGCTACAGTAATCACCAACCTCCTCTCCGCCATTCCCTACATCGGGACCTCTCTAGTACAATGAATTTGAGGGGGCTTCTCAGTAGACAACGCTACCCTGGCCCGTTTCTTTGCCTTCCACTTTCTATTCCCCTTCATCATCGCCGCCATAGCCCTTATCCACCTGATCTTCCTCCACGAAACTGGGTCATCCAACCCAACCGGCCTAAACTCAGACACAGATAAAATCCCGTTCCACCCCTATTTCTCCCTCAAAGACGTACTAGGCTTCGCAGTACTTTTAATTGCCCTAACCGCACTAGCACTTTTCTCCCCAAACCTTCTAGGAGACCCAGACAACTTCACCCCAGCCAACCCACTTGTCACTCCCCCCCACATTAAACCAGAATGGTACTTCCTATTTGCCTACGCCATCCTACGATCAATCCCAAACAAGCTAGGAGGCGTCCTCGCCCTCCTATTCTCAATCCTCATCCTAATACTAGCCCCTATCCTACACACATCAAAACAACGGGCTATCACCTTTCGACCACTAACCCAAATTATTCTCTGACTTCTAGTAGCAGATGTAGCCATCCTTACTTGAATTGGGGGCTTGCCCGTCGAACACCCCTTCATCCTAATTGGCCAAATCGCATCAATCCNNNNNNNNNNNNNNNNNNNNNNNNNNNNNNNNNNNNNNNNNNNNNNNNNNNNNNNNNNNNNNNNNNNN
      C153_Crenicichla_ypo                                            ATGAATCCACACATCCTTCTCACCCTCCTATTTGGATTAGGCCTGGGAACAACAATCACACTATCAAGCTCACACTGGCTCCTCGCTTGAATAGGGCTAGAACTCAACACCCTCGCCATAATCCCCCTGATAGCTCAACATCATCACCCCCGGGCAGTAGAAGCCGCAACAAAATACTTCCTAACCCAAGCAGCAGCTGCCGCCACCCTCCTCTTTGCCACCACCTATAACGCCTGACTAACAGGACAATGAGATATTTATTACATATCAACCCCTCTCCCAACAACCCTAATCACCTTAGCCCTAGCATTTAAAATTGGACTAGCCCCCCTTCATGCCTGACTACCCGAAGTCCTCCAAGGGCTTGATTATACTACGGGACTAATTCTATCAACTTGACAAAAACTTGCCCCTTTCGCCCTACTCCTCCAAATTCAACCAACCAATTCTAGCATTATGATTTTTCTTGGCCTCTCATCTACCCTTGTCGGGGGGTGAGGCGGACTTAACCAAACCCAACTACGAAAAATCCTAGCCTACTCATCTATTGCCCACCTTGGTTGAATAATTCTGGTTATACAATTTACCCCCTCCCTCTCCCTCCTTGCCCTAATCACCTACTTCTTCATAACAACCTCCCTATTCCTAACATTTAAACTAAACATAGCCTTAAACATTAACACCCTGTCCACCTCCTGGCCGAAAGCCCCAGCCTTAACAGCTCTAACCCCCCTCATCCTCCTCTCCCTGGGAGGCCTACCACCCCTTACCGGGTTCATGCCAAAATGACTGATTCTTCAAGAACTGACCAAACAAGGCCTAATCCTAACCGCCACAATTGCTGCCTTGACAGCCCTTCTTAGCCTTTACTTCTACCTTCGCCTATCTTACACAATAGCCCTGACCCTCTCCCCTAACAACTTCTCCAACACAACCGTTTGACGAACCCCATCAGCCCAACTCTCACTACCCCTAGCCACAATAACCTCCGCTACCATCTGCCTCCTACCCATAACCCCAACTATCTCAGCACTCCTGACCATCTAGNNNNNNCTCCTAAAAATTGCAAACGATGCCCTAATTGACCTCCCCACACCCTTAAATATCTCTGTATGATGAAACTTCGGCTCCCTCCTAGGCCTGTGCCTCATCGCACAGATCCTCACAGGCCTATTCCTAGCAATACACTACACCTCTGATATCACCCTAGCCTTCTCATCCGTTACACATATTTGCCGAGACGTTAACTACGGGTGACTTATCCGAAACCTTCATGCTAACGGGGCATCCTTCTTTTTTATCTGTATTTACCTGCACATCGGCCGCGGACTCTACTACGGATCCTATCTATTTAAAGAGACATGAAACGTCGGAGTAGTCCTTCTCTTGCTAGTAATGATAACCGCATTCGTGGGCTATGTCCTACCCTGGGGACAAATGTCCTTCTGAGGCGCCACAGTAATCACCAACCTCCTCTCCGCCATTCCTTACATCGGAACCTCCTTAGTACAATGAATTTGGGGGGGCTTCTCAGTAGATAACGCCACCCTAGCCCGCTTCTTTGCCTTCCACTTCCTATTTCCCTTCATCATTGCCGCTATGGCCCTTGTCCACCTCATCTTTCTCCACGAAACTGGGTCCTCCAACCCAACCGGCCTAAACTCAGACGCAGATAAAATCCCATTCCACCCCTACTTCTCCTTCAAAGACGTACTAGGCTTCGCAGTACTTTTAATCGCCCTTACCGCACTAGCACTTTTCTCCCCGAACCTCCTAGGAGACCCAGACAACTTCACCCCAGCCAACCCACTTGTAACGCCCCCCCACATTAAGCCAGAATGGTACTTCCTATTTGCCTACGCCATCCTACGATCAATCCCAAACAAACTAGGGGGTGTCCTCGCCCTCCTATTCTCAATCCTTATCCTCATGCTAGTCCCCATCCTACACACATCTAAACAACGAGCTACCACCTTTCGACCACTAACCCAAATCATTCTCTGACTCCTAGTAGCAGATGTAGCCATCCTTACTTGAATTGGAGGTTTACCCGTCGAACACCCCTTCATCCTAATCGGCCAAATCGCATCACTCCNNNNNNNNNNNNNNNNNNNNNNNNNNNNNNNNNNNNNNNNNNNNNNNNNNNNNNNNNNNNNNNNNNNN
      C154_Crenicichla_sp_Uruguai_line                                ATGAATCCACACATCCTTCTCACCCTCCTATTTGGATTAGGCCTGGGAACAACAATCGCACTATCAAGCTCACACTGACTCCTCGCTTGAATAGGGCTGGAACTCAACACCCTGGCCATAATCCCCCTGATAGCTCAACATCACCACCCCCGAGCAGTAGAAGCCGCAACAAAATACTTCCTAACCCAAGCAGCAGCTGCCGCCACCCTCCTCTTTGCCAGCACCTATAACGCCTGACTAACAGGACAATGAGATATTTATCTCATATCAACCCCCCTCCCAACTACCCTAATCACCTTAGCCCTAGCATTTAAAATTGGACTAGCCCCACTTCATGCCTGACTACCCGAAGTCCTCCAAGGGCTTGACTATACTACAGGACTAATTCTCTCAACTTGACAAAAACTTGCCCCTTTCGCCCTACTCCTCCAAATTCAACCAACCAATTCTAGTATTATGATCTTTCTTGGCCTCTCATCTACCCTTGTGGGAGGGTGGGGCGGACTTAACCAAACCCAACTACGAAAAATCCTAGCCTACTCATCTATTGCCCACCTTGGTTGAATAATTCTGGTTATACAATTTACCCCCTCCCTCTCCCTCCTTGCCCTTATCACCTACTTCTTCATAACAGCCTCCCTATTCCTAACATTTAAACTAAACATAGCCTTAAACATTAATACCCTGTCCACCTCCTGGGCGAAAGCCCCGGCCCTAACAGCCCTAACCCCCCTAATCCTTCTCTCCCTGGGGGGCCTACCACCCCTCACCGGGTTCATGCCAAAATGACTAATTCTTCAGGAACTAACCAAACAAGACTTAATCCTAACCGCCACAATTGCTGCCTTAACAGCCCTTCTTAGCCTTTACTTCTACCTACGCCTGTCTTACGCAATAGCCCTGACCCTCTCCCCCAACAACTTCTCCAACACAACCGCTTGACGAATCCCCTCAACCCAACTCTCACTCCCCCTAGCCACAATAACCTCTACCACCATTTGTCTCCTACCCATAACCCCAACTATCTCAACACTCCTGACCCTCTAGNNNNNNNNNNNNNNNNNNNNNNNNNNNNNNNNNNNNNNNNNNNNNNNNNNNNNNNNNNNNNNNNNNNNNNNNNNNNNNNNNNNNNNNNNNNNNNNNNNNNNNNNNNNNNNNNNNNNNNNNNNNNNNNNNNNNNNNNNNNNNNNNNNNNNNNNNNNNNNNNNNNNNNNNNNNNNNNNNNNNNNNNNNNNNNNNNNNNNNNNNNNNNNNNNNNNNNNNNNNNNNNNNNNNNNNNNNNNNNNNNNNNNNNNNNNNNNNNNNNNNNNNNNNNNNNNNNNNNNNNNNNNNNNNNNNNNNNNNNNNNNNNNNNNNNNNNNNNNNNNNNNNNNNNNNNNNNNNNNNNNNNNNNNNNNNNNNNNNNNNNNNNNNNNNNNNNNNNNNNNNNNNNNNNNNNNNNNNNNNNNNNNNNNNNNNNNNNNNNNNNNNNNNNNNNNNNNNNNNNNNNNNNNNNNNNNNNNNNNNNNNNNNNNNNNNNNNNNNNNNNNNNNNNNNNNNNNNNNNNNNNNNNNNNNNNNNNNNNNNNNNNNNNNNNNNNNNNNNNNNNNNNNNNNNNNNNNNNNNNNNNNNNNNNNNNNNNNNNNNNNNNNNNNNNNNNNNNNNNNNNNNNNNNNNNNNNNNNNNNNNNNNNNNNNNNNNNNNNNNNNNNNNNNNNNNNNNNNNNNNNNNNNNNNNNNNNNNNNNNNNNNNNNNNNNNNNNNNNNNNNNNNNNNNNNNNNNNNNNNNNNNNNNNNNNNNNNNNNNNNNNNNNNNNNNNNNNNNNNNNNNNNNNNNNNNNNNNNNNNNNNNNNNNNNNNNNNNNNNNNNNNNNNNNNNNNNNNNNNNNNNNNNNNNNNNNNNNNNNNNNNNNNNNNNNNNNNNNNNNNNNNNNNNNNNNNNNNNNNNNNNNNNNNNNNNNNNNNNNNNNNNNNNNNNNNNNNNNNNNNNNNNNNNNNNNNNNNNNNNNNNNNNNNNNNNNNNNNNNNNNNNNNNNNNNNNNNNNNNNNNNNNNNNNNNNNNNNNNNNNNNNNNNNNNNNNNNNNNNNNNNNNNNNNNNNNNNNNNNNNNNNNNNNNNNNNNNNNNNNNNNNNNNNNNNNNNNNNNNNNNNNNNNNNNNNNNNNNNNNNNNNNNNNNNNNNNNNN
      C155_Crenicichla_sp_Uruguai_line                                ATGAATCCACACATCCTTCTCACCCTCCTATTTGGATTAGGCCTGGGAACAACAATCGCACTATCAAGCTCACACTGACTCCTCGCTTGAATAGGGCTGGAACTCAACACCCTGGCCATAATCCCCCTGATAGCTCAACATCACCACCCCCGAGCAGTAGAAGCCGCAACAAAATACTTCCTAACCCAAGCAGCAGCTGCCGCCACCCTCCTCTTTGCCAGCACCTATAACGCCTGACTAACAGGACAATGAGATATTTATCTCATATCAACCCCCCTCCCAACTACCCTAATCACCTTAGCCCTAGCATTTAAAATTGGACTAGCCCCACTTCATGCCTGACTACCCGAAGTCCTCCAAGGGCTTGACTATACTACAGGACTAATTCTCTCAACTTGACAAAAACTTGCCCCTTTCGCCCTACTCCTCCAAATTCAACCAACCAATTCTAGTATTATGATCTTTCTTGGCCTCTCATCTACCCTTGTGGGAGGGTGGGGCGGACTTAACCAAACCCAACTACGAAAAATCCTAGCCTACTCATCTATTGCCCACCTTGGTTGAATAATTCTGGTTATACAATTTACCCCCTCCCTCTCCCTCCTTGCCCTTATCACCTACTTCTTCATAACAGCCTCCCTATTCCTAACATTTAAACTAAACATAGCCTTAAACATTAATACCCTGTCCACCTCCTGGGCGAAAGCCCCGGCCCTAACAGCCCTAACCCCCCTAATCCTTCTCTCCCTGGGGGGCCTACCACCCCTCACCGGGTTCATGCCAAAATGACTAATTCTTCAGGAACTAACCAAACAAGACTTAATCCTAACCGCCACAATTGCTGCCTTAACAGCCCTTCTTAGCCTTTACTTCTACCTACGCCTGTCTTACGCAATAGCCCTGACCCTCTCCCCCAACAACTTCTCCAACACAACCGCTTGACGAATCCCCTCAACCCAACTCTCACTCCCCCTAGCCACAATAACCTCTACCACCATTTGTCTCCTACCCATAACCCCAACTATCTCAACACTCCTGACCCTCTAGNNCCCCCTCCTAAAAATTGCAAACGACGCCCTAATTGACCTCCCCACGCCCTTAAATATCTCGGTATGATGAAACTTCGGCTCCCTCCTAGGTCTGTGCCTTATCGCACAAATCCTCACAGGCCTGTTCCTAGCAATACACTACACCTCTGATATCACCTTAGCCTTCTCATCCGTTGCCCACATTTGCCGAGACGTTAACTATGGGTGACTTATCCGAAACCTCCATGCTAACGGAGCATCCTTCTTTTTTATCTGTATTTACCTGCATATCGGTCGCGGACTCTATTACGGGTCCTATCTGTTTAAAGAGACATGAAACGTCGGAGTGATTCTTCTCTTATTAGTAATAATAACTGCATTCGTAGGCTATGTCCTGCCCTGAGGACAAATGTCCTTCTGAGGGGCTACAGTAATCACCAACCTCCTCTCCGCCATTCCCTACATCGGGACCTCTCTAGTACAATGAATTTGAGGGGGCTTCTCAGTAGACAACGCTACCCTGGCCCGTTTCTTTGCCTTCCACTTTCTATTCCCCTTCATCATCGCCGCCATAGCCCTTATCCACCTGATCTTCCTCCACGAAACTGGGTCATCCAACCCAACCGGCCTAAACTCAGACACAGATAAAATCCCGTTCCACCCCTATTTCTCCCTCAAAGACGTACTAGGCTTCGCAGTACTTTTAATTGCCCTAACCGCACTAGCACTTTTCTCCCCAAACCTTCTAGGAGACCCAGACAACTTCACCCCAGCCAACCCACTTGTCACTCCCCCCCACATTAAACCAGAATGGTACTTCCTATTTGCCTACGCCATCCTACGATCAATCCCAAACAAGCTAGGAGGCGTCCTCGCCCTCCTATTCTCAATCCTCATCCTAATACTAGCCCCCATCCTACACACATCAAAACAACGGGCTATCACCTTTCGACCACTAACCCAAATTATTCTCTGACTTCTAGTAGCAGATGTAGCCATCCTTACTTGAATTGGGGGCTTGCCCGTCGAACACCCCTTCATCCTAATTGGCCAAATCGCATCAATCCNNNNNNNNNNNNNNNNNNNNNNNNNNNNNNNNNNNNNNNNNNNNNNNNNNNNNNNNNNNNNNNNNNNN
      C156_Crenicichla_sp_Uruguai_line                                ATGAATCCACACATCCTTCTCACCCTCCTATTTGGATTAGGCCTGGGAACAACAATCGCACTATCAAGCTCACACTGACTCCTCGCTTGAATAGGGCTGGAACTCAACACCCTGGCCATAATCCCCCTGATAGCTCAACATCACCACCCCCGAGCAGTAGAAGCCGCAACAAAATACTTCCTAACCCAAGCAGCAGCTGCCGCCACCCTCCTCTTTGCCAGCACCTATAACGCCTGACTAACAGGACAATGAGATATTTATCTCATATCAACCCCCCTCCCAACTACCCTAATCACCTTAGCCCTAGCATTTAAAATTGGACTAGCCCCACTTCATGCCTGACTACCCGAAGTCCTCCAAGGGCTTGACTATACTACAGGACTAATTCTCTCAACTTGACAAAAACTTGCCCCTTTCGCCCTACTCCTCCAAATTCAACCAACCAATTCTAGTATTATGATCTTTCTTGGCCTCTCATCTACCCTTGTGGGGGGGTGGGGCGGACTTAACCAAACCCAACTACGAAAAATCCTAGCCTACTCATCTATTGCCCACCTTGGTTGAATAATTCTGGTTATACAATTTACCCCCTCCCTCTCCCTCCTTGCCCTTATCACCTACTTCTTCATAACAGCCTCCCTATTCCTAACATTTAAACTAAACATAGCCTTAAACATTAATACCCTGTCCACCTCCTGGGCGAAAGCCCCGGCCCTAACAGCCCTAACCCCCCTAATCCTTCTCTCCCTGGGGGGCCTACCACCCCTCACCGGGTTCATGCCAAAATGACTAATTCTTCAGGAACTAACCAAACAAGACTTAATCCTAACCGCCACAATTGCTGCCTTAACAGCCCTTCTTAGCCTTTACTTCTACCTACGCCTGTCTTACGCAATAGCCCTGACCCTCTCCCCCAACAACTTCTCCAACACAACCGCTTGACGAATCCCCTCAACCCAACTCTCACTCCCCCTAGCCACAATAACCTCTACCACCATTTGTCTCCTACCCATAACCCCAACTATCTCAACACTCCTGACCCTCTAGNNNNNNNNNNNNNNNNNNNNNNNNNNNNNNNNNNNNNNNNNNNNNNNNNNNNNNNNNNNNNNNNNNNNNNNNNNNNNNNNNNNNNNNNNNNNNNNNNNNNNNNNNNNNNNNNNNNNNNNNNNNNNNNNNNNNNNNNNNNNNNNNNNNNNNNNNNNNNNNNNNNNNNNNNNNNNNNNNNNNNNNNNNNNNNNNNNNNNNNNNNNNNNNNNNNNNNNNNNNNNNNNNNNNNNNNNNNNNNNNNNNNNNNNNNNNNNNNNNNNNNNNNNNNNNNNNNNNNNNNNNNNNNNNNNNNNNNNNNNNNNNNNNNNNNNNNNNNNNNNNNNNNNNNNNNNNNNNNNNNNNNNNNNNNNNNNNNNNNNNNNNNNNNNNNNNNNNNNNNNNNNNNNNNNNNNNNNNNNNNNNNNNNNNNNNNNNNNNNNNNNNNNNNNNNNNNNNNNNNNNNNNNNNNNNNNNNNNNNNNNNNNNNNNNNNNNNNNNNNNNNNNNNNNNNNNNNNNNNNNNNNNNNNNNNNNNNNNNNNNNNNNNNNNNNNNNNNNNNNNNNNNNNNNNNNNNNNNNNNNNNNNNNNNNNNNNNNNNNNNNNNNNNNNNNNNNNNNNNNNNNNNNNNNNNNNNNNNNNNNNNNNNNNNNNNNNNNNNNNNNNNNNNNNNNNNNNNNNNNNNNNNNNNNNNNNNNNNNNNNNNNNNNNNNNNNNNNNNNNNNNNNNNNNNNNNNNNNNNNNNNNNNNNNNNNNNNNNNNNNNNNNNNNNNNNNNNNNNNNNNNNNNNNNNNNNNNNNNNNNNNNNNNNNNNNNNNNNNNNNNNNNNNNNNNNNNNNNNNNNNNNNNNNNNNNNNNNNNNNNNNNNNNNNNNNNNNNNNNNNNNNNNNNNNNNNNNNNNNNNNNNNNNNNNNNNNNNNNNNNNNNNNNNNNNNNNNNNNNNNNNNNNNNNNNNNNNNNNNNNNNNNNNNNNNNNNNNNNNNNNNNNNNNNNNNNNNNNNNNNNNNNNNNNNNNNNNNNNNNNNNNNNNNNNNNNNNNNNNNNNNNNNNNNNNNNNNNNNNNNNNNNNNNNNNNNNNNNNNNNNNNNNNNNNNNNNNNNNNNNNNNNNNNNNNNNNNNNNNNNNNNNNNNNNNNNNNNN
      C157_Crenicichla_sp_Uruguai_line                                ATGAATCCACACATCCTTCTCACCCTCCTATTTGGATTAGGCCTGGGAACAACAATCGCACTATCAAGCTCACACTGACTCCTCGCTTGAATAGGGCTGGAACTCAACACCCTGGCCATAATCCCCCTGATAGCTCAACATCACCACCCCCGAGCAGTAGAAGCCGCAACAAAATACTTCCTAACCCAAGCAGCAGCTGCCGCCACCCTCCTCTTTGCCAGCACCTATAACGCCTGACTAACAGGACAATGAGATATTTATCTCATATCAACCCCCCTCCCAACTACCCTAATCACCTTAGCCCTAGCATTTAAAATTGGACTAGCCCCACTTCATGCCTGACTACCCGAAGTCCTCCAAGGGCTTGACTATACTACAGGACTAATTCTCTCAACTTGACAAAAACTTGCCCCTTTCGCCCTACTCCTCCAAATTCAACCAACCAATTCTAGTATTATGATCTTTCTTGGCCTCTCATCTACCCTTGTGGGAGGGTGGGGCGGACTTAACCAAACCCAACTACGAAAAATCCTAGCCTACTCATCTATTGCCCACCTTGGTTGAATAATTCTGGTTATACAATTTACCCCCTCCCTCTCCCTCCTTGCCCTTATCACCTACTTCTTCATAACAGCCTCCCTATTCCTAACATTTAAACTAAACATAGCCTTAAACATTAATACCCTGTCCACCTCCTGGGCGAAAGCCCCGGCCCTAACAGCCCTAACCCCCCTAATCCTTCTCTCCCTGGGGGGCCTACCACCCCTCACCGGGTTCATGCCAAAATGACTAATTCTTCAGGAACTAACCAAACAAGACTTAATCCTAACCGCCACAATTGCTGCCTTAACAGCCCTTCTTAGCCTTTACTTCTACCTACGCCTGTCTTACGCAATAGCCCTGACCCTCTCCCCCAACAACTTCTCCAACACAACCGCTTGACGAATCCCCTCAACCCAACTCTCACTCCCCCTAGCCACAATAACCTCTACCACCATTTGTCTCCTACCCATAACCCCAACTATCTCAACACTCCTGACCCTCTAGNNNNNNNNNNNNNNNNNNNNNNNNNNNNNNNNNNNNNNNNNNNNNNNNNNNNNNNNNNNNNNNNNNNNNNNNNNNNNNNNNNNNNNNNNNNNNNNNNNNNNNNNNNNNNNNNNNNNNNNNNNNNNNNNNNNNNNNNNNNNNNNNNNNNNNNNNNNNNNNNNNNNNNNNNNNNNNNNNNNNNNNNNNNNNNNNNNNNNNNNNNNNNNNNNNNNNNNNNNNNNNNNNNNNNNNNNNNNNNNNNNNNNNNNNNNNNNNNNNNNNNNNNNNNNNNNNNNNNNNNNNNNNNNNNNNNNNNNNNNNNNNNNNNNNNNNNNNNNNNNNNNNNNNNNNNNNNNNNNNNNNNNNNNNNNNNNNNNNNNNNNNNNNNNNNNNNNNNNNNNNNNNNNNNNNNNNNNNNNNNNNNNNNNNNNNNNNNNNNNNNNNNNNNNNNNNNNNNNNNNNNNNNNNNNNNNNNNNNNNNNNNNNNNNNNNNNNNNNNNNNNNNNNNNNNNNNNNNNNNNNNNNNNNNNNNNNNNNNNNNNNNNNNNNNNNNNNNNNNNNNNNNNNNNNNNNNNNNNNNNNNNNNNNNNNNNNNNNNNNNNNNNNNNNNNNNNNNNNNNNNNNNNNNNNNNNNNNNNNNNNNNNNNNNNNNNNNNNNNNNNNNNNNNNNNNNNNNNNNNNNNNNNNNNNNNNNNNNNNNNNNNNNNNNNNNNNNNNNNNNNNNNNNNNNNNNNNNNNNNNNNNNNNNNNNNNNNNNNNNNNNNNNNNNNNNNNNNNNNNNNNNNNNNNNNNNNNNNNNNNNNNNNNNNNNNNNNNNNNNNNNNNNNNNNNNNNNNNNNNNNNNNNNNNNNNNNNNNNNNNNNNNNNNNNNNNNNNNNNNNNNNNNNNNNNNNNNNNNNNNNNNNNNNNNNNNNNNNNNNNNNNNNNNNNNNNNNNNNNNNNNNNNNNNNNNNNNNNNNNNNNNNNNNNNNNNNNNNNNNNNNNNNNNNNNNNNNNNNNNNNNNNNNNNNNNNNNNNNNNNNNNNNNNNNNNNNNNNNNNNNNNNNNNNNNNNNNNNNNNNNNNNNNNNNNNNNNNNNNNNNNNNNNNNNNNNNNNNNNNNNNNNNNNNNNNNNNNNNNNNNNNNNNNNNNNNNNNN
      C158_Crenicichla_sp_Uruguai_line                                ATGAATCCACACATCCTTCTCACCCTCCTATTTGGATTAGGCCTGGGAACAACAATCGCACTATCAAGCTCACACTGACTCCTCGCTTGAATAGGGCTGGAACTCAACACCCTGGCCATAATCCCCCTGATAGCTCAACATCACCACCCCCGAGCAGTAGAAGCCGCAACAAAATACTTCCTAACCCAAGCAGCAGCTGCCGCCACCCTCCTCTTTGCCAGCACCTATAACGCCTGACTAACAGGACAATGAGATATTTATCTCATATCAACCCCCCTCCCAACTACCCTAATCACCTTAGCCCTAGCATTTAAAATTGGACTAGCCCCACTTCATGCCTGACTACCCGAAGTCCTCCAAGGGCTTGACTATACTACAGGACTAATTCTCTCAACTTGACAAAAACTTGCCCCTTTCGCCCTACTCCTCCAAATTCAACCAACCAATTCTAGTATTATGATCTTTCTTGGCCTCTCATCTACCCTTGTGGGGGGGTGGGGCGGACTTAACCAAACCCAACTACGAAAAATCCTAGCCTACTCATCTATTGCCCACCTTGGTTGAATAATTCTGGTTATACAATTTACCCCCTCCCTCTCCCTCCTTGCCCTTATCACCTACTTCTTCATAACAGCCTCCCTATTCCTAACATTTAAACTAAACATAGCCTTAAACATTAATACCCTGTCCACCTCCTGGGCGAAAGCCCCGGCCCTAACAGCCCTAACCCCCCTAATCCTTCTCTCCCTGGGGGGCCTACCACCCCTCACCGGGTTCATGCCAAAATGACTAATTCTTCAGGAACTAACCAAACAAGACTTAATCCTAACCGCCACAATTGCTGCCTTAACAGCCCTTCTTAGCCTTTACTTCTACCTACGCCTGTCTTACGCAATAGCCCTGACCCTCTCCCCCAACAACTTCTCCAACACAACCGCTTGACGAATCCCCTCAACCCAACTCTCACTCCCCCTAGCCACAATAACCTCTACCACCATTTGTCTCCTACCCATAACCCCAACTATCTCAACACTCCTGACCCTCTAGNNNNNNNNNNNNNNNNNNNNNNNNNNNNNNNNNNNNNNNNNNNNNNNNNNNNNNNNNNNNNNNNNNNNNNNNNNNNNNNNNNNNNNNNNNNNNNNNNNNNNNNNNNNNNNNNNNNNNNNNNNNNNNNNNNNNNNNNNNNNNNNNNNNNNNNNNNNNNNNNNNNNNNNNNNNNNNNNNNNNNNNNNNNNNNNNNNNNNNNNNNNNNNNNNNNNNNNNNNNNNNNNNNNNNNNNNNNNNNNNNNNNNNNNNNNNNNNNNNNNNNNNNNNNNNNNNNNNNNNNNNNNNNNNNNNNNNNNNNNNNNNNNNNNNNNNNNNNNNNNNNNNNNNNNNNNNNNNNNNNNNNNNNNNNNNNNNNNNNNNNNNNNNNNNNNNNNNNNNNNNNNNNNNNNNNNNNNNNNNNNNNNNNNNNNNNNNNNNNNNNNNNNNNNNNNNNNNNNNNNNNNNNNNNNNNNNNNNNNNNNNNNNNNNNNNNNNNNNNNNNNNNNNNNNNNNNNNNNNNNNNNNNNNNNNNNNNNNNNNNNNNNNNNNNNNNNNNNNNNNNNNNNNNNNNNNNNNNNNNNNNNNNNNNNNNNNNNNNNNNNNNNNNNNNNNNNNNNNNNNNNNNNNNNNNNNNNNNNNNNNNNNNNNNNNNNNNNNNNNNNNNNNNNNNNNNNNNNNNNNNNNNNNNNNNNNNNNNNNNNNNNNNNNNNNNNNNNNNNNNNNNNNNNNNNNNNNNNNNNNNNNNNNNNNNNNNNNNNNNNNNNNNNNNNNNNNNNNNNNNNNNNNNNNNNNNNNNNNNNNNNNNNNNNNNNNNNNNNNNNNNNNNNNNNNNNNNNNNNNNNNNNNNNNNNNNNNNNNNNNNNNNNNNNNNNNNNNNNNNNNNNNNNNNNNNNNNNNNNNNNNNNNNNNNNNNNNNNNNNNNNNNNNNNNNNNNNNNNNNNNNNNNNNNNNNNNNNNNNNNNNNNNNNNNNNNNNNNNNNNNNNNNNNNNNNNNNNNNNNNNNNNNNNNNNNNNNNNNNNNNNNNNNNNNNNNNNNNNNNNNNNNNNNNNNNNNNNNNNNNNNNNNNNNNNNNNNNNNNNNNNNNNNNNNNNNNNNNNNNNNNNNNNNNNNNNNNNNNNNNNNNNNNNNNNNNNNNN
      C159_Crenicichla_sp_Uruguai_line                                ATGAATCCACACATCCTTCTCACCCTCCTATTTGGATTAGGCCTGGGAACAACAATCGCACTATCAAGCTCACACTGACTCCTCGCTTGAATAGGGCTGGAACTCAACACCCTGGCCATAATCCCCCTGATAGCTCAACATCACCACCCCCGAGCAGTAGAAGCCGCAACAAAATACTTCCTAACCCAAGCAGCAGCTGCCGCCACCCTCCTCTTTGCCAGCACCTATAACGCCTGACTAACAGGACAATGAGATATTTATCTCATATCAACCCCCCTCCCAACTACCCTAATCACCTTAGCCCTAGCATTTAAAATTGGACTAGCCCCACTTCATGCCTGACTACCCGAAGTCCTCCAAGGGCTTGACTATACTACAGGACTAATTCTCTCAACTTGACAAAAACTTGCCCCTTTCGCCCTACTCCTCCAAATTCAACCAACCAATTCTAGTATTATGATCTTTCTTGGCCTCTCATCTACCCTTGTGGGAGGGTGGGGCGGACTTAACCAAACCCAACTACGAAAAATCCTAGCCTACTCATCTATTGCCCACCTTGGTTGAATAATTCTGGTTATACAATTTACCCCCTCCCTCTCCCTCCTTGCCCTTATCACCTACTTCTTCATAACAGCCTCCCTATTCCTAACATTTAAACTAAACATAGCCTTAAACATTAATACCCTGTCCACCTCCTGGGCGAAAGCCCCGGCCCTAACAGCCCTAACCCCCCTAATCCTTCTCTCCCTGGGGGGCCTACCACCCCTCACCGGGTTCATGCCAAAATGACTAATTCTTCAGGAACTAACCAAACAAGACTTAATCCTAACCGCCACAATTGCTGCCTTAACAGCCCTTCTTAGCCTTTACTTCTACCTACGCCTGTCTTACGCAATAGCCCTGACCCTCTCCCCCAACAACTTCTCCAACACAACCGCTTGACGAATCCCCTCAACCCAACTCTCACTCCCCCTAGCCACAATAACCTCTACCACCATTTGTCTCCTACCCATAACCCCAACTATCTCAACACTCCTGACCCTCTAGNNNNNNNNNNNNNNNNNNNNNNNNNNNNNNNNNNNNNNNNNNNNNNNNNNNNNNNNNNNNNNNNNNNNNNNNNNNNNNNNNNNNNNNNNNNNNNNNNNNNNNNNNNNNNNNNNNNNNNNNNNNNNNNNNNNNNNNNNNNNNNNNNNNNNNNNNNNNNNNNNNNNNNNNNNNNNNNNNNNNNNNNNNNNNNNNNNNNNNNNNNNNNNNNNNNNNNNNNNNNNNNNNNNNNNNNNNNNNNNNNNNNNNNNNNNNNNNNNNNNNNNNNNNNNNNNNNNNNNNNNNNNNNNNNNNNNNNNNNNNNNNNNNNNNNNNNNNNNNNNNNNNNNNNNNNNNNNNNNNNNNNNNNNNNNNNNNNNNNNNNNNNNNNNNNNNNNNNNNNNNNNNNNNNNNNNNNNNNNNNNNNNNNNNNNNNNNNNNNNNNNNNNNNNNNNNNNNNNNNNNNNNNNNNNNNNNNNNNNNNNNNNNNNNNNNNNNNNNNNNNNNNNNNNNNNNNNNNNNNNNNNNNNNNNNNNNNNNNNNNNNNNNNNNNNNNNNNNNNNNNNNNNNNNNNNNNNNNNNNNNNNNNNNNNNNNNNNNNNNNNNNNNNNNNNNNNNNNNNNNNNNNNNNNNNNNNNNNNNNNNNNNNNNNNNNNNNNNNNNNNNNNNNNNNNNNNNNNNNNNNNNNNNNNNNNNNNNNNNNNNNNNNNNNNNNNNNNNNNNNNNNNNNNNNNNNNNNNNNNNNNNNNNNNNNNNNNNNNNNNNNNNNNNNNNNNNNNNNNNNNNNNNNNNNNNNNNNNNNNNNNNNNNNNNNNNNNNNNNNNNNNNNNNNNNNNNNNNNNNNNNNNNNNNNNNNNNNNNNNNNNNNNNNNNNNNNNNNNNNNNNNNNNNNNNNNNNNNNNNNNNNNNNNNNNNNNNNNNNNNNNNNNNNNNNNNNNNNNNNNNNNNNNNNNNNNNNNNNNNNNNNNNNNNNNNNNNNNNNNNNNNNNNNNNNNNNNNNNNNNNNNNNNNNNNNNNNNNNNNNNNNNNNNNNNNNNNNNNNNNNNNNNNNNNNNNNNNNNNNNNNNNNNNNNNNNNNNNNNNNNNNNNNNNNNNNNNNNNNNNNNNNNNNNNNNNNNNNNNNNNNNNNNNNNNNNNNNN
      C160_Crenicichla_sp_Uruguai_line                                ATGAATCCACACATCCTTCTCACCCTCCTATTTGGATTAGGCCTGGGAACAACAATCGCACTATCAAGCTCACACTGACTCCTCGCTTGAATAGGGCTGGAACTCAACACCCTGGCCATAATCCCCCTGATAGCTCAACATCACCACCCCCGAGCAGTAGAAGCCGCAACAAAATACTTCCTAACCCAAGCAGCAGCTGCCGCCACCCTCCTCTTTGCCAGCACCTATAACGCCTGACTAACAGGACAATGAGATATTTATCTCATATCAACCCCCCTCCCAACTACCCTAATCACCTTAGCCCTAGCATTTAAAATTGGACTAGCCCCACTTCATGCCTGACTACCCGAAGTCCTCCAAGGGCTTGACTATACTACAGGACTAATTCTCTCAACTTGACAAAAACTTGCCCCTTTCGCCCTACTCCTCCAAATTCAACCAACCAATTCTAGTATTATGATCTTTCTTGGCCTCTCATCTACCCTTGTGGGGGGGTGGGGCGGACTTAACCAAACCCAACTACGAAAAATCCTAGCCTACTCATCTATTGCCCACCTTGGTTGAATAATTCTGGTTATACAATTTACCCCCTCCCTCTCCCTCCTTGCCCTTATCACCTACTTCTTCATAACAGCCTCCCTATTCCTAACATTTAAACTAAACATAGCCTTAAACATTAATACCCTGTCCACCTCCTGGGCGAAAGCCCCGGCCCTAACAGCCCTAACCCCCCTAATCCTTCTCTCCCTGGGGGGCCTACCACCCCTCACCGGGTTCATGCCAAAATGACTAATTCTTCAGGAACTAACCAAACAAGACTTAATCCTAACCGCCACAATTGCTGCCTTAACAGCCCTTCTTAGCCTTTACTTCTACCTACGCCTGTCTTACGCAATAGCCCTGACCCTCTCCCCCAACAACTTCTCCAACACAACCGCTTGACGAATCCCCTCAACCCAACTCTCTCTCCCCCTAGCCACAATAACCTCTACCACCATTTGTCTCCTACCCATAACCCCAACTATCTCAACACTCCTGACCCTCTAGNNNNNNNNNNNNNNNNNNNNNNNNNNNNNNNNNNNNNNNNNNNNNNNNNNNNNNNNNNNNNNNNNNNNNNNNNNNNNNNNNNNNNNNNNNNNNNNNNNNNNNNNNNNNNNNNNNNNNNNNNNNNNNNNNNNNNNNNNNNNNNNNNNNNNNNNNNNNNNNNNNNNNNNNNNNNNNNNNNNNNNNNNNNNNNNNNNNNNNNNNNNNNNNNNNNNNNNNNNNNNNNNNNNNNNNNNNNNNNNNNNNNNNNNNNNNNNNNNNNNNNNNNNNNNNNNNNNNNNNNNNNNNNNNNNNNNNNNNNNNNNNNNNNNNNNNNNNNNNNNNNNNNNNNNNNNNNNNNNNNNNNNNNNNNNNNNNNNNNNNNNNNNNNNNNNNNNNNNNNNNNNNNNNNNNNNNNNNNNNNNNNNNNNNNNNNNNNNNNNNNNNNNNNNNNNNNNNNNNNNNNNNNNNNNNNNNNNNNNNNNNNNNNNNNNNNNNNNNNNNNNNNNNNNNNNNNNNNNNNNNNNNNNNNNNNNNNNNNNNNNNNNNNNNNNNNNNNNNNNNNNNNNNNNNNNNNNNNNNNNNNNNNNNNNNNNNNNNNNNNNNNNNNNNNNNNNNNNNNNNNNNNNNNNNNNNNNNNNNNNNNNNNNNNNNNNNNNNNNNNNNNNNNNNNNNNNNNNNNNNNNNNNNNNNNNNNNNNNNNNNNNNNNNNNNNNNNNNNNNNNNNNNNNNNNNNNNNNNNNNNNNNNNNNNNNNNNNNNNNNNNNNNNNNNNNNNNNNNNNNNNNNNNNNNNNNNNNNNNNNNNNNNNNNNNNNNNNNNNNNNNNNNNNNNNNNNNNNNNNNNNNNNNNNNNNNNNNNNNNNNNNNNNNNNNNNNNNNNNNNNNNNNNNNNNNNNNNNNNNNNNNNNNNNNNNNNNNNNNNNNNNNNNNNNNNNNNNNNNNNNNNNNNNNNNNNNNNNNNNNNNNNNNNNNNNNNNNNNNNNNNNNNNNNNNNNNNNNNNNNNNNNNNNNNNNNNNNNNNNNNNNNNNNNNNNNNNNNNNNNNNNNNNNNNNNNNNNNNNNNNNNNNNNNNNNNNNNNNNNNNNNNNNNNNNNNNNNNNNNNNNNNNNNNNNNNNNNNNNNNNNNNNNNNNNNNNNNN
      C161_Crenicichla_sp_Uruguai_line                                ATGAATCCACACATCCTTCTCACCCTCCTATTTGGATTAGGCCTGGGAACAACAATCGCACTATCAAGCTCACACTGACTCCTCGCTTGAATAGGGCTGGAACTCAACACCCTGGCCATAATCCCCCTGATAGCTCAACATCACCACCCCCGAGCAGTAGAAGCCGCAACAAAATACTTCCTAACCCAAGCAGCAGCTGCCGCCACCCTCCTCTTTGCCAGCACCTATAACGCCTGACTAACAGGACAATGAGATATTTATCTCATATCAACCCCCCTCCCAACTACCCTAATCACCTTAGCCCTAGCATTTAAAATTGGACTAGCCCCACTTCATGCCTGACTACCCGAAGTCCTCCAAGGGCTTGACTATACTACAGGACTAATTCTCTCAACTTGACAAAAACTTGCCCCTTTCGCCCTACTCCTCCAAATTCAACCAACCAATTCTAGTATTATGATCTTTCTTGGCCTCTCATCTACCCTTGTGGGGGGGTGGGGCGGACTTAACCAAACCCAACTACGAAAAATCCTAGCCTACTCATCTATTGCCCACCTTGGTTGAATAATTCTGGTTATACAATTTACCCCCTCCCTCTCCCTCCTTGCCCTTATCACCTACTTCTTCATAACAGCCTCCCTATTCCTAACATTTAAACTAAACATAGCCTTAAACATTAATACCCTGTCCACCTCCTGGGCGAAAGCCCCGGCCCTAACAGCCCTAACCCCCCTAATCCTTCTCTCCCTGGGGGGCCTACCACCCCTCACCGGGTTCATGCCAAAATGACTAATTCTTCAGGAACTAACCAAACAAGACTTAATCCTAACCGCCACAATTGCTGCCTTAACAGCCCTTCTTAGCCTTTACTTCTACCTACGCCTGTCTTACGCAATAGCCCTGACCCTCTCCCCCAACAACTTCTCCAACACAACCGCTTGACGAATCCCCTCAACCCAACTCTCTCTCCCCCTAGCCACAATAACCTCTACCACCATTTGTCTCCTACCCATAACCCCAACTATCTCAACACTCCTGACCCTCTAGNNNNNNNNNNNNNNNNNNNNNNNNNNNNNNNNNNNNNNNNNNNNNNNNNNNNNNNNNNNNNNNNNNNNNNNNNNNNNNNNNNNNNNNNNNNNNNNNNNNNNNNNNNNNNNNNNNNNNNNNNNNNNNNNNNNNNNNNNNNNNNNNNNNNNNNNNNNNNNNNNNNNNNNNNNNNNNNNNNNNNNNNNNNNNNNNNNNNNNNNNNNNNNNNNNNNNNNNNNNNNNNNNNNNNNNNNNNNNNNNNNNNNNNNNNNNNNNNNNNNNNNNNNNNNNNNNNNNNNNNNNNNNNNNNNNNNNNNNNNNNNNNNNNNNNNNNNNNNNNNNNNNNNNNNNNNNNNNNNNNNNNNNNNNNNNNNNNNNNNNNNNNNNNNNNNNNNNNNNNNNNNNNNNNNNNNNNNNNNNNNNNNNNNNNNNNNNNNNNNNNNNNNNNNNNNNNNNNNNNNNNNNNNNNNNNNNNNNNNNNNNNNNNNNNNNNNNNNNNNNNNNNNNNNNNNNNNNNNNNNNNNNNNNNNNNNNNNNNNNNNNNNNNNNNNNNNNNNNNNNNNNNNNNNNNNNNNNNNNNNNNNNNNNNNNNNNNNNNNNNNNNNNNNNNNNNNNNNNNNNNNNNNNNNNNNNNNNNNNNNNNNNNNNNNNNNNNNNNNNNNNNNNNNNNNNNNNNNNNNNNNNNNNNNNNNNNNNNNNNNNNNNNNNNNNNNNNNNNNNNNNNNNNNNNNNNNNNNNNNNNNNNNNNNNNNNNNNNNNNNNNNNNNNNNNNNNNNNNNNNNNNNNNNNNNNNNNNNNNNNNNNNNNNNNNNNNNNNNNNNNNNNNNNNNNNNNNNNNNNNNNNNNNNNNNNNNNNNNNNNNNNNNNNNNNNNNNNNNNNNNNNNNNNNNNNNNNNNNNNNNNNNNNNNNNNNNNNNNNNNNNNNNNNNNNNNNNNNNNNNNNNNNNNNNNNNNNNNNNNNNNNNNNNNNNNNNNNNNNNNNNNNNNNNNNNNNNNNNNNNNNNNNNNNNNNNNNNNNNNNNNNNNNNNNNNNNNNNNNNNNNNNNNNNNNNNNNNNNNNNNNNNNNNNNNNNNNNNNNNNNNNNNNNNNNNNNNNNNNNNNNNNNNNNNNNNNNNNNNNNNNNNNNNNNNNNNNNN
      C162_Crenicichla_ypo                                            ATGAATCCACACATCCTTCTCACCCTCCTATTTGGATTAGGCCTGGGAACAACAATCACACTATCAAGCTCACACTGGCTCCTCGCTTGAATAGGGCTAGAACTCAACACCCTCGCCATAATCCCCCTGATAGCTCAACATCATCACCCCCGGGCAGTAGAAGCCGCAACAAAATACTTCCTAACCCAAGCAGCAGCTGCCGCCACCCTCCTCTTTGCCACCACCTATAACGCCTGACTAACAGGACAATGAGATATTTATTACATATCAACCCCTCTCCCAACAACCCTAATCACCTTAGCCCTAGCATTTAAAATTGGACTAGCCCCCCTTCATGCCTGACTACCCGAAGTCCTCCAAGGGCTTGATTATACTACGGGACTAATTCTATCAACTTGACAAAAACTTGCCCCTTTCGCCCTACTCCTCCAAATTCAACCAACCAATTCTAGCATTATGATTTTTCTTGGCCTCTCATCTACCCTTGTCGGGGGGTGAGGCGGACTTAACCAAACCCAACTACGAAAAATCCTAGCCTACTCATCTATTGCCCACCTTGGTTGAATAATTCTGGTTATACAATTTACCCCCTCCCTCTCCCTCCTTGCCCTAATCACCTACTTCTTCATAACAACCTCCCTATTCCTAACATTTAAACTAAACATAGCCTTAAACATTAACACCCTGTCCACCTCCTGGCCGAAAGCCCCAGCCTTAACAGCTCTAACCCCCCTCATCCTCCTCTCCCTGGGAGGCCTACCACCCCTTACCGGGTTCATGCCAAAATGACTGATTCTTCAAGAACTGACCAAACAAGGCCTAATCCTAACCGCCACAATTGCTGCCTTGACAGCCCTTCTTAGCCTTTACTTCTACCTTCGCCTATCTTACACAATAGCCCTGACCCTCTCCCCTAACAACTTCTCCAACACAACCGTTTGACGAACCCCATCAGCCCAACTCTCACTACCCCTAGCCACAATAACCTCCGCTACCATTTGCCTCCTACCCATAACCCCAACTATCTCAGCACTCCTGACCATCTAGNNNNNCCTCCTAAAAATTGCAAACGATGCCCTAATTGACCTCCCCACACCCTTAAATATCTCTGTATGATGAAACTTCGGCTCCCTCCTAGGCCTGTGCCTCATCGCACAGATCCTCACAGGCCTATTCCTAGCAATACACTACACCTCTGATATCACCCTAGCCTTCTCATCCGTTACACATATTTGCCGAGACGTTAACTACGGGTGACTTATCCGAAACCTTCATGCTAACGGGGCATCCTTCTTTTTTATCTGTATTTACCTGCACATCGGCCGCGGACTCTACTACGGATCCTATCTATTTAAAGAGACATGAAACGTCGGAGTAGTCCTTCTCTTGCTAGTAATGATAACCGCATTCGTGGGCTATGTCCTACCCTGGGGACAAATGTCCTTCTGAGGCGCCACAGTAATCACCAACCTCCTCTCCGCCATTCCTTACATCGGAACCTCCTTAGTACAATGAATTTGGGGGGGCTTCTCAGTAGATAACGCCACCCTAGCCCGCTTCTTTGCCTTCCACTTCCTATTTCCCTTCATCATTGCCGCTATGGCCCTTGTCCACCTCATCTTTCTCCACGAAACTGGGTCCTCCAACCCAACCGGCCTAAACTCAGACGCAGATAAAATCCCATTCCACCCCTACTTCTCCTTCAAAGACGTACTAGGCTTCGCAGTACTTTTAATCGCCCTTACCGCACTAGCACTTTTCTCCCCGAACCTCCTAGGAGACCCAGACAACTTCACCCCAGCCAACCCACTTGTAACGCCCCCCCACATTAAGCCAGAATGGTACTTCCTATTTGCCTACGCCATCCTACGATCAATCCCAAACAAACTAGGGGGTGTCCTCGCCCTCCTATTCTCAATCCTTATCCTCATGCTAGTCCCCATCCTACACACATCTAAACAACGAGCTACCACCTTTCGACCACTAACCCAAATCATTCTCTGACTCCTAGTAGCAGATGTAGCCATCCTTACTTGAATTGGAGGTTTACCCGTCGAACACCCCTTCATCCTAATCGGCCAAATCGCATCACTCCNNNNNNNNNNNNNNNNNNNNNNNNNNNNNNNNNNNNNNNNNNNNNNNNNNNNNNNNNNNNNNNNNNNN
      C163_Crenicichla_ypo                                            ATGAATCCACACATCCTTCTCACCCTCCTATTTGGATTAGGCCTGGGAACAACAATTACACTATCAAGCTCACACTGGCTCCTCGCTTGAATAGGGCTAGAACTCAACACCCTCGCCATAATCCCCCTGATAGCTCAACATCATCACCCCCGGGCAGTAGAAGCCGCAACAAAATACTTCCTAACCCAAGCAGCAGCTGCCGCCACCCTCCTCTTTGCCACCACCTATAACGCCTGACTAACAGGACAATGAGATATTTATTACATATCAACCCCTCTCCCAACAACCCTAATCACCTTAGCCCTAGCATTTAAAATTGGACTAGCCCCCCTTCATGCCTGACTACCCGAAGTCCTCCAAGGGCTTGATTATACTACGGGACTAATTCTATCAACTTGACAAAAACTTGCCCCTTTCGCCCTACTCCTCCAAATTCAACCAACCAATTCTAGCATTATGATTTTTCTTGGCCTCTCATCTACCCTTGTCGGGGGGTGAGGCGGACTTAACCAAACCCAACTACGAAAAATCCTAGCCTACTCATCTATTGCCCACCTTGGTTGAATAATTCTAGTTATACAATTTACCCCCTCCCTCTCCCTCCTTGCCCTAATCACCTACTTCTTCATAACAACCTCCCTATTCCTAACATTTAAACTAAACATAGCCTTAAACATTAACACCCTGTCCACCTCCTGGCCGAAAGCCCCAGCCTTAACAGCTCTAACCCCCCTCATCCTCCTCTCCCTGGGAGGCCTACCACCCCTTACCGGGTTCATGCCAAAATGACTGATTCTTCAAGAACTGACCAAACAAGGCCTAATCCTAACCGCCACAATTGCTGCCTTGACAGCCCTTCTTAGCCTTTACTTCTACCTTCGCCTATCTTACACAATAGCCCTGACCCTCTCCCCTAACAACTTCTCCAACACAACCGTTTGACGAACCCCATCAGCCCAACTCTCACTACCCCTAGCCACAATAACCTCCGCTACCATCTGCCTCCTACCCATAACCCCAACTATCTCAGCACTCCTGACCATCTAGCATCCCCTCCTAAAAATTGCAAACGATGCCCTAATTGACCTCCCCACACCCTTAAATATCTCTGTATGATGAAACTTCGGCTCCCTCCTAGGCCTGTGCCTCATCGCACAGATCCTCACAGGCCTATTCCTAGCAATACACTACACCTCTGATATCACCCTAGCCTTCTCATCCGTTACACATATTTGCCGAGACGTTAACTACGGGTGACTTATCCGAAACCTTCATGCTAACGGGGCATCCTTCTTTTTTATCTGTATTTACCTGCACATCGGCCGCGGACTCTACTACGGATCCTATCTATTTAAAGAGACATGAAACGTCGGAGTAGTCCTTCTCTTGCTAGTAATGATAACCGCATTCGTGGGCTATGTCCTACCCTGGGGACAAATGTCCTTCTGAGGCGCCACAGTAATCACCAACCTCCTCTCCGCCATTCCTTACATCGGAACCTCCTTAGTACAATGAATTTGGGGGGGCTTCTCAGTAGATAACGCCACCCTAGCCCGCTTCTTTGCCTTCCACTTCCTATTTCCCTTCATCATTGCCGCTATGGCCCTTGTCCACCTCATCTTTCTCCACGAAACTGGGTCCTCCAACCCAACCGGCCTAAACTCAGACGCAGATAAAATCCCATTCCACCCCTACTTCTCCTTCAAAGACGTACTAGGCTTCGCAGTACTTTTAATCGCCCTTACCGCACTAGCACTTTTCTCCCCGAACCTCCTAGGAGACCCAGACAACTTCACCCCAGCCAACCCACTTGTAACGCCCCCCCACATTAAGCCAGAATGGTACTTCCTATTTGCCTACGCCATCCTACGATCAATCCCAAACAAACTAGGGGGTGTCCTCGCCCTCCTATTCTCAATCCTTATCCTCATGCTAGTCCCCATCCTACACACATCTAAACAACGAGCTACCACCTTTCGACCACTAACCCAAATCATTCTCTGACTCCTAGTAGCAGATGTAGCCATCCTTACTTGAATTGGAGGTTTACCCGTCGAACACCCCTTCATCCTAATCGGCCAAATCGCATCACTCCNNNNNNNNNNNNNNNNNNNNNNNNNNNNNNNNNNNNNNNNNNNNNNNNNNNNNNNNNNNNNNNNNNNN
      C164_Crenicichla_sp_biglips_Deseado                             ATGAATCCACACATCCTCCTCACCCTCCTATTTGGATTAGGCCTGGGAACAACAATCGCACTATCAAGCTCACACTGACTCCTCGCTTGAATAGGACTAGAACTCAACACCCTGGCCATAATCCCCCTGATAGCCCAACATCATCACCCCCGAGCAGTAGAAGCCGCAACAAAATACTTCCTAACCCAAGCAGCAGCTGCCGCCACCCTCCTCTTTGCCAGCACCTATAACGCCTGACTAACAGGACAATGAGATATTTATCTCATATCAACCCCCCTCCCAACTACCCTAATCACCTTAGCCCTAGCATTTAAAATTGGACTAGCCCCACTTCATGCCTGACTACCCGAAGTCCTCCAAGGGCTTGACTATACTACAGGGCTAATTCTCTCTACTTGACAAAAACTTGCCCCTTTCGCCCTACTCCTCCAAATTCAACCAACCAATTCTAGCATTATGATCTTTCTTGGTCTCTCATCTACCCTTGTGGGAGGATGGGGCGGACTTAACCAAACCCAACTACGAAAAATCCTAGCCTACTCATCTATTGCCCACCTTGGTTGAATAATTCTGGTTATACAATTTACCCCCTCCCTCTCCCTCCTTGCCCTAATCACCTACTTCTTCATAACAGCCTCCCTATTCCTAACATTTAAACTAAACATAGCCTTAAACATTAATACTCTGTCCACCTCCTGGGCGAAAGCCCCGGCCCTAACAGCCCTAACCCCCCTAATCCTTCTCTCCCTGGGGGGCCTACCACCCCTCACCGGGTTCATGCCAAAATGACTAATTCTTCAGGAACTGACCAAACAAGACTTAATCCTAACCGCCACAATTGCTGCCTTAACAGCCCTTCTTAGCCTTTACTTCTACCTACGCCTGTCTTACGCAATAGCCCTGACCCTCTCCCCCAACAACTTCTCCAACACAACCGCTTGACGAATCCCCTCAACCCAACTCTCACTCCCCCTAGCCACAATAACCTCCACCACCATTTGTCTCCTACCCATAACCCCAACTATCTCAACACTCCTGACCCTCTAGNNNNNNNNNNNNNNNNNNNNAAACGACGCCCTAATTGACCTCCCCACGCCCTTAAATATCTCGGTATGATGAAACTTCGGCTCCCTCCTAGGCCTGTGCCTTATCGCACAAATCCTCACAGGCCTGTTCCTAGCAATACACTACACCTCTGATATCACCTTAGCCTTCTCATCCGTTGCCCACATTTGCCGAGACGTTAACTATGGGTGACTTATCCGAAACCTCCATGCTAACGGGGCATCCTTCTTTTTTATCTGTATCTACCTGCATATCGGTCGCGGRCTCTATTACGGGTCCTATCTGTTTAAAGAGACATGAAACGTCGGAGTGATTCTTCTCTTATTAGTAATAATAACTGCGTTCGTAGGCTATGTCCTGCCCTGAGGACAAATGTCCTTCTGAGGGGCTACAGTAATCACCAACCTCCTATCCGCCATTCCCTACATCGGGACCTCTCTAGTACAATGAATTTGAGGGGGCTTCTCAGTAGACAACGCCACCCTGGCCCGTTTCTTTGCCTTCCACTTTCTATTCCCCTTCATCATCGCCGCCATAGCCCTTATCCACCTGATTTTCCTCCACGAAACTGGGTCATCCAACCCAACCGGCCTAAACTCAGACACAGATAAAATCCCGTTCCACCCCTACTTCTCCCTCAAAGACGTACTAGGCTTCGCAGTACTTTTAATTGCCCTAACCTCACTAACACTTTTCTCCCCAAACCTTTTAGGAGACCCAGACAACTTCACCCCGGCCAACCCGCTTGTCACTCCCCCCCACATTAAGCCAGAATGATACTTCCTATTTGCCTACGCCATCCTACGATCAATCCCAAACAAGCTGGGAGGCGTCCTCGCCCTCCTGTTCTCGATCCTCATCCTAATACTAACCCCCATCCTACACACATCAAAACAACGGGCTATCACCTTTCGACCACTAACCCAAATCATTCTCTGACTTCTAGTAGCGGATGTAGCCATCCTTACTTGAATTGGGGGCTTGCCCGTCGAACGCCCCTTCATCCTAATTGGCCAAATCGCATCAATCCNNNNNNNNNNNNNNNNNNNNNNNNNNNNNNNNNNNNNNNNNNNNNNNNNNNNNNNNNNNNNNNNNNNN
      C165_Crenicichla_yaha_Deseado                                   ATGAATCCACACATCCTTCTCACCCTCCTATTTGGATTAGGCCTGGGAACAACAATCGCACTATCAAGCTCACACTGACTCCTAGCTTGAATAGGACTGGAACTCAACACCCTGGCCATAATCCCCCTGATAGCTCAACATCATCACCCCCGAGCAGTAGAAGCCGCAACAAAATACTTCCTAACCCAAGCAGCAGCTGCCGCCACCCTCCTCTTTGCCAGCACCTATAACGCCTGACTAACAGGACAATGAGATATTTATCTCATATCAACCCCCCTCCCAACTACCCTAATCACCTTAGCCCTAGCATTTAAAATTGGACTAGCCCCACTTCATGCCTGACTACCCGAAGTCCTCCAAGGGCTTGACTATACTACAGGACTAATTCTCTCAACTTGACAAAAACTTGCCCCTTTCGCCCTACTCCTCCAAATTCAACCAACTAATTCTAGCATTATGATCTTTCTTGGCCTCTCATCTACCCTTGTGGGAGGATGGGGCGGACTTAACCAAACCCAACTACGAAAAATCCTAGCCTACTCATCTATTGCCCACCTTGGTTGAATAATTCTGGTTATACAATTTACCCCCTCCCTCTCCCTCCTTGCCCTAATCACCTACTTCTTCATAACAGCCTCCCTATTCCTAACATTTAAACTAAACATAGCCTTAAACATTAATACCCTGTCCACCTCCTGGGCGAAAGCCCCCGCCCTAACAGCCCTAACCCCCCTAGTCCTTCTCTCCCTGGGGGGCCTACCACCCCTCACCGGGTTCATGCCAAAATGACTAATTCTTCAGGAACTAACCAAACAAGACTTAATCCTAACCGCCACAATTGCTGCCTTAACAGCCCTTCTTAGCCTTTACTTCTACCTACGCCTGTCTTACGCAATAGCCCTGACCCTCTCCCCCAACAACTTCTCCAACACAACCGCTTGACGAATCCCCTCAGCCCAACTCTCACTCCCCCTAGCCACAATAACCTCCGCCACCATTTGTCTCCTACCCATAACCCCAACTATCTCAACACTCCTGACCCTCTAGNNNNNNNNNNNNNNNNNNGCAAACGACGCCCTAATTGACCTCCCCACGCCCTTAAATATCTCGGTATGATGAAACTTCGGCTCCCTCCTAGGTCTGTGCCTTATCGCACAAATCCTAACAGGCCTGTTCCTAGCAATACACTACACCTCGGATATCACCTTAGCCTTCTCATCCGTTGCCCACATTTGCCGAGACGTTAACTATGGGTGACTTATCCGAAACCTCCATGCTAACGGGGCATCCTTCTTTTTTATCTGTATCTACCTGCATATCGGTCGAGGGCTCTATTACGGGTCCTATCTGTTTAAAGAGACATGAAACGTCGGAGTAATTCTTCTCTTATTAGTAATAATAACTGCGTTCGTAGGCTATGTCCTGCCCTGAGGACAAATGTCCTTCTGAGGGGCTACAGTAATCACCAACCTCCTCTCCGCCATTCCCTACATCGGGACCTCTCTAGTACAGTGAATTTGAGGGGGCTTCTCAGTAGACAACGCTACCCTGGCCCGTTTCTTTGCCTTCCACTTTCTATTCCCCTTCGTCATCGCCGCCATAGCCCTTATCCACCTGATTTTCCTCCACGAAACTGGGTCATCCAACCCAACCGGCCTAAACTCAGACACAGATAAAATCCCGTTCCACCCCTACTTCTCCCTCAAAGACGTACTAGGCTTCGCAGTACTTTTAATTGCCCTAACCGCACTAACACTTTTCTCCCCAAACCTTCTAGGAGACCCAGACAACTTCACCCCAGCCAACCCACTTGTCACTCCCCCCCACATTAAGCCAGAATGATACTTCCTATTTGCCTACGCCATCCTACGATCAATCCCAAACAAGCTAGGAGGCGTCCTCGCCCTCCTGTTCTCAATCCTCATCCTAATACTAGCCCCCATCCTACACACATCAAAACAACGGGCTATCACCTTTCGACCACTAACCCAAATCATTCTCTGACTTCTAGTAGCAGATGTAGCCATCCTTACTTGAATTGGGGGCTTGCCCGTCGAACACCCCTTCGTCCTAATTGGCCAAATCGCATCAATCCNNNNNNNNNNNNNNNNNNNNNNNNNNNNNNNNNNNNNNNNNNNNNNNNNNNNNNNNNNNNNNNNNNNN
      C166_Crenicichla_tesay_Deseado                                  ATGAATCCACACATCCTTCTCACCCTCCTATTTGGATTAGGCCTGGGAACAACAATTGCACTATCAAGCTCACACTGACTCCTCGCTTGAATAGGGCTAGAACTCAACACCCTGGCCATAATCCCCCTGATAGCTCAACATCATCACCCCCGAGCAGTAGAAGCCGCAACAAAATACTTCCTTACCCAAGCAGCAGCTGCCGCCACCCTCCTCTTTGCCAGCACCTATAACGCCTGACTAACAGGACAATGAGATATTTATCTCATATCAACCCCCCTCCCAACTACCCTAATCACCTTAGCCCTAGCATTTAAAATTGGACTAGCCCCACTTCATGCCTGACTACCCGAAGTCCTCCAAGGGCTTGACTATACTACAGGACTAATTCTCTCAACTTGACAAAAACTTGCCCCTTTCGCCCTACTCCTCCAAATTCAACCAACCAATTCTAGCATTATGATCTTTCTTGGCCTCTCATCTACCCTTGTGGGAGGATGGGGCGGACTTAACCAAACCCAACTACGAAAAATCCTAGCCTACTCATCTATTGCCCACCTTGGTTGAATAATTCTGGTTATACAATTTACCCCCTCCCTCTCCCTCCTTGCCCTAATCACCTACTTCTTCATAACAGCCTCCCTATTCCTAACATTTAAACTAAACATAGCCTTAAACATTAATACCCTGTCCACCTCCTGGGCGAAAGCCCCGGCCCTAACAGCCCTGACCCCCCTAATTCTTCTCTCCCTGGGGGGCCTACCACCCCTCACCGGGTTCATGCCAAAATGACTAATTCTTCAGGAACTAACCAAACAAGACTTAATCCTAACCGCCACAATTGCTGCCTTAACAGCCCTTCTTAGCCTTTACTTCTACCTACGCCTGTCTTACGCAATAGCCCTGACCCTCTCCCCCAACAACTTCTCCAACACAACCGCTTGACGAATCCCCTCAACCCAACTCTCACTCCCCCTAGCCACAATAACCTCCACCACCATTTGCCTCCTACCCATAACCCCAACTATCTCAACACTCCTGACCCTCTAGCACCCCCTCCTAAAAATTGCAAACGACGCCCTAATTGACCTCCCCACGCCCTTAAATATCTCGGTATGATGAAACTTCGGCTCCCTCCTAGGTCTGTGCCTTATCGCACAAATCCTCACAGGCCTGTTTCTAGCAATACACTACACCTCTGATATCACCTTAGCCTTCTCATCCGTTGCCCACATTTGCCGAGACGTTAACTATGGGTGACTTATCCGAAACCTCCATGCTAATGGGGCATCCTTCTTTTTTATCTGTATTTACCTGCATATCGGTCGCGGACTCTATTACGGGTCCTACCTGTTTAAAGAGACATGAAACGTCGGAGTGGTTCTTCTCTTATTAGTAATAATAACTGCGTTCGTAGGCTATGTCCTGCCCTGAGGGCAAATGTCCTTCTGAGGGGCTACAGTAATCACCAACCTCCTCTCCGCTATTCCCTACATCGGGACCTCTCTAGTACAATGAATTTGAGGGGGCTTCTCAGTAGACAACGCTACCCTGGCCCGTTTCTTTGCCTTCCACTTTCTATTCCCCTTCATCATCGCCGCCATAGCCCTTATCCACCTGATTTTCCTCCACGAAACTGGGTCATCCAACCCAACCGGCCTAAACTCAGACACAGATAAAGTCCCGTTCCATCCCTACTTCTCCCTCAAAGACGTACTAGGCTTCGCAGTACTTTTAATTGCCCTAACCGCACTAACACTTTTTTCCCCAAACCTTCTAGGAGACCCAGACAACTTCACCCCAGCCAACCCACTTGTCACCCCCCCACACATTAAGCCAGAATGATACTTCCTATTTGCCTACGCCATCCTACGATCAATCCCGAACAAGCTAGGAGGCGTCCTCGCCCTCCTGTTCTCAATCCTCATCCTAATACTAGCCCCCATCCTACACACATCAAAACAACGGGCTATCACCTTTCGACCACTAACCCAAATCATTCTCTGACTTCTAGTAGCAGATGTAGCCATCCTTACTTGAATTGGGGGCTTGCCCGTCGAACACCCCTTCATCCTAATTGGCCAAATCGCATCAATCCNNNNNNNNNNNNNNNNNNNNNNNNNNNNNNNNNNNNNNNNNNNNNNNNNNNNNNNNNNNNNNNNNNNN
      C167_Crenicichla_yaha_Deseado                                   ATGAATCCACACATCCTTCTCACCCTCCTATTTGGATTAGGCCTGGGAACAACAATCGCACTATCAAGCTCACACTGACTCCTAGCTTGAATAGGACTGGAACTCAACACCCTGGCCATAATCCCCCTGATAGCTCAACATCATCACCCCCGAGCAGTAGAGGCCGCAACAAAATACTTCCTAACCCAAGCAGCAGCTGCCGCCACCCTCCTCTTTGCCAGCACCTATAACGCCTGACTAACAGGACAATGAGATATTTATCTCATATCAACCCCCCTCCCAACTACCCTAATCACCTTAGCCCTAGCATTTAAAATTGGACTAGCCCCACTTCATGCCTGACTACCCGAAGTCCTCCAAGGGCTTGACTATACTACAGGACTAATTCTCTCAACTTGACAAAAACTTGCCCCTTTCGCCCTACTCCTCCAAATTCAACCAACTAATTCTAGCATTATGATCTTTCTTGGCCTCTCATCTACCCTTGTGGGAGGATGGGGCGGACTTAACCAAACCCAACTACGAAAAATCCTAGCCTACTCATCTATTGCCCACCTTGGTTGAATAATTCTGGTTATACAATTTACCCCCTCCCTCTCCCTCCTTGCCCTAATCACCTACTTCTTCATAACAGCCTCCCTATTCCTAACATTTAAACTAAACATAGCCTTAAACATTAATACCCTGTCCACCTCCTGGGCGAAAGCCCCCGCCCTAACAGCCCTAACCCCCCTAGTCCTTCTCTCCCTGGGGGGCCTACCACCCCTCACCGGGTTCATGCCAAAATGACTAATTCTTCAGGAACTAACCAAACAAGACTTAATCCTAACCGCCACAATTGCTGCCTTAACAGCCCTTCTTAGCCTTTACTTCTACCTACGCCTGTCTTACGCAATAGCCCTGACCCTCTCCCCCAACAACTTCTCCAACACAACCGCTTGACGAATCCCCTCAGCCCAACTCTCACTCCCCCTAGCCACAATAACCTCCGCCACCATTTGTCTCCTACCCATAACCCCAACTATCTCAACACTCCTGACCCTCTAGNNNNNNCTTCTAAAAATTGCAAACGACGCCCTAATTGACCTCCCCACGCCCTTAAATATCTCGGTATGATGAAACTTCGGCTCCCTCCTAGGTCTGTGCCTTATCGCACAAATCCTAACAGGCCTGTTCCTAGCAATACACTACACCTCGGATATCACCTTAGCCTTCTCATCCGTTGCCCACATTTGCCGAGACGTTAACTATGGGTGACTTATCCGAAACCTCCATGCTAACGGGGCGTCCTTCTTTTTTATCTGTATCTACCTGCATATCGGTCGAGGGCTCTATTACGGGTCCTATCTGTTTAAAGAGACATGAAACGTCGGAGTAATTCTTCTCTTATTAGTAATAATAACTGCGTTCGTAGGCTATGTCCTGCCCTGAGGACAAATGTCCTTCTGAGGGGCTACAGTAATCACCAACCTCCTCTCCGCCATTCCCTACATCGGGACCTCTCTAGTACAGTGAATTTGAGGGGGCTTCTCAGTAGACAACGCTACCCTGGCCCGTTTCTTTGCCTTCCACTTTCTATTCCCCTTCGTCATCGCCGCCATAGCCCTTATCCACCTGATTTTCCTCCACGAAACTGGGTCATCCAACCCAACCGGCCTAAACTCAGACACAGATAAAATCCCGTTCCACCCCTACTTCTCCCTCAAAGACGTACTAGGCTTCGCAGTACTTTTAATTGCCCTAACCGCACTAACACTTTTCTCCCCAAACCTTCTAGGAGACCCAGACAACTTCACCCCAGCCAACCCACTTGTCACTCCCCCCCACATTAAGCCAGAATGATACTTCCTATTTGCCTACGCCATCCTACGATCAATCCCAAACAAGCTAGGAGGCGTCCTCGCCCTCCTGTTCTCAATCCTCATCCTAATACTAGCCCCCATCCTACACACATCAAAACAACGGGCTATCACCTTTCGACCACTAACCCAAATCATTCTCTGACTTCTAGTAGCAGATGTAGCCATCCTTACTTGAATTGGGGGCTTGCCCGTCGAACACCCCTTCGTCCTAATTGGCCAAATCGCATCAATCCNNNNNNNNNNNNNNNNNNNNNNNNNNNNNNNNNNNNNNNNNNNNNNNNNNNNNNNNNNNNNNNNNNNN
      C168_Crenicichla_tesay_small_mouth_Deseado                      ATGAATCCACACATCCTTCTCACCCTCCTATTTGGATTAGGCCTGGGAACAACAATTGCACTATCAAGCTCACACTGACTCCTCGCTTGAATAGGGCTAGAACTCAACACCCTGGCCATAATCCCCCTGATAGCTCAACATCATCACCCCCGAGCAGTAGAAGCCGCAACAAAATACTTCCTTACCCAAGCAGCAGCTGCCGCCACCCTCCTCTTTGCCAGCACCTATAACGCCTGACTAACAGGACAATGAGATATTTATCTCATATCAACCCCCCTCCCAACTACCCTAATCACCTTAGCCCTAGCATTTAAAATTGGACTAGCCCCACTTCATGCCTGACTACCCGAAGTCCTCCAAGGGCTTGACTATACTACAGGACTAATTCTCTCAACTTGACAAAAACTTGCCCCTTTCGCCCTACTCCTCCAAATTCAACCAACCAATTCTAGCATTATGATCTTTCTTGGCCTCTCATCTACCCTTGTGGGAGGATGGGGCGGACTTAACCAAACCCAACTACGAAAAATCCTAGCCTACTCATCTATTGCCCACCTTGGTTGAATAATTCTGGTTATACAATTTACCCCCTCCCTCTCCCTCCTTGCCCTAATCACCTACTTCTTCATAACAGCCTCCCTATTCCTAACATTTAAACTAAACATAGCCTTAAACATTAATACCCTGTCCACCTCCTGGGCGAAAGCCCCGGCCCTAACAGCCCTAACCCCCCTAATTCTTCTCTCCCTGGGGGGCCTACCACCCCTCACCGGGTTCATGCCAAAATGACTAATTCTTCAGGAACTAACCAAACAAGACTTAATCCTAACCGCCACAATTGCCGCCTTAACAGCCCTTCTTAGCCTTTACTTCTACCTACGCCTGTCTTACGCAATAGCCCTGACCCTCTCCCCCAACAACTTCTCCAATACAACCGCTTGACGAATCCCCTCAACCCAACTCTCACTCCCCCTAGCCACAATAACCTCCACCACCATTTGTCTCCTACCCATAACCCCAACTATCTCAACACTCCTGACCCTCTAGNNCCCCCTCCTAAAAATTGCAAACGACGCCCTAATTGACCTCCCCACGCCCTTAAATATCTCGGTATGATGAAACTTCGGCTCCCTCCTAGGTCTATGCCTTATCGCACAAATCCTCACAGGCCTGTTTCTAGCAATACACTACACCTCTGATATCACCTTAGCCTTCTCATCCGTTGCCCACATTTGCCGAGACGTTAACTATGGGTGACTTATCCGAAACCTCCATGCTAATGGGGCATCCTTCTTTTTTATCTGTATTTACCTGCATATCGGTCGCGGACTCTATTACGGGTCCTACCTGTTTAAAGAGACATGAAACGTCGGGGTGGTTCTTCTCTTATTAGTAATAATAACTGCGTTCGTAGGCTATGTCCTGCCCTGAGGGCAAATGTCCTTCTGAGGGGCTACAGTAATCACCAACCTCCTCTCCGCTATTCCCTACATCGGGACCTCTCTAGTACAATGAATTTGGGGGGGCTTCTCAGTAGACAACGCTACCCTGGCCCGTTTCTTTGCCTTCCACTTTCTATTCCCCTTCATCATCGCCGCCATAGCCCTTATCCACCTGATTTTCCTCCACGAAACTGGGTCATCCAACCCAACCGGCCTAAACTCAGACACAGATAAAGTCCCGTTCCATCCCTACTTCTCCCTCAAAGACGTACTAGGCTTCGCAGTACTTTTAATTGCCCTAACCGCACTAACACTTTTTTCCCCAAACCTTCTAGGAGACCCAGACAACTTCACCCCAGCCAACCCACTTGTCACCCCCCCACACATTAAGCCAGAATGATACTTCCTATTTGCCTACGCCATCCTACGATCAATCCCGAACAAGCTAGGAGGCGTTCTCGCCCTCCTGTTCTCAATCCTCATCCTAATACTAGCCCCCATCCTACACACATCAAAACAACGGGCTATCACCTTTCGACCACTAACCCAAATCATTCTCTGACTTCTAGTAGCAGATGTAGCCATCCTTACTTGAATTGGGGGCTTGCCCGTCGAACACCCCTTCATCCTAATTGGCCAAATCGCATCAATCCNNNNNNNNNNNNNNNNNNNNNNNNNNNNNNNNNNNNNNNNNNNNNNNNNNNNNNNNNNNNNNNNNNNN
      C169_Crenicichla_sp_biglips_Iguazu                              ATGAATCCACACATCCTTCTCACCCTCCTATTTGGATTAGGCCTGGGAACAACAATCGCACTATCAAGCTCACACTGACTCCTCGCTTGAATAGGACTAGAACTCAACACCCTGGCCATAATCCCCCTGATAGCCCAACATCATCACCCCCGAGCAGTAGAAGCCGCAACAAAATACTTCCTAACCCAAGCAGCAGCTGCCGCCACCCTCCTCTTTGCCAGCACCTATAACGCCTGACTAACAGGACAATGAGATATTTATCTCATATCAACCCCCCTCCCAACTACCCTAATCACCTTAGCCCTAGCATTTAAAATTGGACTAGCCCCACTTCATGCCTGACTACCCGAAGTCCTCCAAGGGCTTGACTATACTACAGGGCTAATTCTCTCTACTTGACAAAAACTTGCCCCTTTCGCCCTACTCCTCCAAATTCAACCAACCAATTCTAGCATTATGATCTTTCTTGGCCTCTCATCTACCCTTGTGGGAGGATGGGGCGGACTTAACCAAACCCAACTACGAAAAATCCTAGCCTACTCATCTATTGCCCACCTTGGTTGAATAATTCTGGTTATACAATTTACCCCCTCCCTCTCCCTCCTTGCCCTAATCACCTACTTCTTCATAACAGCCTCCCTATTCCTAACATTTAAACTAAACATAGCCTTAAACATTAATACTCTGTCCACCTCCTGGGCGAAAGCCCCGGCCCTAACAGCCCTAACCCCCCTAATCCTTCTCTCCCTGGGGGGCCTACCACCCCTCACCGGGTTCATGCCAAAATGACTAATTCTTCAGGAACTGACCAAACAAGACTTAATCCTAACCGCCACAATTGCTGCCTTAACAGCCCTTCTTAGCCTTTACTTCTACCTACGCCTGTCTTACGCAATAGCCCTGACCCTCTCCCCCAACAACTTCTCCAACACAACCGCTTGACGAATCCCCTCAACCCAACTCTCACTCCCCCTAGCCACAATAACCTCCACCACCATTTGTCTCCTACCCATAACCCCAACTATCTCAACACTCCTGACCCTCTAGNNNNNNNNNNNNNNNNNNNNNNACGACGCCCTAATTGACCTCCCCACGCCCTTAAATATCTCGGTATGATGAAACTTCGGCTCCCTCCTAGGTCTGTGCCTTATCGCACAAATCCTCACAGGCCTGTTCCTAGCAATACACTACACCTCTGATATCACCTTAGCCTTCTCATCCGTTGCCCACATTTGCCGAGACGTTAACTATGGGTGACTTATCCGAAACCTCCATGCTAACGGGGCATCCTTCTTTTTTATCTGTATCTACCTGCATATCGGTCGCGGGCTCTATTACGGGTCCTATCTGTTTAAAGAGACATGAAACGTCGGAGTGATTCTTCTCTTATTAGTAATAATAACTGCGTTCGTAGGCTATGTCCTGCCCTGAGGACAAATGTCCTTCTGAGGGGCTACAGTAATCACCAACCTCCTATCCGCCATTCCCTACATCGGGACCTCTCTAGTACAATGAATTTGAGGGGGCTTCTCAGTAGACAACGCCACCCTGGCCCGTTTCTTTGCCTTCCACTTTCTATTCCCCTTCATCATCGCCGCCATAGCCCTTATCCACCTGATTTTCCTCCACGAGACTGGGTCATCCAACCCAACCGGCCTAAACTCAGACACAGATAAAATCCCGTTCCACCCCTACTTCTCCCTCAAAGACGTACTAGGCTTCGCAGTACTTTTAATTGCCCTAACCGCACTAACACTTTTCTCCCCAAACCTTTTAGGAGACCCAGACAACTTCACCCCAGCCAACCCGCTTGTCACTCCCCCCCACATTAAGCCAGAATGATACTTCCTATTTGCCTACGCCATCCTACGATCAATCCCAAACAAGCTGGGAGGCGTCCTCGCCCTCCTGTTCTCGATCCTCATCCTAATACTAACCCCCATCCTACACACATCAAAACAACGGGCTATCACCTTTCGACCACTAACCCAAATCATTCTCTGACTTCTAGTAGCGGATGTAGCCATCCTTACTTGAATTGGGGGCTTGCCCGTCGAACACCCCTTCATCCTAATTGGCCAAATNNNNNNNNNNNNNNNNNNNNNNNNNNNNNNNNNNNNNNNNNNNNNNNNNNNNNNNNNNNNNNNNNNNNNNNNNNNNNNN
      C170_Crenicichla_tesay_Iguazu                                   ATGAATCCACACATCCTTCTCACCCTCCTATTTGGATTAGGCCTGGGAACAACAATTGCACTATCAAGCTCACACTGACTCCTCGCTTGAATAGGGCTAGAACTCAACACCCTGGCCATAATCCCCCTGATAGCTCAACATCATCACCCCCGAGCAGTAGAAGCCGCAACAAAATACTTCCTTACCCAAGCAGCAGCTGCCGCCACCCTCCTCTTTGCCAGCACCTATAACGCCTGACTAACAGGACAATGAGATATTTATCTCATATCAACCCCCCTCCCAACTACCCTAATCACCTTAGCCCTAGCATTTAAAATTGGACTAGCCCCACTTCATGCCTGACTACCCGAAGTCCTCCAAGGGCTTGACTATACTACAGGACTAATTCTCTCAACTTGACAAAAACTTGCCCCTTTCGCCCTACTCCTCCAAATTCAACCAACCAATTCTAGCATTATGATCTTTCTTGGCCTCTCATCTACCCTTGTGGGAGGATGGGGCGGACTTAACCAAACCCAACTACGAAAAATCCTAGCCTACTCATCTATTGCCCACCTTGGTTGAATAATTCTGGTTATACAATTTACCCCCTCCCTCTCCCTCCTTGCCCTAATCACCTACTTCTTCATAACAGCCTCCCTATTCCTAACATTTAAACTAAACATAGCCTTAAACATTAATACCCTGTCCACCTCCTGGGCGAAAGCCCCGACCCTAACAGCCCTAACCCCCCTAATTCTTCTCTCCCTGGGGGGCCTACCACCCCTCACCGGGTTCATGCCAAAATGACTAATTCTTCAGGAACTGACCAAACAAGACTTAATCCTAACCGCCACAATTGCTGCCTTAACAGCCCTTCTTAGCCTTTACTTCTACCTACGCCTGTCTTACGCAATAGCCCTGACCCTCTCCCCCAACAACTTCTCCAACACAACCGCTTGACGAATCCCCTCAACCCAACTCTCACTCCCCCTAGCCACAATAACCTCCACCACCATTTGTCTCCTACCCATAACCCCAACTATCTCAGCACTCCTGACCCTCTAGNNNNNNNNNNNNNNNNNNNNNNACGACGCCCTAATTGACCTCCCCACGCCCTTAAATATCTCGGTATGATGAAACTTCGGCTCCCTCCTAGGTCTGTGCCTTATCGCACAAATCCTCACAGGCCTGTTTCTAGCAATACACTACACCTCTGATATCACCTTAGCCTTCTCATCCGTTGCCCACATTTGCCGAGACGTTAACTATGGGTGACTTATCCGAAACCTCCATGCTAATGGGGCATCCTTCTTTTTTATCTGTATTTACCTGCATATCGGTCGCGGACTCTATTACGGGTCCTACCTGTTTAAAGAGACATGAAACGTCGGAGTGGTTCTTCTCTTATTAGTAATAATAACTGCGTTCGTAGGCTATGTCCTGCCCTGAGGGCAAATGTCCTTCTGAGGGGCTACAGTAATCACCAACCTCCTCTCCGCTATTCCCTACATCGGGACCTCTCTAGTACAATGAATTTGGGGGGGCTTCTCAGTAGACAACGCTACCCTGGCCCGTTTCTTTGCCTTCCACTTYCTATTCCCCTTCATCATCGCCGCCATAGCCCTTATCCACCTGATTTTCCTCCACGAAACTGGGTCATCCAACCCAACCGGCCTAAACTCAGACACAGATAAAGTCCCGTTCCATCCCTACTTCTCCCTCAAAGACGTACTAGGCTTCGCAGTACTTTTAATTGCCCTAACCGCACTAACACTTTTTTCCCCAAACCTTCTAGGAGACCCAGACAACTTCACCCCAGCCAACCCACTTGTCACCCCCCCACACATTAAGCCAGAATGATACTTCCTATTTGCCTACGCCATCCTACGATCAATCCCGAACAAGCTAGGAGGCGTCCTCGCCCTCCTGTTCTCAATCCTCATCCTAATACTAGCCCCCATCCTACACACATCAAAACAACGGGCTATCACCTTTCGACCACTAACCCAAATCATTCTCTGACTTCTAGTAGCAGATGTAGCCATCCTTACTTGAATTGGGGGCTTGCCCGTCGAACACCCCTTCATCCTAATTGGCCAAATCGCATCAATCNNNNNNNNNNNNNNNNNNNNNNNNNNNNNNNNNNNNNNNNNNNNNNNNNNNNNNNNNNNNNNNNNNNNN
      C171_Crenicichla_tesay_Iguazu                                   ATGAATCCACACATCCTTCTCACCCTCCTATTTGGATTAGGCCTGGGAACAACAATTGCACTATCAAGCTCACACTGACTCCTCGCTTGAATAGGGCTAGAACTCAACACCCTGGCCATAATCCCCCTGATAGCTCAACATCATCACCCCCGAGCAGTAGAAGCCGCAACAAAATACTTCCTTACCCAAGCAGCAGCTGCCGCCACCCTCCTCTTTGCCAGCACCTATAACGCCTGACTAACAGGACAATGAGATATTTATCTCATATCAACCCCCCTCCCAACTACCCTAATCACCTTAGCCCTAGCATTTAAGATTGGACTAGCCCCACTTCATGCCTGACTACCCGAAGTCCTCCAAGGGCTTGACTATACTACAGGACTAATTCTCTCAACTTGACAAAAACTTGCCCCTTTCGCCCTACTCCTCCAAATTCAACCAACCAATTCTAGCATTATGATCTTTCTTGGCCTCTCATCTACCCTTGTGGGAGGATGGGGCGGACTTAACCAAACCCAACTACGAAAAATCCTAGCCTACTCATCTATTGCCCACCTTGGTTGAATAATTCTGGTTATACAATTTACCCCCTCCCTCTCCCTCCTTGCCCTAATCACCTACTTCTTCATAACAGCCTCCCTATTCCTAACATTTAAACTAAACATAGCCTTAAACATTAATACCCTGTCCACCTCCTGGGCGAAAGCCCCGGCCCTAACAGCCCTGACCCCCCTAATTCTTCTCTCCCTGGGGGGCCTACCACCCCTCACCGGGTTCATGCCAAAATGACTAATTCTTCAGGAACTAACCAAACAAGACTTAATCCTAACCGCCACAATTGCTGCCTTAACAGCCCTTCTTAGCCTTTACTTCTACCTACGCCTGTCTTACGCAATAGCCCTGACCCTCTCCCCCAACAACTTCTCCAACACAACCGCTTGACGAATCCCCTCAACCCAACTCTCACTCCCCCTAGCCACAATAACCTCCACCACCATTTGTCTCCTACCCATAACCCCAACTATCTCAACACTCCTGACCCTCTAGNNNNNCCTCCTAAAAATTGCAAACGACGCCCTAATTGACCTCCCCACGCCCTTAAATATCTCGGTATGATGAAACTTCGGCTCCCTCCTAGGTCTGTGCCTTATCGCACAAATCCTCACAGGCCTGTTTCTAGCAATACACTACACCTCTGATATCACCTTAGCCTTCTCATCCGTTGCCCACATTTGCCGAGACGTTAACTATGGGTGACTTATCCGAAACCTCCATGCTAATGGGGCATCCTTCTTTTTTATCTGTATTTACCTGCATATCGGTCGCGGACTCTATTACGGGTCCTACCTGTTTAAAGAGACATGAAACGTCGGAGTGGTTCTTCTCTTATTAGTAATAATAACTGCGTTCGTAGGCTATGTCCTGCCCTGAGGGCAAATGTCCTTCTGAGGGGCTACAGTAATCACCAACCTCCTCTCCGCTATTCCCTACATCGGGACCTCTCTAGTACAATGAATTTGGGGGGGCTTCTCAGTAGACAACGCTACCCTGGCCCGTTTCTTTGCCTTCCACTTTCTATTCCCCTTCATCATCGCCGCCATAGCCCTTATCCACCTGATTTTCCTCCACGAAACTGGGTCATCCAACCCAACCGGCCTAAACTCAGACACAGATAAAGTCCCGTTCCATCCCTACTTCTCCCTCAAAGACGTACTAGGCTTCGCAGTACTTTTAATTGCCCTAACCGCACTAACACTTTTTTCCCCAAACCTTCTAGGAGACCCAGACAACTTCACCCCAGCCAACCCACTTGTCACCCCCCCACACATTAAGCCAGAATGATACTTCCTATTTGCCTACGCCATCCTACGATCAATCCCGAACAAGCTAGGAGGCGTCCTCGCCCTCCTGTTCTCAATCCTCATCCTAATACTAGCCCCCATCCTACACACATCAAAACAACGGGCTATCACCTTTCGACCACTAACCCAAATCATTCTCTGACTTCTAGTAGCAGATGTAGCCATCCTTACTTGAATTGGGGGCTTGCCCGTCGAACACCCCTTCATCCTAATTGGCCAAATCGCATCAATCCNNNNNNNNNNNNNNNNNNNNNNNNNNNNNNNNNNNNNNNNNNNNNNNNNNNNNNNNNNNNNNNNNNNN
      C172_Crenicichla_tesay_biglips_Deseado                          ATGAATCCACACATCCTTCTCACCCTCCTATTTGGATTAGGCCTGGGAACAACAATTGCACTATCAAGCTCACACTGACTCCTCGCTTGAATAGGGCTAGAACTCAACACCCTGGCCATAATCCCCCTGATAGCTCAACATCATCACCCCCGAGCAGTAGAAGCCGCAACAAAATACTTCCTTACCCAAGCAGCAGCTGCCGCCACCCTCCTCTTTGCCAGCACCTATAACGCCTGACTAACAGGACAATGAGATATTTATCTCATATCAACCCCCCTCCCAACTACCCTAATCACCTTAGCCCTAGCATTTAAAATTGGACTAGCCCCACTTCATGCCTGACTACCCGAAGTCCTCCAAGGGCTTGACTATACTACAGGACTAATTCTCTCAACTTGACAAAAACTTGCCCCTTTCGCCCTACTCCTCCAAATTCAACCAACCAATTCTAGCATTATGATCTTTCTTGGCCTCTCATCTACCCTTGTGGGAGGATGGGGCGGACTTAACCAAACCCAACTACGAAAAATCCTAGCCTACTCATCTATTGCCCACCTTGGTTGAATAATTCTGGTTATACAATTTACCCCCTCCCTCTCCCTCCTTGCCCTAATCACCTACTTCTTCATAACAGCCTCCCTATTCCTAACATTTAAACTAAACATAGCCTTAAACATTAATACCCTGTCCACCTCCTGGGCGAAAGCCCCGGCCCTAACAGCCCTAACCCCCCTAATTCTTCTCTCCCTGGGGGGCCTACCACCCCTCACCGGGTTCATGCCAAAATGACTAATTCTTCAGGAACTAACCAAACAAGACTTAATCCTAACCGCCACAATTGCTGCCTTAACAGCCCTTCTTAGCCTTTACTTCTACCTACGCCTGTCTTACGCAATAGCCCTGACCCTCTCCCCCAACAACTTCTCCAACACAACCGCTTGACGAATCCCCTCAACCCAAATCTCACTCCCCCTAGCCACAATAACCTCCACCACCATTTGTCTCCTACCCATAACCCCAACTATCTCAACACTCCTGACCCTCTAGNNNNNNNNNNNNNNNNTTGCAAACGACGCCCTAATTGACCTCCCCACGCCCTTAAATATCTCGGTATGATGAAACTTCGGCTCCCTCCTAGGTCTGTGCCTTATCGCACAAATCCTCACAGGCCTGTTCCTAGCAATACACTACACCTCTGATATCACCTTAGCCTTCTCATCCGTTGCCCACATTTGCCGAGACGTTAACTATGGGTGACTTATCCGAAACCTCCATGCTAATGGGGCATCCTTCTTTTTTATCTGTATTTACCTGCATATCGGTCGCGGACTCTATTACGGGTCCTACCTGTTTAAAGAGACATGAAACGTCGGAGTGGTTCTTCTCTTATTAGTAATAATAACTGCGTTCGTAGGCTATGTCCTGCCCTGAGGGCAAATGTCCTTCTGRGGGGCTACAGTAATCACCAACCTCCTCTCCGCTATTCCCTACATCGGGACCTCTCTAGTACAATGAATTTGGGGGGGCTTCTCAGTAGACAACGCTACCCTGGCCCGTTTCTTTGCCTTCCACTTTCTATTCCCCTTCATCATCGCCGCCATAGCCCTTATCCACCTGATTTTCCTCCACGAAACTGGGTCATCCAACCCAACCGGCCTAAACTCAGACACAGATAAAGTCCCGTTCCACCCCTACTTCTCCCTCAAAGACGTACTAGGCTTCGCAGTACTTTTAATTGCCCTAACCGCACTAACACTTTTTTCCCCAAACCTTCTAGGAGACCCAGACAACTTCACCCCAGCCAACCCACTTGTCACCCCCCCACACATTAAGCCAGAATGATACTTCCTATTTGCCTACGCCATCCTACGATCAATCCCGAACAAGCTAGGAGGCGTCCTCGCCCTCCTGTTCTCAATCCTCATCCTAATACTAGCCCCCATCCTACACACATCAAAACAACGGGCTATCACCTTTCGACCACTAACCCAAATCATTCTCTGGCTTCTAGTAGCAGATGTAGCCATCCTTACTTGAATTGGGGGCTTGCCCGTCGAACACCCCTTCATCCTAATTGGCCNNNNNNNNNNNNNNNNNNNNNNNNNNNNNNNNNNNNNNNNNNNNNNNNNNNNNNNNNNNNNNNNNNNNNNNNNNNNNNNNNNN
      C173_Crenicichla_ypo                                            ATGAATCCACACATCCTTCTCACCCTCCTATTTGGATTAGGCCTGGGAACAACAATCACACTATCAAGCTCACACTGGCTCCTCGCTTGAATAGGGCTAGAACTCAACACCCTCGCCATAATCCCCCTGATAGCTCAACATCATCACCCCCGGGCAGTAGAAGCCGCAACAAAATACTTCCTAACCCAAGCAGCAGCTGCCGCCACCCTCCTCTTTGCCACCACCTATAACGCCTGACTAACAGGACAATGAGATATTTATTACATATCAACCCCTCTCCCAACAACCCTAATCACCTTAGCCCTAGCATTTAAAATTGGACTAGCCCCCCTTCATGCCTGACTACCCGAAGTCCTCCAAGGGCTTGATTATACTACGGGACTAATTCTATCAACTTGACAAAAACTTGCCCCTTTCGCCCTACTCCTCCAAATTCAACCAACCAATTCTAGCATTATGATTTTTCTTGGCCTCTCATCTACCCTTGTCGGGGGGTGAGGCGGACTTAACCAAACCCAACTACGAAAAATCCTAGCCTACTCATCTATTGCCCACCTTGGTTGAATAATTCTAGTTATACAATTTACCCCCTCCCTCTCCCTCCTTGCCCTAATCACCTACTTCTTCATAACAACCTCCCTATTCCTAACATTTAAACTAAACATAGCCTTAAACATTAACACCCTGTCCACCTCCTGGCCGAAAGCCCCAGCCTTAACAGCTCTAACCCCCCTCATCCTCCTCTCCCTGGGAGGCCTACCACCCCTTACCGGGTTCATGCCAAAATGACTGATTCTTCAAGAACTGACCAAACAAGGCCTAATCCTAACCGCCACAATTGCTGCCTTGACAGCCCTTCTTAGCCTTTACTTCTACCTTCGCCTATCTTACACAATAGCCCTGACCCTCTCCCCTAACAACTTCTCCAACACAACCGTTTGACGAACCCCATCAGCCCAACTCTCACTACCCCTAGCCACAATAACCTCCGCTACCATCTGCCTCCTACCCATAACCCCAACTATCTCAGCACTCCTGACCATCTAGNNNNNNNNNNNNNNATTGGCAAACGATGCCCTAATTGACCTCCCCACACCCTTAAATATCTCTGTATGATGAAACTTCGGCTCCCTCCTAGGCCTGTGCCTCATCGCACAGATCCTCACAGGCCTATTCCTAGCAATACACTACACCTCTGATATCACCCTAGCCTTCTCATCCGTTACACATATTTGCCGAGACGTTAACTACGGGTGACTTATCCGAAACCTTCATGCTAACGGGGCATCCTTCTTTTTTATCTGTATTTACCTGCACATCGGCCGCGGACTCTACTACGGATCCTATCTATTTAAAGAGACATGAAACGTCGGAGTAGTCCTTCTCTTGCTAGTAATGATAACCGCATTCGTGGGCTATGTCCTACCCTGGGGACAAATGTCCTTCTGAGGCGCCACAGTAATCACCAACCTCCTCTCCGCCATTCCTTACATCGGAACCTCCTTAGTACAATGAATTTGGGGGGGCTTCTCAGTAGATAACGCCACCCTAGCCCGCTTCTTTGCCTTCCACTTCCTATTTCCCTTCATCATTGCCGCTATGGCCCTTGTCCACCTCATCTTTCTCCACGAAACTGGGTCCTCCAACCCAACCGGCCTAAACTCAGACGCAGATAAAATCCCATTCCACCCCTACTTCTCCTTCAAAGACGTACTAGGCTTCGCAGTACTTTTAATCGCCCTTACCGCACTAGCACTTTTCTCCCCGAACCTCCTAGGAGACCCAGACAACTTCACCCCAGCCAACCCACTTGTMACGCCCCCCCACATTAAGCCAGAATGRTACTTCCTATTTGCCTACGCCATCCTACGATCAATCCCAAACAAACTAGGGGGTGTCCTCGCCCTCCTATTCTCAATCCTTATCCTCATGCTAGCCCCCATCCTACACACATCTAAACAACGAGCTATCACCTTTCGACCACTAACCCAAATCATTCTCTGACTCCTAGTAGCAGATGTAGCCATCCTTACTTGAATTGGRGGTTTRCCCGTCGAACACCCCTTCATCCTAATNNNNNNNNNNNNNNNNNNNNNNNNNNNNNNNNNNNNNNNNNNNNNNNNNNNNNNNNNNNNNNNNNNNNNNNNNNNNNNNNNNNNNNNN
      C174_Crenicichla_sp_aff_lugubris_Tapajos_II_Cobra_Pike_Itaituba ATGAGCCCGCTTATCCTCCTAACCCTCCTCCTCGGACTAGGCCTGGGGACAACAGTTACACTTTCAAGCTCCCACTGACTTCTTGCCTGAATAGGACTAGAGCTCAACACCCTGGCAATAATTCCCCTTATAGCACAACACCACCACCCCCGAGCAGTCGAAGCAACAACAAAATACTTCCTCACCCAAGCAGCAGCCGCCGCTACCATCCTCTTCGCCAGCACCTACAACGCCTGACTTACAGGCCAATGAGACATCTATCACATGTCCTCCCCCCTACCAACCACCCTAATCACCCTCGCCCTGGCATTAAAAATTGGCTTAGCTCCACTCCACACTTGACTCCCCGAGGTTCTCCAAGGACTTGACTACACCACAGGACTAATCCTGTCAACCTGACAAAAACTAGCCCCCTTTGCCCTCCTCCTTCAAATTCAACCCGCTAACTCCAACATTATAATCTTTCTCGGCCTCTCATCAACACTTATTGGAGGCTGGGGAGGACTCAACCAAACCCAACTACGAAAAATACTCGCCTACTCATCTATTGCTCACCTGGGGTGAATAATTCTTGTCCTTCAATTCTCCCCCTCCCTCTCCCTCCTCACCTTACTTATCTACTTTTCCATAACAGCCTCCGTATTCTTAACCTTTAAACTAAATAAAGCCCTAAATATCAACACACTATCCACCTCCTGGGCAAAAGCCCCAGCCCTAACCGCCCTCACACCCCTCATCCTCCTCTCCCTAGGAGGCCTGCCCCCCCTCACAGGATTTATGCCAAAATGACTTANNNNNNNNNNNNNNNNNNNNNNNNNNNNNNNNNNNNNNNNNNNNNNNNNNNNNNNNNNNNNNNNNNNNNNNNNNNNNNNNNNNNNNNNNNNNNNNNNNNNNNNNNNNNNNNNNNNNNNNNNNNNNNNNNNNNNNNNNNNNNNNNNNNNNNNNNNNNNNNNNNNNNNNNNNNNNNNNNNNNNNNNNNNNNNNNNNNNNNNNNNNNNNNNNNNNNNNNNNNNNNNNNNNNNNNNNNNNNNNNNNNNNNNNNNNNNNNNNNNNNNNNNNNNNNNNNNNNNNNNNNNNNNNNNNNNNNNNNNNNNNNNNNNNNNNNNNNNNNNNNNNNNNNNNNNNNNNNNNNNNNNNNNNNNNNNNNNNNNNNNNNNNNNNNNNNNNNNNNNNNNNNNNNNNNNNNNNNNNNNNNNNNNNNNNNNNNNNNNNNNNNNNNNNNNNNNNNNNNNNNNNNNNNNNNNNNNNNNNNNNNNNNNNNNNNNNNNNNNNNNNNNNNNNNNNNNNNNNNNNNNNNNNNNNNNNNNNNNNNNNNNNNNNNNNNNNNNNNNNNNNNNNNNNNNNNNNNNNNNNNNNNNNNNNNNNNNNNNNNNNNNNNNNNNNNNNNNNNNNNNNNNNNNNNNNNNNNNNNNNNNNNNNNNNNNNNNNNNNNNNNNNNNNNNNNNNNNNNNNNNNNNNNNNNNNNNNNNNNNNNNNNNNNNNNNNNNNNNNNNNNNNNNNNNNNNNNNNNNNNNNNNNNNNNNNNNNNNNNNNNNNNNNNNNNNNNNNNNNNNNNNNNNNNNNNNNNNNNNNNNNNNNNNNNNNNNNNNNNNNNNNNNNNNNNNNNNNNNNNNNNNNNNNNNNNNNNNNNNNNNNNNNNNNNNNNNNNNNNNNNNNNNNNNNNNNNNNNNNNNNNNNNNNNNNNNNNNNNNNNNNNNNNNNNNNNNNNNNNNNNNNNNNNNNNNNNNNNNNNNNNNNNNNNNNNNNNNNNNNNNNNNNNNNNNNNNNNNNNNNNNNNNNNNNNNNNNNNNNNNNNNNNNNNNNNNNNNNNNNNNNNNNNNNNNNNNNNNNNNNNNNNNNNNNNNNNNNNNNNNNNNNNNNNNNNNNNNNNNNNNNNNNNNNNNNNNNNNNNNNNNNNNNNNNNNNNNNNNNNNNNNNNNNNNNNNNNNNNNNNNNNNNNNNNNNNNNNNNNNNNNNNNNNNNNNNNNNNNNNNNNNNNNNNNNNNNNNNNNNNNNNNNNNNNNNNNNNNNNNNNNNNNNNNNNNNNNNNNNNNNNNNNNNNNNNNNNNNNNNNNNNNNNNNNNNNNNNNNNNNNNNNNNNNNNNNNNNNNNNNNNNNNNNNNNNNNNNNNNNNNNNNNNNNNNNNNNNNNNNNNNNNNNNNNNNNNNNNNNNNNNNNNNNNNN
      C175_Crenicichla_cf_minuano_Gottwald                            ATGAATCCACTCATCCTCCTCACCCTCCTCCTTGGACTAGGCCTAGGGACCTCAATTACACTATCAAGCTCCCACTGACTTCTCGCTTGAATAGGATTAGAACTCAACACACTAGCCATAATCCCCCTAATAGCCCAACACCACCATCCCCGGGCAGTCGAAGCCGCAACAAAATACTTCCTAACCCAAGCAGCAGCTGCCGCCACCCTCCTCTTTGCTAGCACCTATAATGCCTGACTGACAGGACAATGGGACATTTACCACATATCCACACCTCTCCCAACCACCCTAATCACCCTAGCCTTGGCATTTAAAATTGGCCTAGCCCCCCTACATGCCTGACTACCTGAAGTCCTTCAAGGACTTGATTATACCACAGGACTAATTCTTTCCACTTGACAAAAACTTGCCCCCTTCGCCCTACTCCTCCAAATCCAACCCGCCAATTCCAACATCATAATCTTCCTTGGCCTTTCATCCACCCTCATTGGAGGCTGAGGAGGACTTAACCAAACCCAACTACGAAAAATCCTTGCATACTCATCTATTGCCCACTTAGGCTGAATAATTCTAATTATACAATTCACCCCCTCCCTCTCCCTCCTTGCCCTAATCACCTACTTCTTCATAACAACCTCACTATTCCTAACCTTTAAACTAAATATAGCCCTAAACATTAATACACTATCCACCTCCTGAGCAAAAGCCCCCGCCCTAACAGCCCTAACACCCCTAATCCTCCTTTCCCTCGGAGGCCTACCCCCCCTAACTGGCTTTATACCAAAATGACTTATCCTTCAAGAACTAACTAAACAAGACCTAATCCTAGCCGCCACCATTGCTGCCTTAACAGCTCTCCTTAGCCTCTACTTTTACCTTCGTTTATCTTACGCCATAGCCCTAACCCTCTCCCCCAACAATTTTTCTAACAAAACCATTTGACGACTCCCCTCAACCCAAATCTCACTCCCCTTAGCAACAACAACCTCCATTACTATCTGTCTCCTACCCATGACCCCAACCATTTCAACACTCCTAACCCTCTAGNNNNNNNNNNNNNNNATTGCAAATGATGCCCTAATTGACCTCCCCGCACCCTTAAACATCTCCATCTGATGAAACTTCGGTTCCCTGTTAGGCCTATGTCTTATTACCCAAATCCTTACAGGCCTCTTCCTAGCAATACACTACACCTCCGATATTACCTTAGCCTTCTCATCAGTTGCTCACATTTGTCGAGACGTTAACTACGGATGACTCATCCGAAACCTCCATGCCAACGGAGCATCTTTCTTTTTTATCTGTATTTACCTACACATTGGACGTGGGCTCTACTATGGCTCCTACCTCTATAAAGAGACATGAAACATCGGAGTCATCCTCCTGCTACTAGTTATAATAACTGCATTCGTAGGCTACGTTCTGCCCTGAGGACAAATATCCTTCTGAGGGGCCACAGTAATTACCAACCTCCTCTCCGCAATTCCTTACATCGGAACTTCGCTAGTACAGTGAATCTGAGGGGGCTTCTCAGTAGATAACGCCACCTTAACCCGCTTCTTTGCTTTCCACTTTCTCTTCCCCTTTATCATTGCCGCTATAACTCTTATTCACCTAATTTTCCTTCACGAAACTGGGTCCTCCAATCCTACCGGCCTCAACTCAGACGCAGAAAAAATCCCATTTCACCCCTACTACTCCTTTAAAGATGTACTAGGCTTCGCAGTACTCCTAGTAGCCCTTACCGCACTCGCACTCTTCTCCCCGAACCTCTTAGGAGACCCAGATAACTTTACCCCAGCTAACCCACTTGTAACTCCCCCCCACATTAAACCTGAATGATACTTCCTATTCGCCTACGCCATCCTACGCTCAATTCCTAATAAACTTGGAGGGGTCCTCGCCCTTCTGTTCTCTATCCTAATCCTCATACTAGTCCCAATCCTACACACATCAAAACAACGAGCCCTCACCTTTCGACCACTAACCCAACTTATCCTCTGACTTCTAGTAGCAGACGTGGCCATCCTTACCTGAATCGGAGGTTTACCTGTCGAACACCCCTTCACCCTCATTGGCCAAATCGCATCCCTCCTGTACTTCTCCCTCTTTCTCATTTTTATACCCGCTGCCGGANNNNNNNNNNNNNNNNNNNNNNNNNNN
      C176_Crenicichla_lacustris                                      ATGAGCCCACTCATCCTTGTTACCCTTCTCTTTGGACTAGGCCTCGGGACAACAATTACACTATCAAGCTCACACTGACTGCTAGCTTGAATAGGACTAGAACTCAACACCCTCGCCATAATTCCCCTAATAGCCCAGCATCATCACCCCCGGGCAGTCGAAGCCGCAACAAAATACTTCCTGACCCAAGCAGCAGCTGCCGCCACCCTCCTATTCGCCAGCACCTACAACGCCTGACTAACAGGACAATGAGATATTTACTACATATCCACCCCCCTCCCAACAACACTAATCACCCTAGCCCTGGCATTTAAAATTGGGTTAGCCCCCCTACATGCCTGACTACCCGAAGTCCTCCAAGGAATTGACCTTACCACAGGACTAATCCTCTCTACTTGGCAAAAAATTGCCCCCTTTGCTCTACTCCTCCAAATCCAGCCAACCAACTCGGACATTATAATTTTTCTTGGCCTTTCATCCACCCTTATTGGGGGGTGGGGGGGACTAAATCAAACCCAACTACGAAAAATCCTGGCCTATTCATCCATTGCCCACCTCGGTTGAATAATCCTAGTCATACAATTCGCCCCGGCCCTCTCCCTCCTTGCCCTAATAACCTACTTCTTAATAACTGCCTCCCTATTCCTAACATTTAAACTAAACATAGCCTTAAACATTAATACACTGTCCACCTCCTGAGCGAAAGCCCCAGCCCTGACAGCCCTGACACCCCTTATTCTTCTTTCCCTTGGGGGCCTTCCACCCCTTACCGGCTTCATGCCAAAATGACTTATTCTTCAAGAACTGACCAAACAAGGCCTTATCCTAACCGCCACCATAGCTGCCTTAACAGCCCTTCTCAGTCTTTACTTCTACTTACGCCTATCTTACGCAATAGCCCTAACCCTATCCCCCAACAACTTTTCCAACACGGCCACTTGACGAACCCATTCAACCCAACTCTCACTTCCCTTAGCCACAATAACCTCAGCCACCATCTGTCTTCTACCCATAACCCCTACTATCTCAACACTCTTAACCCTCTAGNNNNNCCTCCTAAAAATTGCAAACGATGCCCTAATTGACCTCCCCACACCCTTGAACATCTCCATCTGATGAAACTTCGGCTCCCTCCTAGGTCTGTGTCTTGTTGCACAAATTTTCACAGGACTATTCCTGGCAATACACTACACCTCTGACGTCACCCTAGCCTTCTCATCCGTTGCCCACATATGCCGAGACGTTAACTACGGGTGACTTATCCGAAACCTTCATGCTAACGGAGCATCTTTCTTCTTCATCTGTATTTACCTACATATCGGACGTGGGCTCTATTACGGGTCTTACCTATTTAAAGAAACATGAAACATCGGAGTAGTCCTCCTCCTACTAACAATAATAACCGCATTCGTAGGCTATGTCCTGCCCTGAGGACAAATATCCTTCTGAGGGGCAACAGTAATTACTAACCTCCTATCAGCCATCCCTTACATCGGAACCTCCCTAGTACAATGAATTTGAGGGGGCTTCTCAGTAGACAACGCCACCTTGGCCCGTTTCTTTGCCTTCCACTTTCTATTCCCCTTTATCATTGCCGCTATAACCCTTATTCACCTCATCTTCCTCCACGAAACTGGATCCTCCAACCCCGCCGGCCTCAACTCAGACACAGATAAAATCCCATTCCACCCTTACTTCTCCTTCAAAGACGTACTAGGCTTCGCAGTACTCTTGATAGCCCTCACCGCAGTAGCACTTTTTTCCCCAAACCTGTTAGGGGACCCAGACAACTTCACCCCCGCCAACCCCCTTGTTACTCCCCCCCACATTAAGCCAGAGTGGTACTTCCTATTTGCCTACGCCATCCTACGATCAATCCCCAACAAACTTGGAGGGGTCCTCGCCCTCCTATTCTCCATCCTCATTCTCATACTAGTCCCCATATTACACACATCTAAACAACGAGCCATAACCTTTCGACCTCTAACCCAACTCATTCTCTGACTTCTAGTAGCAGATGTGGCTATCCTCACCTGAATTGGAGGCTTACCTGTCGAACACCCTTTCATCCTTATTGGCCAAATTGCATCACTCGNNNNNNNNNNNNNNNNNNNNNNNNNNNNNNNNNNNNNNNNNNNNNNNNNNNNNNNNNNNNNNNNNNNN
      C177_Crenicichla_sp_Piray_Guazu                                 ATGAATCCACACATCCTTCTCACCCTCCTATTTGGATTAGGCCTGGGAACAACAATCGCACTATCAAGCTCACACTGACTCCTCGCTTGAATAGGGCTAGAACTCAACACCCTGGCCATAATTCCTCTGATAGCTCAACATCATCACCCCCGAGCAGTAGAAGCCGCAACAAAATACTTCCTAACCCAAGCAGCAGCTGCCGCCACCCTCCTCTTTGCCAGCACCTATAACGCCTGACTAACAGGACAATGAGATATTTATCTCATATCAACCCCCCTCCCAACTACCCTAATCACCTTAGCCCTAGCATTTAAAATTGGACTAGCCCCACTTCATGCCTGACTACCCGAAGTCCTCCAAGGGCTTGACTATACTACAGGACTAATTCTCTCAACTTGACAAAAACTTGCCCCTTTCGCCCTACTCCTCCAAATTCAACCAACCAATTCTAGTATTATGATCTTTCTTGGCCTCTCATCTACCCTTGTGGGAGGATGAGGCGGACTTAACCAAACCCAACTACGAAAAATCCTAGCCTACTCATCTATTGCCCACCTTGGTTGAATAATTCTGGTTATACAATTTACCCCCTCCCTCTCCCTCCTTGCCCTTATCACCTACTTCTTCATAACAGCCTCCCTATTCCTAACATTTAAACTAAACATAGCCTTAAACATTAATACCCTGTCCACCTCCTGGGCGAAAGCCCCGGCCCTAACAGCCCTAACCCCCCTAATCCTTCTCTCCCTGGGGGGCCTACCACCCCTCACCGGGTTCATGCCAAAATGACTAATTCTTCAGGAACTAACCAAACAAGACTTAATCCTAACCGCCACAATTGCTGCCTTAACAGCCCTTCTTAGCCTTTACTTCTACCTACGCCTGTCTTACGCAATAGCCCTGACCCTCTCCCCCAACAACTTCTCCAACACAACCGCTTGACGAATCCCCTCAACCCAACTCTCACTTCCCCTAGCCACAATAACCTCTACCACCATTTGTCTCCTGCCCATAACCCCAACTATCTCAACACTCCTGACCCTCTAGNNNNNNNNNNNNNNNNNNNNNAACGACGCCCTAATTGACCTCCCCACGCCCTTAAATATCTCGGTATGATGAAACTTCGGCTCCCTCCTAGGTCTGTGCCTTATCGCACAAATCCTCACAGGCCTGTTCCTAGCAATACACTACACCTCTGATATCACCTTAGCCTTCTCATCCGTTGCCCACATTTGCCGAGACGTTAACTATGGATGACTTATCCGAAACCTCCATGCTAACGGGGCATCCTTCTTTTTTATCTGTATTTACCTGCATATCGGTCGCGGACTCTATTACGGGTCCTATCTGTTTAAAGAGACATGAAACGTAGGAGTGATTCTTCTCTTATTAGTAATAATAACTGCGTTCGTAGGCTATGTCCTGCCCTGAGGACAAATATCCTTCTGAGGGGCTACAGTAATCACCAACCTCCTCTCCGCCATTCCCTACATCGGGACCTCGCTAGTACAATGAATTTGAGGGGGATTCTCAGTAGACAACGCTACCCTGGCCCGTTTCTTTGCCTTCCACTTTCTATTCCCCTTCATCATCGCCGCTATAGCCCTTATCCACCTGATCTTCCTCCACGAAACTGGGTCATCCAACCCAACCGGCCTAAACTCAGACACAGATAAAATCCCGTTCCACCCCTACTTCTCCCTCAAAGACGTACTAGGCTTCGCAGTACTTTTAATTGCCCTAACCGCACTAGCACTTTTCTCCCCAAACCTTCTAGGAGACCCAGACAACTTCACCCCAGCCAACCCACTTGTCACTCCCCCCCACATTAAGCCAGAATGATACTTCCTATTTGCCTACGCCATCCTTCGATCAATCCCAAACAAGCTAGGAGGCGTCCTCGCCCTCCTGTTCTCAATCCTCATCCTAATACTAGCCCCCATCCTACACACATCAAAACAACGGGCTATCACCTTTCGACCACTAACCCAAATTATTCTCTGACTTCTGGTAGCAGATGTAGCCATCCTTACTTGAATTGGGGGCTTGCCCGTAGAACACCCCTTCATCCTAATTGGACAAATCGCATCAATCCNNNNNNNNNNNNNNNNNNNNNNNNNNNNNNNNNNNNNNNNNNNNNNNNNNNNNNNNNNNNNNNNNNNN
      C178_Crenicichla_cf_yaha_Gottwald                               ATGAATCCACACATCCTTCTCACCCTCCTATTTGGATTAGGCCTGGGAACAACAATCGCACTATCAAGCTCACACTGACTCCTAGCTTGAATAGGACTGGAACTCAACACCCTGGCCATAATCCCCCTGATAGCTCAACATCATCACCCCCGAGCAGTAGAAGCCGCAACAAAATACTTCCTAACCCAAGCAGCAGCTGCCGCCACCCTCCTCTTTGCCAGCACCTATAACGCCTGACTAACAGGACAATGAGATATTTATCTCATATCAACCCCCCTCCCAACTACCCTAATCACCTTAGCCCTAGCATTTAAAATTGGACTAGCCCCACTTCATGCCTGACTACCCGAAGTCCTCCAAGGGCTTGACTATACTACAGGACTAATTCTCTCAACTTGACAAAAACTTGCCCCTTTCGCCCTACTCCTCCAAATTCAACCAACTAATTCTAGCATTATGATCTTTCTTGGCCTCTCATCTACCCTTGTGGGAGGATGGGGCGGACTTAACCAAACCCAACTACGAAAAATCCTAGCCTACTCATCTATTGCCCACCTTGGTTGAATAATTCTGGTTATACAATTTACCCCCTCCCTCTCCCTCCTTGCCCTAATCACCTACTTCTTCATAACAGCCTCCCTATTCCTAACATTTAAACTAAACATAGCCTTAAACATTAATACCCTGTCCACCTCCTGGGCGAAAGCCCCCGCCCTAACAGCCCTAACCCCCCTAGTCCTTCTCTCCCTGGGGGGCCTACCACCCCTCACCGGGTTCATGCCAAAATGACTAATTCTTCAGGAACTAACCAAACAAGACTTAATCCTAACCGCCACAATTGCTGCCTTAACAGCCCTTCTTAGCCTTTACTTCTACCTACGCCTGTCTTACGCAATAGCCCTGACCCTCTCCCCCAACAACTTCTCCAACACAACCGCTTGACGAATCCCCTCAGCCCAACTCTCACTCCCCCTAGCCACAATAACCTCCGCCACCATTTGTCTCCTACCCATAACCCCAACTATCTCAACACTCCTGACCCTCTAGNNNNNNNNNNNNNNNNNNNNNNNNNNNNNNNNNNNNNNNNNNNNNNNNNNNNNNNNNNNNNNNNNATGATGAAACTTCGGCTCCCTCCTAGGTCTGTGCCTTATCGCACAAATCCTAACAGGCCTGTTCCTAGCAATACACTACACCTCGGATATCACCTTAGCCTTCTCATCCGTTGCCCACATTTGCCGAGACGTTAACTATGGGTGACTTATCCGAAACCTCCATGCTAACGGGGCATCCTTCTTTTTTATCTGTATCTACCTGCATATCGGTCGAGGGCTCTATTACGGGTCCTATCTGTTTAAAGAGACATGAAACGTCGGAGTAATTCTTCTCTTATTAGTAATAATAACTGCGTTCGTAGGCTATGTCCTGCCCTGAGGACAAATGTCCTTCTGAGGGGCTACAGTAATCACCAACCTCCTCTCCGCCATTCCCTACATCGGGACCTCTCTAGTACAGTGAATTTGAGGGGGCTTCTCAGTAGACAACGCTACCCTGGCCCGTTTCTTTGCCTTCCACTTTCTATTCCCCTTCGTCATCGCCGCCATAGCCCTTATCCACCTGATTTTCCTCCACGAAACTGGGTCATCCAACCCAACCGGCCTAAACTCAGACACAGATAAAATCCCGTTCCACCCCTACTTCTCCCTCAAAGACGTACTAGGCTTCGCAGTACTTTTAATTGCCCTAACCGCACTAACACTTTTCTCCCCAAACCTTCTAGGAGACCCAGACAACTTCACCCCAGCCAACCCACTTGTCACTCCCCCCCACATTAAGCCAGAATGATACTTCCTATTTGCCTACGCCATCCTACGATCAATCCCAAACAAGCTAGGAGGCGTCCTCGCCCTCCTGTTCTCAATCCTCATCCTAATACTAGCCCCCATCCTACACACATCAAAACAACGGGCTATCACCTTTCGACCACTAACCCAAATCATTCTCTGACTTCTAGTAGCAGATGTAGCCATCCTTACTTGAATTGGGGGCTTGCCCGTCGAACACCCCTTCGTCCTAATTGGCCAAATCGCATCAATCCTGTACTTCTCCATCTTCCTCATTTTTATACCNNNNNNNNNNNNNNNNNNNNNNNNNNNNNNNNNNNNN
      C179_Crenicichla_tendybaguassu_Misiones                         ATGAACCCACTCATCCTCCTCACCCTCCTCCTTGGACTAGGCCTAGGGACCTCAATTACACTATCAAGCTCCCACTGACTTCTCGCTTGAATAGGATTAGAACTCAACACACTAGCCATAATCCCCCTAATAGCCCAACACCACCATCCCCGGGCAGTCGAAGCCGCAACAAAATACTTCCTAACCCAAGCAGCAGCTGCCGCCACCCTCCTCTTTGCTAGCACCTATAATGCCTGACTGACAGGACAATGGGATATCTACCACATATCCACACCTCTCCCAACCACCCTGATCACCCTAGCCTTGGCATTTAAAATTGGCCTAGCCCCCCTACATGCCTGACTACCTGAAGTCCTTCAAGGACTTGATTATACCACAGGACTAATTCTCTCCACTTGACAAAAACTTGCCCCCTTCGCCCTACTTCTCCAAATCCAACCCGCCAATTCCAACATCATAATCTTCCTTGGCCTTTCATCCACCCTCATTGGAGGCTGAGGAGGACTTAACCAAACCCAACTACGAAAAATCCTTGCATACTCATCTATTGCCCACTTAGGCTGAATAATTCTAATTATACAATTCACCCCCTCCCTCTCCCTCCTTGCCCTAATCACCTACTTCTTCATAACAACCTCACTATTCCTAACCTTTAAACTAAATATAGCCCTAAACATTAATACACTATCCACCTCCTGAGCAAAAGCCCCCGCCCTAACAGCCCTAACACCCCTGATCCTCCTTTCCCTCGGAGGCCTACCCCCCCTAACTGGCTTTATACCAAAATGACTTATCCTTCAAGAACTAACTAAACAAGACCTAATCCTAACCGCCACCATTGCTGCCTTAACAGCTCTCCTTAGCCTCTACTTTTACCTTCGTTTATCTTACGCCATAGCCCTAACCCTCTCCCCCAACAATTTTTCTAACAAAACCATTTGACGACTCCCCTCAGCCCAAATCTCACTCCCCTTAGCAACAACAACCTCCATTACTATCTGTCTCCTACCCATGACCCCGACCATTTCAACACTCCTAACCCTCTAGNNNNNNNNNNNNNNNNNNNNNNATGATGCCCTAATTGACCTCCCCGCACCCTTAAACATCTCCATCTGATGAAACTTCGGTTCCCTGTTAGGCCTATGTCTTATCACCCAAATCCTTACAGGCCTCTTCCTAGCAATACACTACACCTCCGATGTTACCTTGGCCTTCTCATCAGTTGCTCACATTTGTCGAGACGTTAACTACGGATGATTCATCCGAAACCTCCATGCCAACGGAGCATCTTTCTTTTTTATCTGTATTTACCTACACATTGGACGTGGGCTCTACTATGGCTCCTACCTCTATAAAGAGACATGAAACATCGGAGTCATCCTCCTGCTACTAGTAATAATAACTGCATTCGTGGGCTACGTTCTGCCCTGAGGACAAATATCCTTCTGAGGGGCCACAGTAATTACCAACCTCCTCTCCGCAATTCCTTACATCGGAACTTCGCTAGTACAGTGAATCTGAGGGGGCTTCTCAGTAGATAACGCCACCTTAACCCGCTTCTTTGCTTTCCACTTTCTCTTCCCCTTTATCATTGCCGCTATAACTCTCATTCACCTAATTTTCCTTCACGAAACTGGGTCCTCCAATCCTACTGGCCTCAACTCAGACGCAGAAAAAATCCCATTTCACCCCTACTACTCCTTTAAAGATGTACTAGGCTTCGCAGTACTCCTAGTAGCCCTTACCGCACTCGCACTCTTCTCCCCGAACCTCTTAGGAGACCCAGATAACTTTACCCCAGCTAACCCACTTGTAACTCCCCCCCACATTAAACCTGAATGATACTTCCTATTCGCCTACGCCATCCTACGCTCAATTCCTAATAAACTTGGAGGGGTCCTCGCCCTTCTGTTCTCTATCCTAATCCTCATACTAGTCCCGATCCTACACACATCAAAACAACGAGCCCTCACCTTTCGACCACTAACCCAACTTATCCTCTGACTTCTAGTAGCAGACGTGGCCATCCTCACCTGAATCGGAGGCTTACCTGTCGAACACCCCTTCACCCTCATTGGCCAAATCGCATCCCTCCNNNNNNNNNNNNNNNNNNNNNNNNNNNNNNNNNNNNNNNNNNNNNNNNNNNNNNNNNNNNNNNNNNNN
      C180_Crenicichla_Misiones_black_line                            ATGAATCCACTCATCCTCCTCACCCTCCTCCTTGGACTAGGCCTAGGGACCTCAATTACACTATCAAGCTCCCACTGACTTCTCGCTTGAATAGGATTAGAACTCAACACACTAGCCATAATCCCCCTAATAGCCCAACACCACCATCCCCGGGCAGTCGAAGCCGCAACAAAATACTTCCTAACCCAAGCAGCAGCTGCCGCCACCCTCCTCTTTGCTAGCACCTATAATGCCTGACTGACAGGACAATGGGACATCTACCACATATCCACACCTCTCCCAACCACCCTAATCACCCTAGCCTTGGCATTTAAAATTGGCCTAGCCCCCCTACATGCCTGACTACCTGAAGTCCTTCAAGGACTTGATTATACCACAGGACTAATTCTTTCCACTTGACAAAAACTTGCCCCCTTTGCCCTACTTCTCCAAATCCAACCCGCCAATTCCAACATCATAATCTTCCTTGGCCTTTCATCCACCCTCATTGGAGGCTGAGGAGGACTTAACCAAACCCAACTACGAAAAATCCTTGCATACTCATCTATTGCCCACTTAGGCTGAATAATTCTAATTATACAATTCACCCCCTCCCTCTCCCTCCTTGCCCTAATCACCTACTTCTTCATAACAACCTCGCTATTCCTAACCTTTAAACTAAATATAGCCCTAAACATTAATACACTATCCACCTCCTGAGCAAAAGCCCCCGCCCTAACAGCCCTAACACCCCTGATTCTCCTTTCCCTCGGAGGCCTACCCCCCCTAACTGGCTTTATACCAAAATGACTTATCCTTCAAGAACTAACTAAACAAGACCTAATCCTAACCGCCACCATTGCTGCCTTAACAGCTCTCCTTAGCCTCTACTTTTACCTTCGTTTATCTTACGCCATAGCCCTAACCCTCTCCCCCAACAATTTTTCTAACAAAACCATTTGACGACTCCCCTCAACCCAAATCTCACTCCCCTTAGCAACAACAACCTCCATTACTATCTGTCTCCTACCCATGACCCCAACCATTTCAACACTCCTAACCCTCTAGNNNNNNNNNNNNNNNNNNNNNNNNNNNNNNNNNNNNGACCTCCCCGCACCCTTAAACATCTCCATCTGATGAAACTTCGGTTCCCTGTTAGGCCTATGTCTTATTACCCAAATCCTTACAGGCCTCTTCCTAGCAATACACTACACCTCCGATATTACCTTGGCCTTCTCATCAGTTGCTCACATTTGTCGAGACGTTAACTACGGATGACTCATCCGAAACCTCCATGCCAACGGAGCATCTTTCTTTTTTATCTGTATTTACCTACACATTGGACGTGGGCTCTACTATGGCTCCTACCTCTATAAAGAGACATGAAACATCGGAGTCATCCTCCTGCTACTAGTAATAATAACTGCATTCGTGGGCTACGTTCTGCCCTGAGGACAAATATCCTTCTGAGGGGCCACAGTAATTACCAACCTCCTCTCCGCAATTCCTTACATCGGAACTTCGCTAGTACAGTGAATCTGAGGGGGCTTCTCAGTAGATAACGCCACCTTAACCCGCTTCTTTGCTTTCCACTTTCTCTTCCCCTTTATCATTGCCGCTATAACTCTCATTCACCTAATTTTCCTTCACGAAACTGGGTCCTCCAATCCTACCGGCCTCAACTCGGACGCAGAAAAAATCCCATTTCACCCCTACTACTCCTTTAAAGATGTACTAGGCTTCGCAGTACTCCTAGTAGCCCTTACCGCACTCGCACTCTTCTCCCCGAACCTCTTAGGAGACCCAGATAACTTTACCCCAGCTAACCCACTTGTAACTCCCCCCCACATTAAACCTGAATGATACTTCCTATTCGCCTACGCCATCCTACGCTCAATTCCTAATAAACTTGGAGGGGTCCTCGCCCTTCTGTTCTCTATCCTTATCCTCGTACTAGTCCCAATCCTACACACATCAAAACAACGAGCCCTCACCTTTCGACCACTAACCCAACTTAACCTCTGACTTCTAGTAGCAGACGTGGCCATCCTCACCTGAATTGGAGGTTTACCTGTCGAACACCCCTTCACCCTCATTGGCCAAATCGCATCCCTCCTGTACTTCTCCCTCTTTNNNNNNNNNNNNNNNNNNNNNNNNNNNNNNNNNNNNNNNNNNNNNNNNNNN
      C181_Crenicichla_cf_minuano_Gottwald                            ATGAATCCACTCATCCTCCTCACCCTCCTCCTTGGACTAGGCCTAGGGACCTCAATTACACTATCAAGCTCCCACTGACTTCTCGCTTGAATAGGATTAGAACTCAACACACTAGCCATAATCCCCCTAATAGCCCAACACCACCACCCCCGGGCAGTCGAAGCCGCAACAAAATACTTCCTAACCCAAGCAGCAGCTGCCGCCACCCTCCTCTTTGCTAGCACCTATAATGCCTGACTGACAGGACAATGGGACATCTACCACATATCCACACCTCTCCCAACCACCCTAATCACCCTAGCCTTGGCATTTAAAATTGGCCTAGCCCCCCTACATGCCTGACTACCTGAAGTCCTTCAAGGACTTGATTATACCACAGGACTAATTCTTTCCACTTGACAAAAACTTGCCCCCTTCGCCCTACTTCTCCAAATCCAACCCGCCAATTCCAACATCATAATCTTCCTTGGCCTTTCATCCACCCTCATTGGAGGCTGAGGAGGACTTAACCAAACCCAACTACGAAAAATCCTTGCATACTCATCTATTGCCCACTTAGGCTGAATAATTCTAATTATACAATTCACCCCCTCCCTCTCCCTCCTTGCCCTAATCACCTACTTCTTCATAACAACCTCACTATTCCTAACCTTTAAACTAAATATAGCCCTAAACATTAATACACTATCCACCTCCTGAGCAAAAGCCCCCGCCCTAACAGCCCTAACACCCCTGATTCTCCTCTCCCTCGGAGGCCTACCCCCCCTAACTGGCTTTATACCAAAATGACTTATCCTTCAAGAACTAACTAAACAAGACCTAATCCTAGCCGCCACCATTGCTGCCTTAACAGCTCTCCTTAGCCTCTACTTTTACCTTCGTTTATCTTACGCCATAGCCCTAACCCTCTCCCCCAACAATTTTTCTAACAAAACCATTTGACGACTCCCCTCAACCCAAATCTCACTCCCCTTAGCAACAACAACCTCCATTACTATCTGTCTCCTACCCATGACCCCAACCATTTCAACACTCCTAACCCTCTAGNNNNNNNNNNNNNNATTGGCAAATGATGCCCTAATTGACCTCCCCGCACCCTTAAACATCTCCATCTGATGAAACTTCGGTTCCCTGTTAGGCCTATGTCTTATTACCCAAATCCTTACAGGCCTCTTCCTAGCAATACACTACACCTCCGATATTACCTTGGCCTTCTCATCAGTTGCTCACATTTGTCGAGACGTTAACTACGGATGACTCATCCGAAACCTCCATGCCAACGGAGCATCTTTCTTTTTTATCTGTATTTACCTACACATTGGACGTGGGCTCTACTATGGCTCCTACCTCTATAAAGAGACATGAAACATCGGAGTCATCCTCCTGCTACTAGTAATAATAACTGCATTCGTGGGCTACGTTCTGCCCTGAGGACAAATATCCTTCTGAGGGGCCACAGTAATTACCAACCTCCTCTCCGCAATTCCTTACATCGGAACTTCGCTAGTACAGTGAATCTGAGGGGGCTTCTCAGTAGATAACGCCACCTTAACCCGCTTCTTTGCTTTCCACTTYCTCTTCCCCTTTATCATTGCCGCTATAACTCTCATTCACCTAATTTTCCTTCACGAAACTGGGTCCTCCAATCCTACCGGCCTCAACTCAGACGCAGAAAAAATCCCATTTCACCCCTACTACTCCTTTAAAGATGTACTAGGCTTCGCAGTACTCCTAGTAGCCCTTACCGCACTCGCACTCTTCTCCCCGAACCTCTTAGGAGACCCAGATAACTTTACCCCAGCTAACCCACTTGTAACTCCCCCCCACATTAAACCTGAATGGTACTTCCTATTCGCCTACGCCATCCTACGCTCAATTCCTAATAAACTTGGAGGGGTCCTCGCCCTTCTGTTCTCTATCCTAATCCTCATACTAGTCCCAATCCTACACACATCAAAACAACGAGCCCTCACCTTTCGACCACTAACCCAACTTATCCTCTGACTTCTAGTAGCAGACGTGGCCATCCTCACCTGAATTGGAGGTTTACCTGTCGAACACCCCTTCACCCTCATTGGCCAAATCGCATCCCTCCTGTACTTCTCCCTCTTTCTCATTTTNNNNNNNNNNNNNNNNNNNNNNNNNNNNNNNNNNNNNNNNNNN
      C183_Crenicichla_sp_aff_lugubris_Tapajos_I                      ATGAGCCCGCTTATCCTCCTAACCCTCCTCCTCGGACTAGGCCTGGGGACAACAGTTACACTTTCAAGCTCCCACTGACTTCTTGCCTGAATAGGACTAGAACTCAACACCCTGGCAATAATTCCCCTTATAGCACAACACCACCACCCCCGAGCAGTCGAAGCAGCAACAAAATATTTCCTCACCCAAGCAGCAGCCGCCGCTACCATCCTCTTCGCCAGCACCTACAACGCCTGACTTACAGGCCAATGAGACATCTATCACATGTCCTCCCCCCTACCAACCACCCTAATCACCCTCGCCCTGGCATTAAAAATCGGCTTAGCTCCACTCCACACTTGACTCCCCGAGGTTCTCCAAGGACTTGACTACACCACAGGACTAATCCTGTCAACCTGACAAAAACTAGCCCCCTTTGCCCTCCTCCTTCAAATTCAACCCGCTAACTCCAACATTATAATCTTTCTCGGCCTCTCATCAACACTTATTGGAGGCTGGGGAGGACTCAACCAAACCCAACTACGAAAAATACTCGCCTACTCGTCTATTGCTCACCTGGGGTGAATAATTCTTGTCCTTCAATTCTCCCCCTCCCTCTCCCTCCTCACCTTACTTACCTACTTTTCCATAACAGCCTCCGTATTCTTAACCTTTAAACTAAATAAAGCCCTAAATATCAACACACTATCCACCTCCTGGGCAAAAGCCCCAGCCCTAACCGCCCTCACACCCCTCATCCTCCTCTCCCTAGGAGGCCTGCCCCCCCTCACAGGATTTATGCCAAAATGACTTATTCTTCAAGAACTAACCAAACAAGACCTAGTCCCAACCGCCACCATTGCCGCCCTAACAGCCCTTCTTAGCCTCTACTTCTACCTCCGCCTATCATACGCAATGGCCCTTACCCTCCCCCCAAACAACTTCTCCACCTCATCATCCTGACGACTCACCCAAACCCAACTCTCACTACCCCTAGCTTCAACAACATCCCTCACCATCTGCCTCCTGCCCCTAACCCCAACCATCACAGCCCTCCTGGCCCTTTAGNNNNNNNNNNNNNNNNNNGCAAACGACGCCCTAATCGACCTTCCTGCGCCCATCAACATCTCTGCCTGATGGAACTTCGGCTCTCTACTAGGCCTATGTCTTATTACCCAAATCTTAACAGGCCTATTCCTGGCAATACATTACACCTCTGACATTAGTTTAGCCTTCTCATCAGTCACCCACATCTGCCGAGACGTTAACTACGGCTGACTCATCCGAAGTCTCCATGCTAACGGAGCATCATTCTTCTTCATCTGCATCTACCTCCACATCGGACGAGGACTTTACTACGGATCCTACCTTTACAAAGAAACATGAAATATTGGAGTAATTCTCCTCCTCCTAGTCATAATGACCGCATTTGTAGGATACGTCCTTCCCTGGGGACAAATATCCTTCTGAGGGGCCACCGTTATTACAAACCTACTCTCCGCCATCCCCTACATAGGAACCTCCCTAGTCCAATGAATCTGGGGGGGATTCTCAGTAGATAACGCCACCCTAACCCGCTTCTTTGCCTTTCACTTCCTCTTTCCCTTCATCATTGCAGCTATAACACTCATCCACCTCATCTTCCTCCATGAAACTGGGTCCTCCAACCCCACCGGTCTTAATTCTGACGCAGAAAAAATCCCATTCCACCCCTACTACTCCTTCAAAGATATCTTAGGCTTTGCAATCCTCCTAATAACCCTCACTACACTAGCACTTTTCTACCCCAACCTCCTCGNNNNNNNNNNNNNNNNNNNNNNNNNNNNNNNNNNNNNNNNNNNNNNNNNNNNNNNNNNNNNNNNNNNNNNNNNNNNNNNNNNNNNNNNNNNNNNNNNNNNNNNNNNNNNNNNNNNNNNNNNNNNNNNNNNNNNNNNNNNNNNNNNNNNNNNNNNNNNNNNNNNNNNNNNNNNNNNNNNNNNNNNNNNNNNNNNNNNNNNNNNNNNNNNNNNNNNNNNNNNNNNNNNNNNNNNNNNNNNNNNNNNNNNNNNNNNNNNNNNNNNNNNNNNNNNNNNNNNNNNNNNNNNNNNNNNNNNNNNNNNNNNNNNNNNNNNNNNNNNNNNNNNNNNNNNNNNNNNNNNNNNNNNNNNNNNNNNNNNNNNNNNNNNNNNNNNNNNNNNNNNNNNN
      C186_Crenicichla_cf_niederleinii_Gottwald                       ATGAATCCACACATCCTTCTCACCCTCCTATTTGGATTAGGCCTGGGAACAACAATCGCACTATCAAGCTCACACTGACTCCTAGCTTGAATAGGACTGGAACTCAACACCCTAGCCATAATCCCCCTGATAGCTCAACATCATCACCCCCGAGCAGTAGAAGCCGCAACAAAATACTTCCTAACCCAAGCAGCAGCTGCCGCCACCCTCCTCTTTGCCAGCACCTATAACGCCTGACTAACAGGACAATGAGATATTTATCTCATATCAACCCCCCTCCCAACTACCCTAATCACCTTAGCCCTAGCATTTAAAATTGGACTAGCCCCACTTCATGCCTGACTACCCGAGGTCCTCCAAGGGCTTGACTATACTACAGGACTAATTCTCTCAACTTGACAAAAACTTGCCCCTTTCGCCCTACTCCTCCAAATTCAACCAACTAATTCTAGCATTATAATCTTTCTTGGCCTCTCATCTACCCTTGTGGGGGGATGGGGCGGACTTAACCAAACCCAACTACGAAAAATCCTAGCCTACTCATCTATTGCCCACCTTGGTTGAATAATTCTGGTTATACAATTTACCCCCTCCCTCTCCCTCCTTGCCCTAATCACCTACTTCTTCATAACAGCCTCCCTATTCCTAACATTTAAACTAAACATAGCCTTAAACATTAATACCCTGTCCACCTCCTGGGCGAAAACCCCCGCCCTAACAGCCCTAACCCCCCTAGTCCTTCTCTCCCTAGGGGGCCTACCACCCCTCACCGGGTTCATGCCAAAATGACTAATTCTTCAGGAACTAACCAAACAAGACTTAATCCTAACCGCCACAATTGCTGCCTTAACAGCCCTTCTTAGCCTTTACTTCTACCTACGCCTGTCTTACGCAATAGCCCTGACCCTCTCCCCCAACAACTTCTCCAACACAACCGCTTGACGAATCCCCTCAGCCCAACTCTCACTCCCCCTAGCCACAATAACCTCCGCCACCATTTGTCTCCTACCCATAACCCCAACTATCTCAACACTCCTGACCCTCTAGNNNNNNNNNNNNNNNNNNNNNNNNNNNNNNNNNNNNNNNNNNNNNNNNNNNNNNNNNNNNNNNNNNNNNNNNNNNNNNNNNNNNNNNNNNNNNNNNNNNNNNNNNNNNNNNNNNNNNNNNNNNNNNNNNNNNNNNNNNNNNNNNNNNNNNNNNNNNNNNNNNNNNNNNNNNNNNNNNNNNNNNNNNNNNNNNNNNNNNNNNNNNNNNNNNNNNNNNNNNNNNNNNNNNNNNNNNNNNNNNNNNNNNNNNNNNNNNNNNNNNNNNNNNNNNNNNNNNNNNNNNNNNNNNNNNNNNNNNNNNNNNNNNNNNNNNNNNNNNNNNNNNNNNNNNNNNNNNNNNNNNNNNNNNNNNNNNNNNNNNNNNNNNNNNNNNNNNNNNNNNNNNNNNNNNNNNNNNNNNNNNNNNNNNNNNNNNNNNNNNNNNNNNNNNNNNNNNNNNNNNNNNNNNNNNNNNNNNNNNNNNNNNNNNNNNNNNNNNNNNNNNNNNNNNNNNNNNNNNNNNNNNNNNNNNNNNNNNNNNNNNNNNNNNNNNNNNNNNNNNNNNNNNNNNNNNNNNNNNNNNNNNNNNNNNNNNNNNNNNNNNNNNNNNNNNNNNNNNNNNNNNNNNNNNNNNNNNNNNNNNNNNNNNNNNNNNNNNNNNNNNNNNNNNNNNNNNNNNNNNNNNNNNNNNNNNNNNNNNNNNNNNNNNNNNNNNNNNNNNNNNNNNNNNNNNNNNNNNNNNNNNNNNNNNNNNNNNNNNNNNNNNNNNNNNNNNNNNNNNNNNNNNNNNNNNNNNNNNNNNNNNNNNNNNNNNNNNNNNNNNNNNNNNNNNNNNNNNNNNNNNNNNNNNNNNNNNNNNNNNNNNNNNNNNNNNNNNNNNNNNNNNNNNNNNNNNNNNNNNNNNNNNNNNNNNNNNNNNNNNNNNNNNNNNNNNNNNNNNNNNNNNNNNNNNNNNNNNNNNNNNNNNNNNNNNNNNNNNNNNNNNNNNNNNNNNNNNNNNNNNNNNNNNNNNNNNNNNNNNNNNNNNNNNNNNNNNNNNNNNNNNNNNNNNNNNNNNNNNNNNNNNNNNNNNNNNNNNNNNNNNNNNNNNNNNNNNNNNNNNNNNNNNNNNNNNNNNNNNNNNNNNNNNNNNNNNNNN
      C187_Crenicichla_marmorata_Curua                                ATGAACCCACTTATCCTCCTAACCCTCCTCCTTGGGCTAGGCTTGGGAACTACAATCACACTCTCAAGCTCCCACTGACTTCTTGCCTGAATAGGCCTAGAGCTCAACACCCTGGCAATAATTCCCCTCATAGCACAACACCACCACCCCCGGGCAGTCGAAGCAGCAACAAAATATTTCCTCACCCAAGCAGCAGCAGCCGCCACTATCCTCTTTGCCAGCACCTACAATGCCTGACTTACAGGCCAATGAGACATCTACCATATGTCCTCCCCCCTACCAACCACCCTAATCACCCTTGCCCTAGCATTCAAAATTGGCCTAGCCCCGCTCCACACCTGACTCCCCGAAGTCCTGCAAGGACTTGACTACACCACAGGACTAATCCTGTCAACCTGACAAAAACTAGCCCCCTTTGCCCTCCTCCTTCAAATCCAGCCCGCTAACTCCAATATTATAATCTTTTTAGGTCTCTCCTCAACACTCATTGGAGGCTGAGGGGGGCTCAACCAAACCCAGCTACGAAAAATACTTGCCTACTCATCCATTGCTCACCTGGGCTGAATAATCCTCGTCCTTCAATTCTCCCCCTCCCTCTCCCTCCTCACCTTACTTACCTACTTCTTCATAACTACCTCCGTATTCTTAACCTTTAAACTAAACAAAGCCCTAAACATCAACACACTATCCACCTCCTGAGCAAAAACTCCAGCCCTAACTACCCTCACACCCCCCATTCTCCTCTCCCTAGGAGGCCTGCCCCCCCTCACAGGATTTATGCCAAAATGACTCATTCTTCAAGAACTAACCAAACAAGACCTAGTTCCAACCGCCACCATCGCCGCCCTAACAGCCCTTCTTAGCCTCTACTTCTACCTCCGCCTCTCATACGCAATGGCCCTAACCCTCCCCCCAAACAACTTCTCCACCACAACCTCCTGACGACTTACCTCAACCCAACTTTCACTCCCCCTAGCTTTAACAACATCCCTCACCATCTGCCTCCTCCCCCTCACCCCAACCATCACAGCCCTCCTGACCCTTTAGCATCCCCTACTAAAAATTGCAAACGACGCCCTAATCGACCTCCCTGCACCCATCAACATCTCTGCCTGATGGAACTTCGGCTCTCTACTAGGCCTATGTCTCGTTGCTCAAATCTTAACAGGCCTTTTCCTAGCAATACACTACACCTCTGACATTACTTTAGCCTTCTCATCCGTCACTCACATCTGCCGAGACGTCAACTACGGCTGACTCATCCGAAGCCTTCATGCTAACGGAGCATCATTCTTCTTCATCTGTATTTACCTTCACATCGGACGGGGACTTTACTACGGATCCTACCTCTACAAAGAAACATGAAATATCGGGGTCATTCTCCTTCTCCTTGTTATAATAACCGCATTCGTAGGGTACGTCCTTCCCTGGGGACAGATATCCTTCTGAGGGGCCACCGTTATTACCAACCTTCTATCCGCCATCCCCTACATAGGAACTTCCCTAGTCCAATGAATCTGGGGGGGATTCTCAGTAGATAACGCCACCCTAACCCGCTTCTTTGCCTTCCACTTCCTCCTCCCTTTCATCATTGCCGCCATAACACTCATCCACCTCATCTTTCTCCATGAAACTGGATCCTCCAACCCCACCGGTCTTAATTCTGACGCAGAAAAAATTCCATTCCACCCCTACTACTCCTTCAAAGATGTCTTAGGCTTTGCAGCCCTCCTAATAGCCCTCACCACACTAGCACTTTTCTACCCCAACCTCCTCGGAGACCCAGACAACTTTACCCCCGCTAACCCCCTTGTAACCCCCCCGCACATTAAGCCAGAGTGGTATTTCCTATTCGCCTACGCTATCATACGATCAATCCCAAACRRRCGGGGAGGCGTCCTCGCCCTCCTATTCTCAATCCTTATCCTCATNNNNNNNNNNNNNNNNNNNNNNNNNNNNNNNNNNNNNNNNNNNNNNNNNNNNNNNNNNNNNNNNNNNNNNNNNNNNNNNNNNNNNNNNNNNNNNNNNNNNNNNNNNNNNNNNNNNNNNNNNNNNNNNNNNNNNNNNNNNNNNNNNNNNNNNNNNNNNNNNNNNNNNNNNNNNNNNNNNNNNNNNNNNNNNNNNNNNNNNNNNNNNNNNNNNNNNNNNNNNNNNNNNNNNNNN
      C188_Crenicichla_cf_marmorata_Xingu                             ATGAACCCACTTATCCTCCTAACCCTCCTCCTTGGACTAGGCTTGGGAACTACAATCACACTCTCAAGCTCCCACTGACTTCTTGCCTGAATAGGCCTAGAACTCAACACCCTGGCAATAATTCCCCTCATAGCACAACACCACCACCCCCGGGCAGTCGAAGCAGCAACAAAATATTTCCTCACCCAAGCAGCAGCAGCCGCCACTATCCTCTTTGCCAGCACCTACAATGCCTGACTTACAGGCCAATGAGACATCTACCATATGTCCTCCCCCCTACCAACCACTCTAATCACCCTTGCCCTAGCATTCAAAATTGGCCTAGCCCCGCTCCACACCTGACTCCCCGAAGTCCTACAAGGACTTGACTACACCACAGGACTAATCCTATCAACCTGACAAAAACTAGCCCCCTTTGCCCTCCTCCTTCAAATCCAGCCCACTAACTCCAATATTATAATCTTTCTAGGTCTCTCCTCAACACTCATTGGAGGCTGAGGGGGGCTCAACCAAACCCAGCTACGAAAAATACTTGCCTACTCATCCATTGCTCACCTGGGCTGAATAATCCTTGTCCTTCAATTCTCCCCCTCCCTCTCCCTCCTCACCTTACTTACCTACTTCTTCATAACTGCCTCCGTATTCTTAACCTTTAAACTAAACAAAGCCCTAAACATCAACACACTATCCACCTCCTGGGCAAAAACTCCAGCCCTAACTACCCTCACACCCCCCATCCTCCTCTCCCTAGGAGGCCTGCCCCCCCTCACAGGATTTATGCCAAAATGACTCATTCTTCAAGAACTAACCAAACAAGACCTAGTTCCAACCGCCACCATCGCCGCCCTAACAGCCCTTCTTAGCCTTTACTTCTACCTCCGCCTCTCATACGCAATGGCCCTAACCCTCCCCCCAAACAACTTCTCCACCACAACCTCCTGACGACTTACCTCAACCCAACTTTCACTCCCCCTAGCTTTAACAACATCCCTCACCATCTGCCTCCTCCCCCTCACCCCAACCATCACAGCCCTCCTGACCCTTTAGCACCCCCTACTAAAAATTGCAAACGACGCCCTAATCGACCTCCCTGCACCCATCAACATCTCTGCCTGATGGAACTTCGGCTCTCTACTAGGCCTATGTCTCGTTGCTCAAATCTTAACAGGCCTTTTCCTAGCAATACACTACACCTCTGACATTACTTTAGCCTTCTCATCCGTCACTCACATCTGCCGAGACGTCAACTATGGCTGACTCATCCGAAGCCTTCATGCTAATGGAGCATCATTCTTCTTCATCTGTATTTACCTTCACATCGGACGGGGACTTTACTACGGATCCTACCTCTACAAAGAAACATGAAATATCGGGGTCATTCTCCTTCTCCTTGTTATAATAACCGCATTCGTAGGGTACGTCCTTCCCTGGGGACAAATATCCTTCTGAGGGGCCACCGTTATTACCAACCTTCTATCCGCCATCCCCTACATAGGAACTTCCCTGGTCCAATGAATCTGGGGGGGATTCTCAGTAGATAACGCCACCCTAACCCGCTTCTTTGCCTTCCACTTCCTCTTCCCTTTCATCATTGCCGCCATAACACTCATCCACCTCATCTTTCTCCATGAAACTGGATCCTCCAACCCCACCGGTCTTAATTCTGACGCAGAAAAAATTCCATTCCACCCCTACTACTCCTTCAAAGATGTCTTAGGCTTTGCAGCTCTCCTAATAGCCCTCACCACACTAGCACTTTTCTACCCCAACCTCCTCGGAGACCCAGACAACTTTACCCCCGCTAACCCCCTTGTAACCCCCCCGCACAYTAARCCAGAGTGGTACTTCCTATTCGCCTACGCTATCATACGATCAATCCCAAACAAACKKGGAGGCGTCCTCGCCCTCCTATTCTCAATCCTTATTCTCATACTAGTCCCAGCCCTACACACATCAAAACAACGAGCCCTCACCTTCCGACCACTAACCCAAYTCATCCTYTGACTCCTMGTAGCAGACGTAATTATCCTCACCKGAATCGGGGGACTCCCCGTCGAACACCCATTCACCCTCATTGGCCAAATCGCATCATTACNNNNNNNNNNNNNNNNNNNNNNNNNNNNNNNNNNNNNNNNNNNNNNNNNNNNNNNNNNNNNNNNNNNN
      C189_Crenicichla_nickeriensis                                   ATGGGCCCGCTCATCCTTCTAACCTTACTCCTCGGACTCGGCCTGGGGACTTCAATTACCATCTCAAGCTCTCACTGACTTCTCGCCTGAATAGGCCTTGAACTAAACACCTTAGCAATCATCCCTCTCATAGCACAACACCACCACCCCCGGGCAGTCGAAGCAGCAACAAAATATTTCCTAACCCAAGCAGCAGCCGCTGCTACAATTATATTTGCCAGCACCTATAACGCCTGACTTACAGGTCAATGAGATATTTATTATTTATCCTCCCCTGTACCAACAACCCTAATCACCCTTGCCTTAGCATTCAAAATTGGCCTAGCCCCACTTCACGCCTGACTTCCTGAAGTCCTTCAAGGACTCGACTACACCACAGGACTAATCATGTCAACATGACAAAAAATCGCCCCATTTATTCTCCTCCTCCAAATTCAACCCGGCAATTCCAATATCATAATTTTTCTTGGCCTTTCTTCAACGCTCGTTGGAGGCTGAGGGGGACTTAACCAAACCCAACTGCGAAAAATCCTTGCCTACTCATCCATCGCTCATCTGGGTTGAATAATCCTAATCCTCCAATTCTCCCCACCCCTATCTCTCCTTACCCTACTCACTTACTTCCTCATAACAGCCTCCGTGTTCCTAACCTTTAAAATAAATAAAGCCCTTAACATCAACTCGCTATCTACCTCCTGAGCAAAAACCCCTATTTTAACCGCCCTCTCACCCCTTATTCTCCTCTCTCTAGGGGGCCTGCCCCCTCTTACAGGGTTTATGCCAAAATGACTAATTCTTCAAGAACTAACAAAACAAGACCTAATCCTAACTGCCACTATCGCCGCCCTGACAGCCCTACTTAGCCTTTACTTCTATCTTCGCCTGTCATATGCACTAGCCCTAACTCTCTCCCCTAATAACTTCTCTAACACAATAACCTGACGACTCCCATCTACCCAGTGTTCACTCCTCCTAGCCACAACATCAGCCCTCACCATTTGCCTTCTCCCTCTCACCCCTACTATTATGACACTCCTAGCCATCTAGNNNNNNNNNNNNNNNNNNNNNNNNGACGCCCTAGTCGATCTCCCTGCACCAATTAACATCTCTGCCTGATGGAACTTCGGCTCCCTACTAGGCCTGTGTCTAGTCACTCAAATCTTAACAGGCCTCTTTCTAGCAATACACTACACCTCCGATATTACCTTAGCCTTCTCGTCCGTAGCCCATATTTGCCGAGACGTTAACTATGGCTGACTTATCCGAAGCCTTCATGCCAACGGAGCATCCTTTTTCTTCATCTGCATCTACCTCCACATTGGACGAGGACTCTACTACGGCTCCTACCTCTATAAAGAAACATGAAATATTGGAGTCATCCTTCTCCTTCTAGTAATAATAACCGCATTCGTAGGTTACGTCCTCCCTTGAGGACAAATATCCTTCTGAGGGGCTACCGTTATCACCAACCTCCTCTCCGCCATCCCATATATAGGAACTTCTCTAGTCCAATGAATCTGAGGGGGGTTTTCAGTAGATAACGCCACCTTAACTCGCTTCTTTGCCTTCCACTTCCTCTTTCCCTTCATTATTGCAGCCATAACACTTATTCACCTCATCTTCCTCCATGAAACCGGATCCTCCAACCCTACCGGCCTTAACTCAGATGCAGAAAAAATTCCATTCCACCCCTATTACTCCTTCAAAGATATCCTAGGCTTCATAACCCTCCTAATAGCCCTTACAACACTAGCACTCTTTTACCCCAATCTCCTTGGAGACCCAGATAACTTCACCCCAGCCAACCCACTTGTTACCCCCCCACATATTAAACCAGAATGATACTTCCTCTTTGCCTATGCCATTCTACGCTCGATTCCAAATAAACTAGGAGGAGTACTAGCCCTCCTATTCTCCATTCTCATCCTCATGTTAGTCCCGATCCTTCACACATCAAAACAACGGGCCCTCACCTTTCGACCATTAACCCAACTCATCCTCTGACTTCTAGTAGCAGACGTNNNNNNNNNNNNNNNNNNNNNNNNNNNNNNNNNNNNNNNNNNNNNNNNNNNNNNNNNNNNNNNNNNNNNNNNNNNNNNNNNNNNNNNNNNNNNNNNNNNNNNNNNNNNNNNNNNNNNNNNNNNNNNNNNNNNNNNNNNNNNN
      C191_Crenicichla_lenticulata_Rio_Preto                          ATGAACCCACTCATCCTCCTAACCCTCCTCCTCGGACTAGGCCTGGGAACAACAATTACACTTTCAAGCTCACACTGACTTCTTGCCTGAATAGGACTAGAACTTAACACCCTGGCAATAATCCCTCTGATAGCACAACACCACCACCCCCGAGCAGTCGAAGCAGCAACAAAATACTTCCTCACCCAAGCAGCTGCCGCCGCTACCATCCTCTTCGCCAGCACCTACAACGCCTGACTTACAGGCCAATGAGACATCTACCATATGTCCTCCCCCCTACCAACCACCCTAATCACCCTCGCCCTGGCATTCAAAATTGGCCTAGCTCCACTCCACACTTGACTCCCCGAAGTTCTTCAAGGACTTGACTACACCACAGGACTAATCCTGTCAACCTGACAAAAACTAGCCCCATTTGCCCTCCTCCTTCAAATCCAGCCCACTGACTCCAATATTATAATCTTTCTTGGCCTCTCATCAACACTTATTGGGGGCTGAGGGGGGCTCAACCAAACCCAACTACGAAAAATACTTGCCTACTCATCTATTGCCCACCTGGGATGAATAATCCTTGTCCTTCAATTCTCCCCCTCCCTTTCCCTCCTCACCTTATTTACTTACTTCTTCATAACAACCTCTGTATTCTTAACCTTTAAGCTAAATAAAGCCCTAAATATCAACACACTATCCACCTCCTGAGTAAAAGCCCCAGCCCTAACCGCCCTCACACCCCCCATCCTCCTCTCCCTAGGAGGCCTGCCTCCCTTCACAGGATTTATGCCAAAATGACTTATTCTTCAAGAACTAACTAAACAAGACCTAGTCCCAACCGCTACCATTGCTGCCATAACAGCCCTTCTTAGCCTCTATTTCTACCTCCGCCTATCGTACGCAATGGCCCTTACCCTCCCCCCAAACAACTTCTCCACCTCAACATCCTGACGACTTACCTCAACCCAACTCTCACTCCCCCTAGCTTCAACAACATCCCTCACCATCTGCCTCCTCCCCCTCACCCCAACCATCACAACCCTCCTGACCCTCTAGNNNNNNNNNNNNNNNNNNNNNNNNNNNNNNNNNNNNNNNNNNNNNNNNNNNNNNNNNNNNNNNNNNNNNNNNNNNNNNNNNNNNNNNNNNNNNNNNNNNNNNNNNNNNNNNNNNNNNNNNNNNNNNNNNNNNNNNNNNNNNNNNNNNNNNNNNNNNNNNNNNNNNNNNNNNNNNNNNNNNNNNNNNNNNNNNNNNNNNNNNNNNNNNNNNNNNNNNNNNNNNNNNNNNNNNNNNNNNNNNNNNNNNNNNNNNNNNNNNNNNNNNNNNNNNNNNNNNNNNNNNNNNNNNNNNNNNNNNNNNNNNNNNNNNNNNNNNNNNNNNNNNNNNNNNNNNNNNNNNNNNNNNNNNNNNNNNNNNNNNNNNNNNNNNNNNNNNNNNNNNNNNNNNNNNNNNNNNNNNNNNNNNNNNNNNNNNNNNNNNNNNNNNNNNNNNNNNNNNNNNNNNNNNNNNNNNNNNNNNNNNNNNNNNNNNNNNNNNNNNNNNNNNNNNNNNNNNNNNNNNNNNNNNNNNNNNNNNNNNNNNNNNNNNNNNNNNNNNNNNNNNNNNNNNNNNNNNNNNNNNNNNNNNNNNNNNNNNNNNNNNNNNNNNNNNNNNNNNNNNNNNNNNNNNNNNNNNNNNNNNNNNNNNNNNNNNNNNNNNNNNNNNNNNNNNNNNNNNNNNNNNNNNNNNNNNNNNNNNNNNNNNNNNNNNNNNNNNNNNNNNNNNNNNNNNNNNNNNNNNNNNNNNNNNNNNNNNNNNNNNNNNNNNNNNNNNNNNNNNNNNNNNNNNNNNNNNNNNNNNNNNNNNNNNNNNNNNNNNNNNNNNNNNNNNNNNNNNNNNNNNNNNNNNNNNNNNNNNNNNNNNNNNNNNNNNNNNNNNNNNNNNNNNNNNNNNNNNNNNNNNNNNNNNNNNNNNNNNNNNNNNNNNNNNNNNNNNNNNNNNNNNNNNNNNNNNNNNNNNNNNNNNNNNNNNNNNNNNNNNNNNNNNNNNNNNNNNNNNNNNNNNNNNNNNNNNNNNNNNNNNNNNNNNNNNNNNNNNNNNNNNNNNNNNNNNNNNNNNNNNNNNNNNNNNNNNNNNNNNNNNNNNNNNNNNNNNNNNNNNNNNNNNNNNNNNNNNNNNNNNNNNNNNNNNNNNNNN
      C192_Crenicichla_lenticulata_Rio_Urucara                        ATGAACCCACTCATCCTCCTAATCCTCCTCCTCGGACTAGGCCTTGGAACAACAATTACACTTTCAAGCTCCCACTGACTTCTTGCCTGAATAGGACTAGAACTCAACACCCTGGCAATAATTCCCCTTATAGCACAACACCACCACCCCCGAGCAGTCGAAGCAGCAACAAAATATTTCCTCACCCAAGCAGCAGCCGCCGCTACCATCCTCTTCGCCAGCACCTACAACGCCTGACTTACAGGCCAATGAGACATCTACCATATGTCCTCCCCCCTACCAACCACTCTAATCACCCTCGCCCTAGCATTTAAAATTGGCTTGGCGCCACTCCACACTTGACTCCCCGAAGTTCTTCAAGGACTTGACTACACCACAGGACTAATCCTGTCAACCTGACAAAAACTAGCCCCATTTGCCCTCCTCCTTCAAATCCAGCCCACTGACTCCAATATTATAATCTTTCTTGGCCTCTCATCAACACTTATTGGGGGCTGAGGGGGGCTCAACCAAACCCAACTACGAAAAATACTTGCCTATTCATCTATTGCCCACCTGGGGTGGATAATCCTTGTCCTTCAATTCTCCCCCTCCCTCTCCCTCCTCACCTTATTTACTTACTTCTTCATAACAGCCTCCGTATTCTTAACCTTTAAGATAAACAAGGCCCTAAATATCAACACACTATCCGCCTCCTGGGCAAAAGCCCCAGCCCTAACCGCCCTCACACCCCCCATCCTCCTCTCCCTAGGAGGCCTGCCTCCCTTCACAGGGTTTATACCAAAATGACTTATTCTTCAAGAACTAACTAAACAAGACTTAATCCCAACCGCCACCATTGCTGCCATAACAGCCCTTCTTAGCCTCTATTTCTACCTCCGCCTATCGTACGCAATGGCCCTTACCCTCCCCCCAAACAACTTCTCCACATCAACATCCTGACGACTTACCTCAACCCAACTCTCACTCCCCCTAGCTTCAACAACATCCCTCACCATCTGCCTCCTCCCCCTCACCCCAACCATCACAACCCTCCTGACCCTTTAGNNNNNNNNNNNNNNNNNNNNNNNNNNNNNNNNNNNNNNNNNNNNNNNNNNNNNNNNNNNNNNNNNNNNNNNNNNNNNNNNNNNNNNNNNNNNNNNNNNNNNNNNNNNNNNNNNNNNNNNNNNNNNNNNNNNNNNNNNNNNNNNNNNNNNNNNNNNNNNNNNNNNNNNNNNNNNNNNNNNNNNNNNNNNNNNNNNNNNNNNNNNNNNNNNNNNNNNNNNNNNNNNNNNNNNNNNNNNNNNNNNNNNNNNNNNNNNNNNNNNNNNNNNNNNNNNNNNNNNNNNNNNNNNNNNNNNNNNNNNNNNNNNNNNNNNNNNNNNNNNNNNNNNNNNNNNNNNNNNNNNNNNNNNNNNNNNNNNNNNNNNNNNNNNNNNNNNNNNNNNNNNNNNNNNNNNNNNNNNNNNNNNNNNNNNNNNNNNNNNNNNNNNNNNNNNNNNNNNNNNNNNNNNNNNNNNNNNNNNNNNNNNNNNNNNNNNNNNNNNNNNNNNNNNNNNNNNNNNNNNNNNNNNNNNNNNNNNNNNNNNNNNNNNNNNNNNNNNNNNNNNNNNNNNNNNNNNNNNNNNNNNNNNNNNNNNNNNNNNNNNNNNNNNNNNNNNNNNNNNNNNNNNNNNNNNNNNNNNNNNNNNNNNNNNNNNNNNNNNNNNNNNNNNNNNNNNNNNNNNNNNNNNNNNNNNNNNNNNNNNNNNNNNNNNNNNNNNNNNNNNNNNNNNNNNNNNNNNNNNNNNNNNNNNNNNNNNNNNNNNNNNNNNNNNNNNNNNNNNNNNNNNNNNNNNNNNNNNNNNNNNNNNNNNNNNNNNNNNNNNNNNNNNNNNNNNNNNNNNNNNNNNNNNNNNNNNNNNNNNNNNNNNNNNNNNNNNNNNNNNNNNNNNNNNNNNNNNNNNNNNNNNNNNNNNNNNNNNNNNNNNNNNNNNNNNNNNNNNNNNNNNNNNNNNNNNNNNNNNNNNNNNNNNNNNNNNNNNNNNNNNNNNNNNNNNNNNNNNNNNNNNNNNNNNNNNNNNNNNNNNNNNNNNNNNNNNNNNNNNNNNNNNNNNNNNNNNNNNNNNNNNNNNNNNNNNNNNNNNNNNNNNNNNNNNNNNNNNNNNNNNNNNNNNNNNNNNNNNNNNNNNNNNNNNNNNNNNN
[truncated: 1,128,999 more chars]
